# Supplementary material for: Genome sequence and genetic diversity analysis of an under-domesticated orphan crop, white fonio (Digitaria exilis)
Source: Gigascience. 2021 Mar 12;10(3):giab013. doi: 10.1093/gigascience/giab013 (PMC7953496; doi:10.1093/gigascience/giab013)
Supplement: giab013_Supplemental_Files [file giab013_supplemental_files.zip]

Archive with 3 entries (3 files):
- Fonio Suppl Table S7and S8.xlsx
- Suppl. Tables and Figures 01192021.docx
- Supplementary Methods 122020.docx
