# Supplementary material for: Genome sequence and genetic diversity analysis of an under-domesticated orphan crop, white fonio (Digitaria exilis)
Source: Gigascience. 2021 Mar 12;10(3):giab013. doi: 10.1093/gigascience/giab013 (PMC7953496; doi:10.1093/gigascience/giab013)
Supplement: giab013_Supplemental_Files [file giab013_supplemental_files.zip › Fonio Suppl Table S7and S8.xlsx]

## Sheet: Suppl. Table S7
Supplemental Table S6 Passport data for diveristy panel.
Sample Number	Sample ID	Country	Village	Arrondissement	Cercle	Region	Agroecological Zone	Latitutde	Longitude
1	ISC_Niger_01	Niger	NA	NA	NA	NA	NA	12.894	3.72492
2	ISC_Niger_02	Niger	NA	NA	NA	NA	NA	12.894	3.72492
3	ISC_Niger_03	Niger	NA	NA	NA	NA	NA	12.894	3.72492
4	ISC_Niger_04	Niger	NA	NA	NA	NA	NA	12.85	3.9
5	ISC_Niger_05	Niger	NA	NA	NA	NA	NA	12.894	3.72492
6	ISC_Niger_06	Niger	NA	NA	NA	NA	NA	NA	NA
7	ISC_Niger_07	Niger	NA	NA	NA	NA	NA	NA	NA
8	ISC_Niger_08	Niger	NA	NA	NA	NA	NA	12.85	3.9
9	ISC_Niger_09	Niger	NA	NA	NA	NA	NA	13.6393	4.02875
10	ISC_Niger_10	Niger	NA	NA	NA	NA	NA	NA	NA
11	ISC_Niger_11	Niger	NA	NA	NA	NA	NA	13.6393	4.02875
12	ISC_Niger_12	Niger	NA	NA	NA	NA	NA	12.85	3.9
13	ISC_Niger_13	Niger	NA	NA	NA	NA	NA	13.6393	4.02875
14	ISC_Niger_14	Niger	NA	NA	NA	NA	NA	12.7042	3.55833
15	ISC_Niger_15	Niger	NA	NA	NA	NA	NA	13.6393	4.02875
16	ISC_Niger_16	Niger	NA	NA	NA	NA	NA	12.894	3.72492
17	ISC_Niger_17	Niger	NA	NA	NA	NA	NA	NA	NA
18	ISC_Niger_18	Niger	NA	NA	NA	NA	NA	13.6393	4.02875
19	ISC_Niger_19	Niger	NA	NA	NA	NA	NA	12.894	3.72492
20	ISC_Niger_20	Niger	NA	NA	NA	NA	NA	12.7781	3.71667
21	ISC_Niger_21	Niger	NA	NA	NA	NA	NA	13.2628	4.06917
22	ISC_Niger_22	Niger	NA	NA	NA	NA	NA	13.3306	4.01417
23	ISC_Niger_23	Niger	NA	NA	NA	NA	NA	13.1931	4.14083
24	ISC_Niger_24	Niger	NA	NA	NA	NA	NA	13.3306	4.06917
25	ISC_Niger_25	Niger	NA	NA	NA	NA	NA	13.2644	4.14778
26	ISC_Niger_26	Niger	NA	NA	NA	NA	NA	12.8292	3.80444
27	ISC_Niger_27	Niger	NA	NA	NA	NA	NA	NA	NA
28	ISC_Niger_28	Niger	NA	NA	NA	NA	NA	13.2561	4.16944
29	ISC_Niger_29	Niger	NA	NA	NA	NA	NA	NA	NA
30	ISC_Niger_30	Niger	NA	NA	NA	NA	NA	NA	NA
31	ISC_Niger_31	Niger	NA	NA	NA	NA	NA	13.2683	4.82528
32	ISC_Niger_32	Niger	NA	NA	NA	NA	NA	13.2475	4.82528
33	ISC_Niger_33	Niger	NA	NA	NA	NA	NA	13.0986	4.37444
34	ISC_Niger_34	Niger	NA	NA	NA	NA	NA	13.5669	4.63222
35	ISC_Niger_35	Niger	NA	NA	NA	NA	NA	13.2758	4.14083
36	ISC_Niger_36	Niger	NA	NA	NA	NA	NA	13.4356	4.16833
37	ISC_Niger_37	Niger	NA	NA	NA	NA	NA	13.6183	4.63222
38	ISC_Niger_38	Niger	NA	NA	NA	NA	NA	NA	NA
39	ISC_Niger_39	Niger	NA	NA	NA	NA	NA	12.3142	3.34139
40	ISC_Niger_40	Niger	NA	NA	NA	NA	NA	12.4661	3.36778
41	ISC_Niger_41	Niger	NA	NA	NA	NA	NA	NA	NA
42	ISC_Niger_42	Niger	NA	NA	NA	NA	NA	NA	NA
43	Findi_1	Mali	Tabakoto	Kénieba	Kénieba	Kayes	nord guinéenne	13.0158	-11.1367
44	Momo_Filidabo_Sissoko	Mali	Kénieba	Kénieba	Kénieba	Kayes	nord guinéenne	12.8584	-11.2266
45	Sirague_Badian_Traore	Mali	Kénieba	Kénieba	Kénieba	Kayes	nord guinéenne	12.8584	-11.2266
46	Momo_Noumoufili_Sissoko	Mali	Kolomba 2	Kénieba	Kénieba	Kayes	nord guinéenne	12.7197	-11.1629
47	Momo	Mali	Kolomba 2	Kénieba	Kénieba	Kayes	nord guinéenne	12.7197	-11.1629
48	Sirague_Monzo_Diarra	Mali	Sokondo	Kénieba	Kénieba	Kayes	nord guinéenne	12.6854	-11.1826
49	Findo_Adam_Makalou	Mali	Brènina	Kénieba	Kénieba	kayes	nord guinéenne	12.8584	-11.2266
50	Dibondi	Mali	Guénogoré	Kénieba	Kénieba	Kayes	nord guinéenne	12.7333	-11.0333
51	Segueto	Mali	Kouroukoto	Kénieba	Kénieba	Kayes	nord guinéenne	12.6041	-10.3937
52	Saguato	Mali	Guénogoré	Kénieba	Kénieba	Kayes	nord guinéenne	12.7333	-11.0333
53	Findi_De_Sira_Traore	Mali	Kendenfiya	Kokofata	Kita	Kayes	nord guinéenne	12.5433	-9.48446
54	Findi_De_Mamadou_Kamati	Mali	Kendenfiya	Kokofata	Kita	Kayes	nord guinéenne	12.5433	-9.48446
55	Gnegnenou	Mali	Sagabary	Sagabary	Kita	Kayes	nord guinéenne	12.5898	-9.79591
56	Gnegneni	Mali	Sagabary	Sagabary	Kita	Kayes	nord guinéenne	12.5898	-9.79591
57	Fila_Fini	Mali	Diabougou	Diéli	San	ségou	sahélienne	13.0675	-5.11095
58	Findi_2	Mali	Kouroukoto	Faraba	Kénieba	Kayes	nord guinéenne	12.6041	-10.3937
59	Findi_Samakou_Dansira	Mali	Kendenfiya	Kokofata	Kita	Kayes	nord guinéenne	12.5433	-9.48446
60	Findiba	Mali	Kendenfiya	Kokofata	Kita	Kayes	nord guinéenne	12.5433	-9.48446
61	Gnegnelo_1	Mali	Kendenfiya	Kokofata	Kita	Kayes	nord guinéenne	12.5433	-9.48446
62	Gnegnelo_2	Mali	Kendenfiya	Kokofata	Kita	Kayes	nord guinéenne	12.5433	-9.48446
63	Fini_Salif_Mariko	Mali	Falani	Banco	Dioîla	koulikoro	soudanienne	12.0242	-6.46366
64	Fini_Lassino_Doumbia	Mali	Falani	Banco	Dioîla	koulikoro	soudanienne	12.0242	-6.46366
65	Fini_Madou_Doumbia	Mali	Falani	Banco	Dioîla	koulikoro	soudanienne	12.0242	-6.46366
66	Fini_Soumaila_Diarra	Mali	Kanzo-Bamanan	Banco	Dioîla	koulikoro	soudanienne	12.0533	-6.44242
67	Fini_Brama_Diarra	Mali						NA	NA
68	Sourougoumi_H_Sidibe	Mali	Fadabougou	Dioîla	Dioîla	koulikoro	soudanienne	12.45	-6.8
69	Finiba_Bakary_Nthi_Sidibe	Mali	doubala koro	Massigui	Doila	koulikoro	soudanienne	11.9424	-6.77678
70	Finiba_Boureima_Sidibe	Mali	Kébila	Kébila	Kolondiéba	sikasso	nord guinéenne	11.2925	-7.043
71	Finiba_Madou_Sidibe	Mali	Doubala-Koro	Massigui	Dioîla	koulikoro	soudanienne	11.9424	-6.77678
72	Finiba_Salif_Sidibe	Mali	Doubala-Koro	Massigui	Dioîla	koulikoro	soudanienne	11.9424	-6.77678
73	Finiba_De_Issa_Sidibe	Mali	Doubala-Koro	Massigui	Dioîla	koulikoro	soudanienne	11.9424	-6.77678
74	Finibe_De_Dramane_Sidibe	Mali	Doubala-Koro	Massigui	Dioîla	koulikoro	soudanienne	11.9424	-6.77678
75	Finiblemi_Chaka_Sidibe	Mali	Doubala-Koro	Massigui	Dioîla	koulikoro	soudanienne	11.9424	-6.77678
76	Finiblemi_Niangoura_Togola	Mali	Domi	Dioîla	Dioîla	koulikoro	soudanienne	12.2678	-6.19633
77	Finiblemi_De_Seiba_Diarra	Mali	Domi	Dioîla	Dioîla	koulikoro	soudanienne	12.2678	-6.19633
78	Finiblemi_Gne_Mariko	Mali	Domi	Dioîla	Dioîla	koulikoro	soudanienne	12.2678	-6.19633
79	Finiblemi_Alamissa_Dao	Mali	Domi	Dioîla	Dioîla	koulikoro	soudanienne	12.2678	-6.19633
80	Finiblemi_Bassira_Togola	Mali	Fadabougou	Dioîla	Dioîla	koulikoro	soudanienne	12.45	-6.8
81	Sourougou_Fini	Mali	Doubala-Koro	Massigui	Dioîla	koulikoro	soudanienne	11.9424	-6.77678
82	Sourougou_Fini_Bache_Bello	Mali	Fadabougou	Dioîla	Dioîla	koulikoro	soudanienne	12.45	-6.8
83	Finiblemi_Farako	Mali	Farako	Sikasso	Sikasso	sikasso	nord guinéenne	11.405	-5.81275
84	Fini_1	Mali	Mané	Timissa	Tominian	ségou	sahélienne	13.8564	-4.24291
85	Kassan_Gara	Mali	kérékoumala	Garalo	Bougouni	sikasso	nord guinéenne	10.9693	-7.3821
86	Fini_2	Mali	Mané	Timissa	Tominian	ségou	sahélienne	13.8564	-4.24291
87	Pongon_1	Mali	Djimerou	Koporo Na	Koro	Mopti	sahélienne	14.1511	-3.30966
88	Pong_Tapiri	Mali	Koporo-Pen	Koporo Na	Koro	Mopti	sahélienne	14.2211	-3.29841
89	Finni_Kolonka	Mali	Kolonkan	Sokora	Bankass	Mopti	sahélienne	13.5568	-3.71155
90	Fini_3	Mali	Mané	Timissa	Tominian	ségou	sahélienne	13.8564	-4.24291
91	Finiblemi_Kebila	Mali	Kébila	Kébila	Kolondiéba	sikasso	nord guinéenne	11.2925	-7.043
92	Fini_4	Mali	Mané	Timissa	Tominian	ségou	sahélienne	13.8564	-4.24291
93	Hon_On_1	Mali	Logo	Kanibonson	Bankass	Mopti	sahélienne	14.0261	-3.62865
94	Pongon_2	Mali	Koporo-Pen	Koporo Na	Koro	Mopti	sahélienne	14.2211	-3.29841
95	Fini_5	Mali	Daelan Sobala	San	San	ségou	sahélienne	13.2743	-4.99342
96	Fini_6	Mali	Daelan Sobala	San	San	ségou	sahélienne	13.2743	-4.99342
97	Pessi	Mali	Daelan Sobala	San	San	ségou	sahélienne	13.2743	-4.99342
98	Fini_7	Mali	Solosso	San	San	ségou	sahélienne	13.0889	-5.00094
99	Fini_8	Mali	Solosso	San	San	ségou	sahélienne	13.0889	-5.00094
100	Fini_Solosse	Mali	Solosso	San	San	ségou	sahélienne	13.0889	-5.00094
101	Pongon_3	Mali	Temegolo	Koporo Na	Koro	Mopti	sahélienne	14.1374	-3.24592
102	Finni_1	Mali	Mané	Timissa	Tominian	ségou	sahélienne	13.8564	-4.24291
103	Fini_9	Mali	Solosso	San	San	ségou	sahélienne	13.0889	-5.00094
104	Hon_On_2	Mali	Doundé	Segué	Bankass	Mopti	sahélienne	13.9543	-3.71553
105	Hon_On_3	Mali	Doundé	Segué	Bankass	Mopti	sahélienne	13.9543	-3.71553
106	Pongon_4	Mali	Douna	Djougany	Koro	Mopti	sahélienne	14.1922	-3.17783
107	Fini_Diouma	Mali	Diouna	Katiéna	Ségou	ségou	sahélienne	13.4346	-5.81591
108	Findi_3	Mali	Sagabary	Faraba	Kénieba	Kayes	nord guinéenne	12.5898	-9.79591
109	Fini_Koussina	Mali	Koussana	Cinzana gare	Ségou	ségou	sahélienne	13.4018	-6.01125
110	Finiblen_De_Kissa	Mali	Kissa	Kolondiéba	Kolondiéba	sikasso	nord guinéenne	10.9195	-6.8774
111	Fini_Kamba_1	Mali	Kamba	Tamani	Barouéli	ségou	sahélienne	13.2167	-6.95
112	Fini_10	Mali	Diabougou	Diéli	San	ségou	sahélienne	13.0675	-5.11095
113	Mabere	Mali	Maberé	Ouenkoro	Bankass	Mopti	sahélienne	13.4167	-3.81667
114	Fonni	Mali	Koporo-Pen	Koporo Na	Koro	Mopti	sahélienne	14.2211	-3.29841
115	Dieni_De_Dialanikoro	Mali	Dialanikoro	Kébila	Kolondiéba	sikasso	nord guinéenne	11.288	-7.097
116	Foni_Serebe	Mali	Maberé	Ouenkoro	Bankass	Mopti	sahélienne	13.4167	-3.81667
117	Hon_On_4	Mali	Doundé	Segué	Bankass	Mopti	sahélienne	13.9543	-3.71553
118	Kassangara_De_Kissa	Mali	Kissa	Kolondiéba	Kolondiéba	sikasso	nord guinéenne	10.9195	-6.8774
119	Pongon_5	Mali	Youdiou	Koro	Koro	Mopti	sahélienne	14.2732	-3.16651
120	Pongon_6	Mali	Douna	Djougany	Koro	Mopti	sahélienne	14.1922	-3.17783
121	Fini_11	Mali	Diabougou	Diéli	San	ségou	sahélienne	13.0675	-5.11095
122	Fini_Mane_1	Mali	Mané	Timissa	Tominian	ségou	sahélienne	13.8564	-4.24291
123	Pon_1	Mali	Dangaténé	Koro Central	Koro	Mopti	sahélienne	14.2402	-2.96187
124	Pongon_7	NA	NA	NA	NA	NA	NA	NA	NA
125	Fini_12	Mali	Niana Sokorola	Yangaso	Bla	ségou	sahélienne	13.1085	-5.21637
126	Fini_13	Mali	Niana Sokorola	Yangasso	Bla	ségou	sahélienne	13.1085	-5.21637
127	Pon_2	Mali	Dangaténé	Koro Central	Koro	Mopti	sahélienne	14.2402	-2.96187
128	Fini_14	Mali	Niana Sokorola	Yangasso	Bla	ségou	sahélienne	13.1085	-5.21637
129	Fini_15	Mali	Pedesso	Bla	Bla	ségou	sahélienne	12.9265	-5.59359
130	Pongon_8	Mali	Djimerou	Koporo Na	Koro	Mopti	sahélienne	14.1511	-3.30966
131	Fini_16	Mali	Pedesso	Bla	Bla	ségou	sahélienne	12.9265	-5.59359
132	Pemounou	Mali	Bénéna	Mandiakuy	Tominian	ségou	sahélienne	13.1117	-4.36964
133	Ebe_Ohun	Mali	Bénéna	Mandiakuy	Tominian	ségou	sahélienne	13.1117	-4.36964
134	Nabene	Mali	Nabené	Madougou	Koro	Mopti	sahélienne	14.3025	-3.12627
135	Pongon_9	Mali	Temegolo	Koporo Na	Koro	Mopti	sahélienne	14.1374	-3.24592
136	Fini_17	Mali	Pedesso	Bla	Bla	ségou	sahélienne	12.9265	-5.59359
137	Finiba_De_Kebila	Mali	Kébila	Kébila	Kolondiéba	sikasso	nord guinéenne	11.2925	-7.043
138	Fini_18	Mali	Fana	Touna	Bla	ségou	sahélienne	13.0498	-5.79981
139	Fenon_De_Mandela	Mali	Mandela	Sikasso	Sikasso	sikasso	nord guinéenne	11.157	-5.5321
140	Hon_On_5	Mali	Diama	Diallassagou	Bankass	Mopti	sahélienne	13.8812	-3.62422
141	Beledi_Dialanikoro	Mali	Dialanikoro	Kébila	Kolondiéba	sikasso	nord guinéenne	11.288	-7.097
142	Teliman_De_Kai	Mali	Kai	Loloni	Sikasso	sikasso	nord guinéenne	10.9691	-5.6914
143	Pon_3	Mali	Dangaténé	Koro Central	Koro	Mopti	sahélienne	14.2402	-2.96187
144	Fini_De_Madiama	Mali	Madiama	Sofara	Djené	Mopti	sahélienne	13.7917	-4.4
145	Pefonou	Mali	Bénéna	Mandiakuy	Tominian	ségou	sahélienne	13.1117	-4.36964
146	Fini_19	Mali	Fana	Touna	Bla	ségou	sahélienne	13.0498	-5.79981
147	Pon_4	Mali	Dominissagou	Madougou	Koro	Mopti	sahélienne	14.3544	-3.07812
148	Finiba_De_Garalo	Mali	Garalo	Garalo	Bougouni	sikasso	nord guinéenne	10.9903	-7.4285
149	Pongon_De_Dangatene	Mali	Temegolo	Koporo Na	Koro	Mopti	sahélienne	14.1374	-3.24592
150	Fini_20	Mali	Fana	Touna	Bla	ségou	sahélienne	13.0498	-5.79981
151	Pongon_Tapiri_1	Mali	Endé Toro	Kanibonson	Bankass	Mopti	sahélienne	14.1859	-3.51157
152	Hon_On_6	Mali	Diama	Diallassagou	Bankass	Mopti	sahélienne	13.8812	-3.62422
153	Dieni_De_Koloni	Mali	Zantiébougou	Zantiébougou	Bougouni	sikasso	nord guinéenne	11.4018	-7.2485
154	Fini_21	Mali	Nékèna	Touna	Bla	ségou	sahélienne	13.0815	-5.82064
155	Diona_De_Sinziba	Mali	Sinsimba	Kolondiéba	Kolondiéba	sikasso	nord guinéenne	11.3293	-7.1092
156	Pe_Omou	Mali	Bénéna	Mandiakuy	Tominian	ségou	sahélienne	13.1117	-4.36964
157	Pon_5	Mali	Douna	Djougany	Koro	Mopti	sahélienne	14.1922	-3.17783
158	Hon_On_7	Mali	Diama	Diallasagou	Bankass	Mopti	sahélienne	13.8812	-3.62422
159	Pongon_10	Mali	Djimerou	Koporo Na	Koro	Mopti	sahélienne	14.1511	-3.30966
160	Pongon_11	Mali	Endé Toro	Kanibonson	Bankass	Mopti	sahélienne	14.1859	-3.51157
161	Finiba_De_Simzinba	Mali	Sinsimba	Kébila	Kolondiéba	sikasso	nord guinéenne	11.3293	-7.1092
162	Fini_22	Mali	Kamba	Tamani	Barouéli	ségou	sahélienne	13.2167	-6.95
163	Pongon_Tapiri	Mali	Endé Toro	Kanibonson	Bankass	Mopti	sahélienne	14.1859	-3.51157
164	Pon_6	Mali	Douna	Djougany	Koro	Mopti	sahélienne	14.1922	-3.17783
165	Finni_2	Mali	Mané	Timissa		Sory Sorokouma		NA	NA
166	Fini_23	Mali	Kamba	Tamani	Barouéli	ségou	sahélienne	13.2167	-6.95
167	Fini_24	Mali	Kamba	Tamani	Barouéli	ségou	sahélienne	13.2167	-6.95
168	Pongon_12	Mali	Temegolo	Koporo Na	Koro	Mopti	sahélienne	14.1374	-3.24592
169	Pongon_13	Mali	Madiama	Sofara	Djené	Mopti	sahélienne	13.7917	-4.4
170	Fini_25	Mali	Kamba	Tamani	Barouéli	ségou	sahélienne	13.2167	-6.95
171	Fogni_Serebe	Mali	Maberé	Ouenkoro	Bankass	Mopti	sahélienne	13.4167	-3.81667
172	Fini_Koussana	Mali	Koussana	Cinzana gare	Ségou	ségou	sahélienne	13.4018	-6.01125
173	Fini_Diouna_1	Mali	Diouna	Katiéna	Ségou	ségou	sahélienne	13.4346	-5.81591
174	Fini_Wintiguibougou	Mali	Wintiguibougou	Tamani	Barouéli	ségou	sahélienne	13.2167	-6.98333
175	Fini_Solosso	Mali	Solosso	San	San	ségou	sahélienne	13.0889	-5.00094
176	Fini_Mane_2	Mali	Mané	Timissa	Tominian	ségou	sahélienne	13.8564	-4.24291
177	Fini_Kamba_2	Mali	Kamba	Tamani	Barouéli	ségou	sahélienne	13.2167	-6.95
178	Fini_Diouna_2	Mali	Diouna	Katiéna	Ségou	ségou	sahélienne	13.4346	-5.81591
179	Fini_Kolonka	Mali	Kolonkan	Sokora	Bankass	Mopti	sahélienne	13.5568	-3.71155
180	Pebirou_Segou_Kiyo	Mali	Kiyo	Mandiakuy	Tominian	ségou	sahélienne	13.1625	-4.45826
181	Tamatioi_Sanekay	Mali	Sanekuy	Mandiakuy	Tominian	ségou	sahélienne	13.0688	-4.61439
182	Fini_Diabougou	Mali	Diabougou	Diéli	San	ségou	sahélienne	13.0675	-5.11095
183	Pongon_Tapiri_2	Mali	Endé Toro	Kanibonson	Bankass	Mopti	sahélienne	14.1859	-3.51157
184	Foni_Serebe_Mabere	Mali	Maberé	Ouenkoro	Bankass	Mopti	sahélienne	13.4167	-3.81667

## Sheet: Suppl. Table S8
Supplementary Table S8. Genomic and allele frequency data for diverity panel.
Name	Chromosome	Position	Major Allele	Minor Allele	Minor Allele Frequency	Context
tig00000003_11572	tig00000003|arrow|pilon|Version_1.0	11572	G	A	0.035	CGTGCACTATGCGAGCGGGAATCGCGCCTTTCAACTCCGGCTGACGACAT[G/A]GCAGTGGCTGACGTGATGTCCTTCCTTCTCGTGACGGCTCACGGCGTCGA
tig00000007_17871	tig00000007|arrow|pilon|Version_1.0	17871	G	A	0.04622	CGCCAGGCCAACTCAGATATTGTCATGACCACAACTCCCTCGGGGTTATC[G/A]TCCATTGGCCTGACATGGATCCTGTCATTGCTCACCAAGAAGCAAACGTT
tig00000007_17873	tig00000007|arrow|pilon|Version_1.0	17873	C	T	0.03182	CCAGGCCAACTCAGATATTGTCATGACCACAACTCCCTCGGGGTTATCGT[C/T]CATTGGCCTGACATGGATCCTGTCATTGCTCACCAAGAAGCAAACGTTCG
tig00000038_24099	tig00000038|arrow|pilon|Version_1.0	24099	T	C	0.0534	GCGACTTTATGTTCGGCTTCTTTAACGAGATCCGGTCCAAAAGTGAACCT[T/C]TCTCCCGCTTCAGTCCAATTCAACGGTGTTCTACACCTTCGGCCATACAA
tig00000038_24105	tig00000038|arrow|pilon|Version_1.0	24105	C	A	0.04167	TTATGTTCGGCTTCTTTAACGAGATCCGGTCCAAAAGTGAACCTTTCTCC[C/A]GCTTCAGTCCAATTCAACGGTGTTCTACACCTTCGGCCATACAAAGCTTC
tig00000038_24126	tig00000038|arrow|pilon|Version_1.0	24126	T	A	0.04054	AGATCCGGTCCAAAAGTGAACCTTTCTCCCGCTTCAGTCCAATTCAACGG[T/A]GTTCTACACCTTCGGCCATACAAAGCTTCAAAAGGTGCCATTCGAATGCT
tig00000038_24169	tig00000038|arrow|pilon|Version_1.0	24169	C	T	0.03913	TCAACGGTGTTCTACACCTTCGGCCATACAAAGCTTCAAAAGGTGCCATT[C/T]GAATGCTGGACTGATAACTATTGTTATATGAAAATTCAGCTAGATGTAAG
tig00000038_24187	tig00000038|arrow|pilon|Version_1.0	24187	C	T	0.03947	TTCGGCCATACAAAGCTTCAAAAGGTGCCATTCGAATGCTGGACTGATAA[C/T]TATTGTTATATGAAAATTCAGCTAGATGTAAGCATTCATCCCATTTCTTG
tig00000038_24192	tig00000038|arrow|pilon|Version_1.0	24192	G	A	0.03704	CCATACAAAGCTTCAAAAGGTGCCATTCGAATGCTGGACTGATAACTATT[G/A]TTATATGAAAATTCAGCTAGATGTAAGCATTCATCCCATTTCTTGGAGAA
tig00000038_24198	tig00000038|arrow|pilon|Version_1.0	24198	T	A	0.04018	AAAGCTTCAAAAGGTGCCATTCGAATGCTGGACTGATAACTATTGTTATA[T/A]GAAAATTCAGCTAGATGTAAGCATTCATCCCATTTCTTGGAGAAAGTCAA
tig00000038_24201	tig00000038|arrow|pilon|Version_1.0	24201	A	G	0.04955	GCTTCAAAAGGTGCCATTCGAATGCTGGACTGATAACTATTGTTATATGA[A/G]AATTCAGCTAGATGTAAGCATTCATCCCATTTCTTGGAGAAAGTCAACAC
tig00000038_24207	tig00000038|arrow|pilon|Version_1.0	24207	A	G	0.03097	AAAGGTGCCATTCGAATGCTGGACTGATAACTATTGTTATATGAAAATTC[A/G]GCTAGATGTAAGCATTCATCCCATTTCTTGGAGAAAGTCAACACACATGC
tig00000038_24210	tig00000038|arrow|pilon|Version_1.0	24210	T	C	0.04741	GGTGCCATTCGAATGCTGGACTGATAACTATTGTTATATGAAAATTCAGC[T/C]AGATGTAAGCATTCATCCCATTTCTTGGAGAAAGTCAACACACATGCTCT
tig00000041_2607	tig00000041|arrow|pilon|Version_1.0	2607	C	T	0.12069	CTGCTCCGGCGTGAGCCGGATCTCGGCCCCGTTCGCCCCATTCGTCGCAT[C/T]GTCCGAGGGAACCACGGTGAAGCACTCCCCCGTGGGACAGTGCATGCCCA
tig00000041_2613	tig00000041|arrow|pilon|Version_1.0	2613	G	A	0.16477	CGGCGTGAGCCGGATCTCGGCCCCGTTCGCCCCATTCGTCGCATCGTCCG[G/A]GGGAACCACGGTGAAGCACTCCCCCGTGGGACAGTGCATGCCCATCCTCG
tig00000063_157967	tig00000063|arrow|pilon|Version_1.0	157967	A	G	0.18571	GCAACCGAACAAGGCATAAGATGGAGGATCGATGGAGGAGATGCATGCCT[A/G]CGCGTGCCCTGGTCAGGGTTTGGAATAGGGCGCTCGCAGGCAACGACGAT
tig00000063_158013	tig00000063|arrow|pilon|Version_1.0	158013	C	A	0.20707	GCCTGCGCGTGCCCTGGTCAGGGTTTGGAATAGGGCGCTCGCAGGCAACG[C/A]CGATGCCCCGTAGAGCAGGAGGCGACAAGGAGCTTCTCCCCAGCGACGCC
tig00000063_158017	tig00000063|arrow|pilon|Version_1.0	158017	C	T	0.18571	GCGCGTGCCCTGGTCAGGGTTTGGAATAGGGCGCTCGCAGGCAACGACGA[C/T]GCCCCGTAGAGCAGGAGGCGACAAGGAGCTTCTCCCCAGCGACGCCTGCA
tig00000063_158044	tig00000063|arrow|pilon|Version_1.0	158044	C	A	0.1875	AGGGCGCTCGCAGGCAACGACGATGCCCCGTAGAGCAGGAGGCGACAAGG[C/A]GCTTCTCCCCAGCGACGCCTGCAGTCCAACATGTGAGATAGCTAATTGTC
tig00000063_158055	tig00000063|arrow|pilon|Version_1.0	158055	G	A	0.21579	AGGCAACGACGATGCCCCGTAGAGCAGGAGGCGACAAGGAGCTTCTCCCC[G/A]GCGACGCCTGCAGTCCAACATGTGAGATAGCTAATTGTCCTGAGACCCTG
tig00000063_158058	tig00000063|arrow|pilon|Version_1.0	158058	A	G	0.205	CAACGACGATGCCCCGTAGAGCAGGAGGCGACAAGGAGCTTCTCCCCAGC[A/G]ACGCCTGCAGTCCAACATGTGAGATAGCTAATTGTCCTGAGACCCTGTTG
tig00000063_158060	tig00000063|arrow|pilon|Version_1.0	158060	G	C	0.20098	ACGACGATGCCCCGTAGAGCAGGAGGCGACAAGGAGCTTCTCCCCAGCGA[G/C]GCCTGCAGTCCAACATGTGAGATAGCTAATTGTCCTGAGACCCTGTTGCT
tig00000063_158070	tig00000063|arrow|pilon|Version_1.0	158070	T	C	0.18571	CCCGTAGAGCAGGAGGCGACAAGGAGCTTCTCCCCAGCGACGCCTGCAGT[T/C]CAACATGTGAGATAGCTAATTGTCCTGAGACCCTGTTGCTTACCTTGCAG
tig00000063_28468	tig00000063|arrow|pilon|Version_1.0	28468	C	T	0.10236	TGAATTAATTAAGTTTATTGAATGACATGTTTTTGTCCCTATGAATGCCT[C/T]ATGTTGTTTTTGTCCGATCCCTACGAGTTGCTTACCCCATTTATGTCCCC
tig00000063_28494	tig00000063|arrow|pilon|Version_1.0	28494	A	T	0.12069	ATGTTTTTGTCCCTATGAATGCCTCATGTTGTTTTTGTCCGATCCCTACG[A/T]GTTGCTTACCCCATTTATGTCCCCAGATCAAGCACCTGATGATCTTTCAC
tig00000063_334827	tig00000063|arrow|pilon|Version_1.0	334827	A	C	0.03398	TCAGTTATCAAGTTGTTCCTATGCAAGGAGTAGATACCACAGTTTCACTG[A/C]TGACTGCCGATCAGGATATGCTACTAGCCACAATGGCTCGTTTGGGAATA
tig00000063_387496	tig00000063|arrow|pilon|Version_1.0	387496	C	T	0.02652	CAGCATGTCTGGTTTCTACAAACTTAGTGAAGCGACCAGGACAATAAAAT[C/T]TGTATCCCTTTGACTTATCTGGATATCCCATGAAATGACAGCTACTGTTT
tig00000063_387510	tig00000063|arrow|pilon|Version_1.0	387510	C	T	0.02778	TCTACAAACTTAGTGAAGCGACCAGGACAATAAAATCTGTATCCCTTTGA[C/T]TTATCTGGATATCCCATGAAATGACAGCTACTGTTTTAGAATCCAGTTTC
tig00000063_387517	tig00000063|arrow|pilon|Version_1.0	387517	G	A	0.07937	ACTTAGTGAAGCGACCAGGACAATAAAATCTGTATCCCTTTGACTTATCT[G/A]GATATCCCATGAAATGACAGCTACTGTTTTAGAATCCAGTTTCTTTTGTT
tig00000063_387554	tig00000063|arrow|pilon|Version_1.0	387554	C	T	0.0614	CTTTGACTTATCTGGATATCCCATGAAATGACAGCTACTGTTTTAGAATC[C/T]AGTTTCTTTTGTTGTGGATCAAACAACTTTGCCTCACCGGGACAGCCCCA
tig00000063_390758	tig00000063|arrow|pilon|Version_1.0	390758	G	A	0.30108	TCTGCTCGCCGGAGCTCCGCGAGCCTCCTCTGTGGCGCTGCATGCGTATC[G/A]CGCGCAGCCCGTCGAGGTGCCTCGTCGGAGCTCAACGGCAGCGGTACGGT
tig00000063_390782	tig00000063|arrow|pilon|Version_1.0	390782	G	A	0.28495	CTCCTCTGTGGCGCTGCATGCGTATCGCGCGCAGCCCGTCGAGGTGCCTC[G/A]TCGGAGCTCAACGGCAGCGGTACGGTTCTCCTCGGCCGAAGCACGAAGAG
tig00000063_390794	tig00000063|arrow|pilon|Version_1.0	390794	C	T	0.02632	GCTGCATGCGTATCGCGCGCAGCCCGTCGAGGTGCCTCGTCGGAGCTCAA[C/T]GGCAGCGGTACGGTTCTCCTCGGCCGAAGCACGAAGAGGGCGGAGGCGCG
tig00000063_390795	tig00000063|arrow|pilon|Version_1.0	390795	G	A	0.29897	CTGCATGCGTATCGCGCGCAGCCCGTCGAGGTGCCTCGTCGGAGCTCAAC[G/A]GCAGCGGTACGGTTCTCCTCGGCCGAAGCACGAAGAGGGCGGAGGCGCGC
tig00000063_439955	tig00000063|arrow|pilon|Version_1.0	439955	A	G	0.21505	GCGCGCACCTCAGCGGCGATGCGAGTCTGCTCCGGCCACGGCAGATCGGC[A/G]AGGCGCCGTGTCGATGGCAGAGGTGAGGGTGCGGCGCCGGTGAGGAAGAG
tig00000063_439970	tig00000063|arrow|pilon|Version_1.0	439970	T	C	0.0266	GCGATGCGAGTCTGCTCCGGCCACGGCAGATCGGCAAGGCGCCGTGTCGA[T/C]GGCAGAGGTGAGGGTGCGGCGCCGGTGAGGAAGAGGAGGCATGGCCATCG
tig00000068_245514	tig00000068|arrow|pilon|Version_1.0	245514	T	C	0.03846	GTTAGATAAGTGTCTTACCATTGTGCATTTGACATTCTCAGTATGCATTC[T/C]CTTTTATTTTATATAAGCTATTCAAGTCACAATATGGGAAGCAGGAATAA
tig00000068_245515	tig00000068|arrow|pilon|Version_1.0	245515	C	T	0.05155	TTAGATAAGTGTCTTACCATTGTGCATTTGACATTCTCAGTATGCATTCT[C/T]TTTTATTTTATATAAGCTATTCAAGTCACAATATGGGAAGCAGGAATAAC
tig00000068_245516	tig00000068|arrow|pilon|Version_1.0	245516	T	C	0.03608	TAGATAAGTGTCTTACCATTGTGCATTTGACATTCTCAGTATGCATTCTC[T/C]TTTATTTTATATAAGCTATTCAAGTCACAATATGGGAAGCAGGAATAACA
tig00000068_41478	tig00000068|arrow|pilon|Version_1.0	41478	T	G	0.0931	CCTCATTCTCTAGATAGGATCCACCTTGTCTATTTTGTTTTCACGATTCT[T/G]TAGTAAGTGCAGGTTGTCGAGAAATTTAGGTTTATAGCATCTTAGTAGCT
tig00000072_1019908	tig00000072|arrow|pilon|Version_1.0	1019908	C	T	0.0407	AAGTTTCACCTGCTCGATTCAATATATGTCTGTGCTTACCCTTTTTTTTT[C/T]TTTTACTAGAATTATGTAGCGCTATGGCATAAATTGTTTTTAAATTCCCA
tig00000072_1034952	tig00000072|arrow|pilon|Version_1.0	1034952	C	G	0.05495	CCTTGACTTGTGTGATCACACACGTGAGTTGTACATGCTTGCCTCCTGCA[C/G]AATTAGGAAACGAAGATGCCTGTACACGTATCTGTAGCAATGTACATCAA
tig00000072_1034963	tig00000072|arrow|pilon|Version_1.0	1034963	C	G	0.03448	GTGATCACACACGTGAGTTGTACATGCTTGCCTCCTGCACAATTAGGAAA[C/G]GAAGATGCCTGTACACGTATCTGTAGCAATGTACATCAATCAGAAATCCA
tig00000072_1115084	tig00000072|arrow|pilon|Version_1.0	1115084	T	A	0.1044	ACAAGATCAAAAGCATGACTCGCATGCGAAGAAGAAGAAGAAAAAGGAAG[T/A]CGAACATGACGACCCAACTGGCACGCATGACAAAGATGCTCATCAGGAGC
tig00000072_1498585	tig00000072|arrow|pilon|Version_1.0	1498585	C	G	0.04945	TCATTTTTTTTGTGAAATGTAGAAAAAAAATTATCCATCTTGAAGGGGGC[C/G]TAAAATATGATGCATTAACATTTAGGTTGCATCTAATGACATACAACAGA
tig00000072_1536281	tig00000072|arrow|pilon|Version_1.0	1536281	C	T	0.0914	CTGTTACCGGAATCACCACCACATTGTGCAAGCCAACCCAAGGCTGCTAA[C/T]ACCCATGGACCCTCTACATCTCCCCCCCAATGGGGAATGTGCGAACTTCC
tig00000072_1610452	tig00000072|arrow|pilon|Version_1.0	1610452	C	T	0.11574	TTTTTTAAAAATACGCCTATCCAACTTCTAGGAGTAGGCATTTTTTTTTT[C/T]TTTGCTCTGTTCTTCCTTTCCTGCCTCTGCAAACCATTGCTCGGTTGTGC
tig00000072_1610456	tig00000072|arrow|pilon|Version_1.0	1610456	G	T	0.06696	TTAAAAATACGCCTATCCAACTTCTAGGAGTAGGCATTTTTTTTTTCTTT[G/T]CTCTGTTCTTCCTTTCCTGCCTCTGCAAACCATTGCTCGGTTGTGCTAGC
tig00000072_166427	tig00000072|arrow|pilon|Version_1.0	166427	G	A	0.08712	CCGGTGAGTGTCTTGACAAAGATCTGCATCTGCAGAACAATAACCAAACA[G/A]CAGGGTAAGTACCAAGCAGTAGACCAACAAAACAGTCTCAAGCAAGCAGC
tig00000072_170402	tig00000072|arrow|pilon|Version_1.0	170402	G	A	0.05455	CCTCCGAATCCAACACTTGCAAACAGCAGTCAGAAATTTAAGACGAGTCT[G/A]CATTCAAAGTAGGAAATAGGAGATGCAACGTCAAACAGATCATTTGATCT
tig00000072_1707985	tig00000072|arrow|pilon|Version_1.0	1707985	A	G	0.03409	TGGTTCGTCGAGAAGAGAGAACGATCCGATTCGTTTCTTTGAGTCGATTC[A/G]TTCAGAGTAAAGAAAGAGAAAAAAAATTTTTGCTCCTCTGCATGTGAGAC
tig00000072_1870280	tig00000072|arrow|pilon|Version_1.0	1870280	C	T	0.11828	ACCGTGGTTCCCCCGGACGACGCGACGAACGGGGCGAACGGGCCGAGATC[C/T]GGCTCACGCCGAAGCAGATCACGGCGAAGCAACAAGAGCTGGAGGACATG
tig00000072_248014	tig00000072|arrow|pilon|Version_1.0	248014	A	G	0.07724	ACTTTGGTGTGAATATATTTCACAAATATCATATGACACTAAGGCTATGG[A/G]GAAGTGTCTAACATTGAAATTTTGCATTTTCAGCAACACTTGGACAGATT
tig00000072_449300	tig00000072|arrow|pilon|Version_1.0	449300	A	G	0.1092	ACTAGTACAGTAATATTTTTTTTGAATGAGAAATTAGCACAGTAATGTTT[A/G]AGATGGAGCACTCAGCAGGTTATGGGATAGCCAAGGTTTTTTTTGTGTGT
tig00000072_514854	tig00000072|arrow|pilon|Version_1.0	514854	C	T	0.02632	ACAAAGAAAATACCTCTGAATGAGAAGCCACATGTGCAGCTTTACCACCA[C/T]GGATGTCACTGATGATATGTCCATCTTCATTTAAAACAGGAATGCCTCGA
tig00000072_527776	tig00000072|arrow|pilon|Version_1.0	527776	G	T	0.21078	CGAGTTGAGGCCAGCTGTGTGCGATTGAGAGCAAGCTCTGTGATGTCCCA[G/T]GAGACGCGAGTGGGGTGGCGATGGAGAAGAGCAGGGCCTCTCTGGTATAG
tig00000072_527787	tig00000072|arrow|pilon|Version_1.0	527787	T	C	0.1934	CAGCTGTGTGCGATTGAGAGCAAGCTCTGTGATGTCCCAGGAGACGCGAG[T/C]GGGGTGGCGATGGAGAAGAGCAGGGCCTCTCTGGTATAGGGCTCGCAAGG
tig00000072_688268	tig00000072|arrow|pilon|Version_1.0	688268	C	A	0.02542	TTAGGGCCAGGCTCTTTGCCGAGAGTCTACATGCTCTCGGCAAATACTTC[C/A]TGTGCACACGGCAAACGGTTTGCCGTGATCCCGGAGGAAGGCTCTCGGCA
tig00000072_854719	tig00000072|arrow|pilon|Version_1.0	854719	T	C	0.02778	CTCTGGGTGATTGTCAACTGTTGTTGAACCCCTGCTCCACAAGATCACGA[T/C]AGGGTTGTTATACCAAATATGAATTGGATACCTACTCGCAAGACTTTAGC
tig00000072_854733	tig00000072|arrow|pilon|Version_1.0	854733	C	T	0.03535	CAACTGTTGTTGAACCCCTGCTCCACAAGATCACGATAGGGTTGTTATAC[C/T]AAATATGAATTGGATACCTACTCGCAAGACTTTAGCAGCATCAGGGTACC
tig00000072_854754	tig00000072|arrow|pilon|Version_1.0	854754	C	A	0.02727	TCCACAAGATCACGATAGGGTTGTTATACCAAATATGAATTGGATACCTA[C/A]TCGCAAGACTTTAGCAGCATCAGGGTACCTTTGAGCTCTGATTTGGCTGT
tig00000072_854800	tig00000072|arrow|pilon|Version_1.0	854800	G	A	0.03	CCTACTCGCAAGACTTTAGCAGCATCAGGGTACCTTTGAGCTCTGATTTG[G/A]CTGTGGCAAGCTTCTTCTTCAAGTCGTCCTTCTCCGCGGCCAACTCCTTC
tig00000072_854820	tig00000072|arrow|pilon|Version_1.0	854820	C	G	0.02804	AGCATCAGGGTACCTTTGAGCTCTGATTTGGCTGTGGCAAGCTTCTTCTT[C/G]AAGTCGTCCTTCTCCGCGGCCAACTCCTTCGTCCGCAGGTCCAGGGTGCA
tig00000072_895848	tig00000072|arrow|pilon|Version_1.0	895848	C	T	0.18868	GCCGAGTCGCTGTGTCGTCAATTGCAGGATTTTAGTGTAAGTTGGGACAC[C/T]CACTCTGCCGAATGCAAATTCACGAGACGCATATGGAACCTGGTGGCAAT
tig00000079_24616	tig00000079|arrow|pilon|Version_1.0	24616	A	G	0.04651	GCTTCTGCAAAACAGGGTTGACCCTTGACAACTCGACGACAGTCTCAGAG[A/G]TCTTTCCCAAGATGGAAAGGACATACAAGGTGCACGGAGAAGATGTCCAT
tig00000090_2480	tig00000090|arrow|pilon|Version_1.0	2480	G	A	0.09195	ACGGGGCATGGCAGGTCATCGACTAGCGGATGTAGGAGGCCGCTGTCGCC[G/A]TCGGTGACAAGGCGCTGAAGAAGGTCGGCGACGATAAGGAAAAGGTAGGG
tig00000107_31299	tig00000107|arrow|pilon|Version_1.0	31299	T	C	0.02717	CAGATGTTACCACATGGAATCTGTTAAAGCTTTCAAGAACAAAAAATCAT[T/C]CTCAACAGCGTCTTACACCAGCTGAACTTGCAACTTTTTATGGGATAATG
tig00000107_33499	tig00000107|arrow|pilon|Version_1.0	33499	T	G	0.05056	GCCTCTCCAAGATTCTGTTTGCATCTGATTCCTCTACTGCCTCATATTTT[T/G]GAACCAGAGCAGATACAACTTTGCTCACTGTCTCCTGGACAACAGCAGAA
tig00000109_18962	tig00000109|arrow|pilon|Version_1.0	18962	T	A	0.08333	TGACTACTTGACTACTACTTGTAAAGATCTGTGTGCATAAGTACACAAAG[T/A]AGTATGGAACATTGTAGGATTACCTTGGAAAAAATGTTAAGAGGAAACAT
tig00000109_18963	tig00000109|arrow|pilon|Version_1.0	18963	A	G	0.08491	GACTACTTGACTACTACTTGTAAAGATCTGTGTGCATAAGTACACAAAGT[A/G]GTATGGAACATTGTAGGATTACCTTGGAAAAAATGTTAAGAGGAAACATT
tig00000109_18964	tig00000109|arrow|pilon|Version_1.0	18964	G	T	0.0875	ACTACTTGACTACTACTTGTAAAGATCTGTGTGCATAAGTACACAAAGTA[G/T]TATGGAACATTGTAGGATTACCTTGGAAAAAATGTTAAGAGGAAACATTG
tig00000109_18965	tig00000109|arrow|pilon|Version_1.0	18965	T	A	0.10759	CTACTTGACTACTACTTGTAAAGATCTGTGTGCATAAGTACACAAAGTAG[T/A]ATGGAACATTGTAGGATTACCTTGGAAAAAATGTTAAGAGGAAACATTGC
tig00000109_18966	tig00000109|arrow|pilon|Version_1.0	18966	A	T	0.10759	TACTTGACTACTACTTGTAAAGATCTGTGTGCATAAGTACACAAAGTAGT[A/T]TGGAACATTGTAGGATTACCTTGGAAAAAATGTTAAGAGGAAACATTGCA
tig00000109_18967	tig00000109|arrow|pilon|Version_1.0	18967	T	G	0.07285	ACTTGACTACTACTTGTAAAGATCTGTGTGCATAAGTACACAAAGTAGTA[T/G]GGAACATTGTAGGATTACCTTGGAAAAAATGTTAAGAGGAAACATTGCAG
tig00000109_2162	tig00000109|arrow|pilon|Version_1.0	2162	T	C	0.0625	GTTTGAATTTTAATTCACATACAGTTCGTCAAAAGTACAAACATGTCTAA[T/C]AGAGATTGTATTTAGACTCTCAGGAATCCAGAGAGTATTTTTTTTGCATT
tig00000113_27757	tig00000113|arrow|pilon|Version_1.0	27757	T	G	0.04091	TATTAATGTTTGAGCAGGATCTGTGTTATCAAAGTTATCATTTTAAGACC[T/G]TAAGGACATTTATCCATTTTTTTCTCCAGATTTTGAACAATATATGTTGC
tig00000115_16995	tig00000115|arrow|pilon|Version_1.0	16995	C	T	0.1129	TCGGTGTATAGGTACTTGTCGAGGCTACCATTCGGCATGTAGTCATACAC[C/T]AGGATGAGTTCATATTTTCGCCGGCAATAGCCGAGCAATTGCACAAGGTT
tig00000115_17009	tig00000115|arrow|pilon|Version_1.0	17009	A	C	0.10938	CTTGTCGAGGCTACCATTCGGCATGTAGTCATACACCAGGATGAGTTCAT[A/C]TTTTCGCCGGCAATAGCCGAGCAATTGCACAAGGTTACGGTGCCTGATGT
tig00000136_2771	tig00000136|arrow|pilon|Version_1.0	2771	A	G	0.0618	GATAATGCTCGTTGTGTTCTCCTTACCGAAAACGATCCTGATGTATGGCA[A/G]AGATATGAGTTAAACGTGGTTTATCGAGGAGTCCTTGGGACACTCGACAG
tig00000136_2774	tig00000136|arrow|pilon|Version_1.0	2774	A	G	0.04237	AATGCTCGTTGTGTTCTCCTTACCGAAAACGATCCTGATGTATGGCAAAG[A/G]TATGAGTTAAACGTGGTTTATCGAGGAGTCCTTGGGACACTCGACAGATC
tig00000136_2783	tig00000136|arrow|pilon|Version_1.0	2783	A	T	0.05109	TGTGTTCTCCTTACCGAAAACGATCCTGATGTATGGCAAAGATATGAGTT[A/T]AACGTGGTTTATCGAGGAGTCCTTGGGACACTCGACAGATCACCAGTTTA
tig00000136_2786	tig00000136|arrow|pilon|Version_1.0	2786	C	G	0.07	GTTCTCCTTACCGAAAACGATCCTGATGTATGGCAAAGATATGAGTTAAA[C/G]GTGGTTTATCGAGGAGTCCTTGGGACACTCGACAGATCACCAGTTTAAAC
tig00000136_2787	tig00000136|arrow|pilon|Version_1.0	2787	G	A	0.02711	TTCTCCTTACCGAAAACGATCCTGATGTATGGCAAAGATATGAGTTAAAC[G/A]TGGTTTATCGAGGAGTCCTTGGGACACTCGACAGATCACCAGTTTAAACT
tig00000158_137876	tig00000158|arrow|pilon|Version_1.0	137876	A	G	0.11818	CATCCCAAGGTCACCTTCCTTGTGCGCACCTAAAGGTTCGTCTTGACACC[A/G]AACCATGACCTCTCCTGTCCGTCACTTCATATCGCTGCCCCTCTTCTGGA
tig00000158_137909	tig00000158|arrow|pilon|Version_1.0	137909	C	T	0.09633	AGGTTCGTCTTGACACCAAACCATGACCTCTCCTGTCCGTCACTTCATAT[C/T]GCTGCCCCTCTTCTGGACCGCCCTCTCCTGGTACCAAGAGTTCAGATCCA
tig00000158_138282	tig00000158|arrow|pilon|Version_1.0	138282	A	G	0.0315	TGTACCAGCTGATTTTTGTCAGGGGTGCAGCACTATAGCATCTGGTTACT[A/G]TAGAAGATGCTTGCTGTTTAGGATCGCATAAATGATGATTTTACCATATA
tig00000163_8458	tig00000163|arrow|pilon|Version_1.0	8458	A	G	0.05618	CACATGTTCCATGAGACAAATCCCGAAGCAATATGCTTGCAAAACTTCTT[A/G]TTCTCCAGTCCCAGCGTGCAATGAAAACGGTATGATGGTATTTTTACATA
tig00000170_158097	tig00000170|arrow|pilon|Version_1.0	158097	C	T	0.3956	CGCTGCAACGGCCCAACTACACCCGGGGTCTAGATCCGCCATCACAGGCG[C/T]CTTCCCTGCACTGCACGTGCAAATCAGCAAATGCACTGTGCTCTGTGCTG
tig00000170_158109	tig00000170|arrow|pilon|Version_1.0	158109	T	A	0.25543	CCAACTACACCCGGGGTCTAGATCCGCCATCACAGGCGCCTTCCCTGCAC[T/A]GCACGTGCAAATCAGCAAATGCACTGTGCTCTGTGCTGTGCAGATGCAGG
tig00000170_262876	tig00000170|arrow|pilon|Version_1.0	262876	G	A	0.14286	CTCGATTTGGTTTTCCTTCTTCGATTTTGCCTCCGAATCGGCTCTGCTCT[G/A]CTCTCTCTCTGCTTCGCCGCTCGAGCTCCACCACGGCGAGGAGGTGCGGA
tig00000170_29392	tig00000170|arrow|pilon|Version_1.0	29392	G	T	0.1	CCCCTTGCCCGCCACCGTCGGGTCTCGCGGGAGAGGCGGATCTGCCGCTT[G/T]CCGACGATGCACTTTTTACTGCAAAATTAGGCCAGGCCGTTTGTTTCATA
tig00000170_322422	tig00000170|arrow|pilon|Version_1.0	322422	A	G	0.04425	ATGGAGTGCAAATAAAAAATCATCATGGCAATTAAATGCAAAATATTTTG[A/G]AAAAAAACAAGTGTGAACTTGCTAGTAGTGTGGACCTCAATTTGGAAAAC
tig00000170_443657	tig00000170|arrow|pilon|Version_1.0	443657	A	C	0.04717	CCAGGCCTAACAAGTGCTTTATCCAGTGACTGAGGGAAGTTAGTTGCTGC[A/C]ATTACAATTATCCCATCATTCTGCTTGAAGCCATCCAGCTCAACGAGAAG
tig00000170_443695	tig00000170|arrow|pilon|Version_1.0	443695	G	A	0.0367	GTTAGTTGCTGCAATTACAATTATCCCATCATTCTGCTTGAAGCCATCCA[G/A]CTCAACGAGAAGCTGATTCAAGGTCATTTTCATATACTGTTGATCCTTGG
tig00000170_60744	tig00000170|arrow|pilon|Version_1.0	60744	C	T	0.11792	GTCAGTATATATAGTTCGATTATATGTATATATATAATATATATGCAACG[C/T]GACGATGACGATAGAGACTGACCGTGATGAAGATGTCGAAGCGGATGAGC
tig00000170_90017	tig00000170|arrow|pilon|Version_1.0	90017	T	G	0.30319	ATGAAGCGTCGAAAGGATTTTCAAGACGAACGGAGAGTTTTCAAGTATAT[T/G]GAGAAACTGAGTTTCATACATGATCCGATGGGTCCAAGTTGTACGCGTTG
tig00000173_48646	tig00000173|arrow|pilon|Version_1.0	48646	T	C	0.10345	CGGTGCCCGTCGAGCCCATCTAGGGCGCCACCACCGGTCAGGCCCACCAC[T/C]CGCTTCTCTGGCCCCAGATCTACACGAGCCGTCGCTGCTCCTGCCTCTGA
tig00000193_11853	tig00000193|arrow|pilon|Version_1.0	11853	T	C	0.02778	TGGTAATCCTCCCGTGAATAACTTAACTTGCTGGTCTGGTGTCAAATAAC[T/C]AGCACGAGCCATCCGGGACTGGAATTCTTCCTGATAATCTGAGACAGATC
tig00000193_11858	tig00000193|arrow|pilon|Version_1.0	11858	C	T	0.3595	ATCCTCCCGTGAATAACTTAACTTGCTGGTCTGGTGTCAAATAACTAGCA[C/T]GAGCCATCCGGGACTGGAATTCTTCCTGATAATCTGAGACAGATCCTTTA
tig00000195_43493	tig00000195|arrow|pilon|Version_1.0	43493	T	G	0.295	CTGTGTTGCTACCTCGATTCCAGCAAACCTAGGCTTGGATTAGCTTCCTG[T/G]GAACTCGATTGGAGGCCGGCAGTGTCTTCAATTTGAGGCAAGGAGCATGG
tig00000195_43516	tig00000195|arrow|pilon|Version_1.0	43516	T	C	0.21849	CAAACCTAGGCTTGGATTAGCTTCCTGTGAACTCGATTGGAGGCCGGCAG[T/C]GTCTTCAATTTGAGGCAAGGAGCATGGCTCCTAATCAGCCATAATCAATT
tig00000195_43523	tig00000195|arrow|pilon|Version_1.0	43523	A	G	0.3172	AGGCTTGGATTAGCTTCCTGTGAACTCGATTGGAGGCCGGCAGTGTCTTC[A/G]ATTTGAGGCAAGGAGCATGGCTCCTAATCAGCCATAATCAATTTATTAGA
tig00000195_43544	tig00000195|arrow|pilon|Version_1.0	43544	C	T	0.19048	GAACTCGATTGGAGGCCGGCAGTGTCTTCAATTTGAGGCAAGGAGCATGG[C/T]TCCTAATCAGCCATAATCAATTTATTAGAATTCAGAAGAAACGATAAAGA
tig00000195_43558	tig00000195|arrow|pilon|Version_1.0	43558	T	G	0.20472	GCCGGCAGTGTCTTCAATTTGAGGCAAGGAGCATGGCTCCTAATCAGCCA[T/G]AATCAATTTATTAGAATTCAGAAGAAACGATAAAGAGACGAATAGATCGG
tig00000195_43563	tig00000195|arrow|pilon|Version_1.0	43563	A	G	0.22566	CAGTGTCTTCAATTTGAGGCAAGGAGCATGGCTCCTAATCAGCCATAATC[A/G]ATTTATTAGAATTCAGAAGAAACGATAAAGAGACGAATAGATCGGCGGAT
tig00000195_43567	tig00000195|arrow|pilon|Version_1.0	43567	T	C	0.20312	GTCTTCAATTTGAGGCAAGGAGCATGGCTCCTAATCAGCCATAATCAATT[T/C]ATTAGAATTCAGAAGAAACGATAAAGAGACGAATAGATCGGCGGATCACA
tig00000195_43569	tig00000195|arrow|pilon|Version_1.0	43569	T	A	0.21849	CTTCAATTTGAGGCAAGGAGCATGGCTCCTAATCAGCCATAATCAATTTA[T/A]TAGAATTCAGAAGAAACGATAAAGAGACGAATAGATCGGCGGATCACAAA
tig00000197_103629	tig00000197|arrow|pilon|Version_1.0	103629	G	T	0.03226	ACTTGGAGGGGATCCAAAAAATCCATTGGAATAATTGGACTTGGGGTGCT[G/T]CAAGCCTGGAACTTCCATGTTACCTTTTGAATTGGTTTATGGATGGCATT
tig00000197_105940	tig00000197|arrow|pilon|Version_1.0	105940	C	T	0.0708	AAGAGATTCGATCATCATAAGCATTTCTTGAAAAAAATTAAGATAGTACA[C/T]TCACTGAAATGACTTGATCCACATCATAGGAAGTATGGTTCTTAATTCTT
tig00000197_105948	tig00000197|arrow|pilon|Version_1.0	105948	A	C	0.03879	CGATCATCATAAGCATTTCTTGAAAAAAATTAAGATAGTACACTCACTGA[A/C]ATGACTTGATCCACATCATAGGAAGTATGGTTCTTAATTCTTCTGCTACA
tig00000197_210388	tig00000197|arrow|pilon|Version_1.0	210388	C	T	0.02907	GTCCTCGGTCGGGCCTGCCCCTCTGTCCGTTGGATCTGTGTGTTCCTGGG[C/T]GGCTGGGGCACATGTGGCCCGCCATTGTCATCATCCCGGTGTGGTCGGTT
tig00000197_356627	tig00000197|arrow|pilon|Version_1.0	356627	T	A	0.03684	CGCCCAGCCCTTGACGACGCTGCTCCAGCGGGTCTTCTTATCAGCGAACC[T/A]ATCCCAAACCATAACCCCACCATAGTTAGGCGCCTTCTGCACCTTCGGCA
tig00000197_356649	tig00000197|arrow|pilon|Version_1.0	356649	A	T	0.09135	CTCCAGCGGGTCTTCTTATCAGCGAACCTATCCCAAACCATAACCCCACC[A/T]TAGTTAGGCGCCTTCTGCACCTTCGGCAGCAGATCATAGTACAGATACTT
tig00000197_356650	tig00000197|arrow|pilon|Version_1.0	356650	T	A	0.07143	TCCAGCGGGTCTTCTTATCAGCGAACCTATCCCAAACCATAACCCCACCA[T/A]AGTTAGGCGCCTTCTGCACCTTCGGCAGCAGATCATAGTACAGATACTTA
tig00000197_356651	tig00000197|arrow|pilon|Version_1.0	356651	A	C	0.06542	CCAGCGGGTCTTCTTATCAGCGAACCTATCCCAAACCATAACCCCACCAT[A/C]GTTAGGCGCCTTCTGCACCTTCGGCAGCAGATCATAGTACAGATACTTAA
tig00000197_480633	tig00000197|arrow|pilon|Version_1.0	480633	G	C	0.0989	GTTTTGCATACACCAGTCGTCCGATCTGAAGTCTGTTTTTCTTGTTCTAG[G/C]TTTCCATAATTTCTTAGATTTGTTCCATGTGAAGTGTTCTGGAAACTCCC
tig00000197_556409	tig00000197|arrow|pilon|Version_1.0	556409	C	G	0.115	ACGGTCGGCCTCCTCCACGAAAGCGAGGAACCCCTTTGCTAGTTTGCGCG[C/G]AAACTAGTCGCTCTTCGTCGCGAAAGTACGATAATTGTCGTGGTACTGCG
tig00000197_556429	tig00000197|arrow|pilon|Version_1.0	556429	G	A	0.03509	AAGCGAGGAACCCCTTTGCTAGTTTGCGCGCAAACTAGTCGCTCTTCGTC[G/A]CGAAAGTACGATAATTGTCGTGGTACTGCGCAGATCAATTTTATGCGGCA
tig00000197_664800	tig00000197|arrow|pilon|Version_1.0	664800	G	A	0.12921	TGACAGATGAGAGGGCGGCGGTGGATGGAGAGATGAGAAAAACGGATCTC[G/A]CTCCAGCGGCGAGCTGGGGACGTCGCGTCCCCCATCTTATGCCCACCCAC
tig00000197_670427	tig00000197|arrow|pilon|Version_1.0	670427	G	A	0.355	AGACTCTGGTGGCGTGTTAGAACCAGACACGGTTTGGATACGGTGGCAAC[G/A]CATGCAAGTCCGAGTGCAACTCGGAAAGAAGACCAGAGGCGACGTCGGGT
tig00000202_33649	tig00000202|arrow|pilon|Version_1.0	33649	C	T	0.04054	TGTCTCTCATCTTACGCGCACGAGCAGGCACCAGGCATCTGGGCTGCGTG[C/T]GCTGCTGGGCAGCACCGAAGCCGCATGCCGTCCCCCGCACAACAACAGCA
tig00000202_33672	tig00000202|arrow|pilon|Version_1.0	33672	G	A	0.04225	GCAGGCACCAGGCATCTGGGCTGCGTGCGCTGCTGGGCAGCACCGAAGCC[G/A]CATGCCGTCCCCCGCACAACAACAGCATGAGAGCGCCCCCTCAAAAAAAA
tig00000216_342785	tig00000216|arrow|pilon|Version_1.0	342785	C	T	0.05612	ATATATGACATGGAATGTGATATGCGATCTACACTTCTTAAAGTGACTAT[C/T]CGTACCACCAATTAATATTGTTTTTCCAAATTGAGGTCCACACTACTAGC
tig00000216_342838	tig00000216|arrow|pilon|Version_1.0	342838	G	C	0.04435	TACCACCAATTAATATTGTTTTTCCAAATTGAGGTCCACACTACTAGCAA[G/C]TGCACACTTGTTTTTCAAAACATTTTGCATTTCATTGCCATGATGATTTT
tig00000224_10820	tig00000224|arrow|pilon|Version_1.0	10820	A	G	0.04386	AAAGAAAACCACTAACTTCAAGAAGAAACCTGAGAAGGATGAGAAGGTCA[A/G]AGCATGTTATGTGTGCGGCAAAACAGGGCATCCTGCCAAGAATTGCCGCC
tig00000251_169145	tig00000251|arrow|pilon|Version_1.0	169145	C	T	0.05263	TGAATGGGGACATGCTTTCGGAGGAGGAGGTTGCTCATCTTGATTTTGGT[C/T]CCAAGGAAGCTATATTCCAGAAGCCTAAAGCTGAAGACAATCACTTGAAG
tig00000251_171446	tig00000251|arrow|pilon|Version_1.0	171446	A	T	0.08721	TTTGATGGATCGGTTTGCAAAAGTGGTTGTGGAGTTGGTGTTATTCTTAT[A/T]TCACCAAATGGTGTTGTTTTTAGGCTCTTAACCGATTAGATCATAAATGC
tig00000251_171470	tig00000251|arrow|pilon|Version_1.0	171470	G	A	0.03297	GGTTGTGGAGTTGGTGTTATTCTTATATCACCAAATGGTGTTGTTTTTAG[G/A]CTCTTAACCGATTAGATCATAAATGCACTAATAACCAAACCGAGTATGAA
tig00000251_171478	tig00000251|arrow|pilon|Version_1.0	171478	C	T	0.02809	AGTTGGTGTTATTCTTATATCACCAAATGGTGTTGTTTTTAGGCTCTTAA[C/T]CGATTAGATCATAAATGCACTAATAACCAAACCGAGTATGAAGCTTTATT
tig00000251_171487	tig00000251|arrow|pilon|Version_1.0	171487	T	C	0.09444	TATTCTTATATCACCAAATGGTGTTGTTTTTAGGCTCTTAACCGATTAGA[T/C]CATAAATGCACTAATAACCAAACCGAGTATGAAGCTTTATTATTCGGGTT
tig00000251_171488	tig00000251|arrow|pilon|Version_1.0	171488	C	T	0.06111	ATTCTTATATCACCAAATGGTGTTGTTTTTAGGCTCTTAACCGATTAGAT[C/T]ATAAATGCACTAATAACCAAACCGAGTATGAAGCTTTATTATTCGGGTTG
tig00000251_194021	tig00000251|arrow|pilon|Version_1.0	194021	T	C	0.14754	CCCGTGTTGCCCCAGCCTCTGCACTTTGTGCAGGTAAGGCTGTGCGCATA[T/C]ATCCCTTCCCCAGACCCCGCGCAGTGCGGGAGCCTACGGCACTGGGTACG
tig00000251_241117	tig00000251|arrow|pilon|Version_1.0	241117	T	C	0.0404	ATATTAATGAATTTATTCAATCAATAAATTTCTAAAAGCCCCAAAAGATT[T/C]CAGAGTTTGTTTGTACAGAGTCCTAATTCAATTATAAAATGCAGGAACTT
tig00000251_241118	tig00000251|arrow|pilon|Version_1.0	241118	C	A	0.04211	TATTAATGAATTTATTCAATCAATAAATTTCTAAAAGCCCCAAAAGATTT[C/A]AGAGTTTGTTTGTACAGAGTCCTAATTCAATTATAAAATGCAGGAACTTG
tig00000251_241119	tig00000251|arrow|pilon|Version_1.0	241119	A	G	0.03465	ATTAATGAATTTATTCAATCAATAAATTTCTAAAAGCCCCAAAAGATTTC[A/G]GAGTTTGTTTGTACAGAGTCCTAATTCAATTATAAAATGCAGGAACTTGC
tig00000251_241120	tig00000251|arrow|pilon|Version_1.0	241120	G	A	0.03431	TTAATGAATTTATTCAATCAATAAATTTCTAAAAGCCCCAAAAGATTTCA[G/A]AGTTTGTTTGTACAGAGTCCTAATTCAATTATAAAATGCAGGAACTTGCC
tig00000255_1114637	tig00000255|arrow|pilon|Version_1.0	1114637	A	C	0.05556	CAAACTCTCAAAAACGCATCACACATAACCGGCTCAGAAACTACGAGCTT[A/C]TCCGCCCGCAGATCCAACCGGTCTTACCCAGATCCCCGAGAAACCACGCC
tig00000255_1162956	tig00000255|arrow|pilon|Version_1.0	1162956	T	G	0.0339	CTTAGATTGTCACAGTCCTTAAACCTATTCAAATCCTTATTCTTGTTCAG[T/G]TTTTTTTTTCATATTTCTTGACTGCTCTAGCCACCTTACTATCAGATCAT
tig00000255_1184968	tig00000255|arrow|pilon|Version_1.0	1184968	C	T	0.03571	TGGGAGCAATGCTATCTTGATCTGCGTCCTTCAGTAGTATCTACTGGATT[C/T]TTTTTCTTCAACTGTTTGAAGTCTGAAAACAAGCATGCTATTGCCATACG
tig00000255_1215048	tig00000255|arrow|pilon|Version_1.0	1215048	T	C	0.03302	CCGAGAGAGATGAACAGTAGAGTAAAAAAATACTTCATGAACATGGCGTG[T/C]TGAGCCGTGCCTTTCCGGGAGGCAGGAACCGATCTCTGTCACAAGTCAGA
tig00000255_1442698	tig00000255|arrow|pilon|Version_1.0	1442698	C	T	0.05789	TGTTATGTTGGTAAAGGGCGAAAGAGATCTCATATTGCCCTTACTTTCGT[C/T]ACTAATATTTTTTTACAATTGATTTTCTTCCAATGCAGGGAAATCTGAAT
tig00000255_1669863	tig00000255|arrow|pilon|Version_1.0	1669863	T	G	0.04545	TTGCTGAAAATGTCCGCCGCTATTTTTGCCTAAATGTTTTTATCTGCCTC[T/G]AGTACGTTTTTTTTCCTTAAATACATGTGCATACCAATCCGTCCTCTTCA
tig00000255_1669864	tig00000255|arrow|pilon|Version_1.0	1669864	A	T	0.04592	TGCTGAAAATGTCCGCCGCTATTTTTGCCTAAATGTTTTTATCTGCCTCT[A/T]GTACGTTTTTTTTCCTTAAATACATGTGCATACCAATCCGTCCTCTTCAA
tig00000255_1669867	tig00000255|arrow|pilon|Version_1.0	1669867	A	T	0.04787	TGAAAATGTCCGCCGCTATTTTTGCCTAAATGTTTTTATCTGCCTCTAGT[A/T]CGTTTTTTTTCCTTAAATACATGTGCATACCAATCCGTCCTCTTCAACCA
tig00000255_1749544	tig00000255|arrow|pilon|Version_1.0	1749544	A	G	0.02604	ACATTGTCAACTTTAAAATCTGACTCTGCTGCGGTTCCATCAACTGTAGC[A/G]ACATCTGCTTGGTCTTTGCGTTCCAAGCTTGATTTCATACAGAGATCTGA
tig00000255_1783225	tig00000255|arrow|pilon|Version_1.0	1783225	G	C	0.02577	AGGCAATCCCAAGAACGGCCACCTGAGGCTGCTGGACGGAGCCCCGGAGA[G/C]GCTGCTGCTGTTCAAGGCCGACGTGCTCGACCGCGACGCGCTGGCGGCCG
tig00000255_1802293	tig00000255|arrow|pilon|Version_1.0	1802293	C	G	0.03704	AAACTGGTGGATATCTCTTACCATAACTATTGTCAGAACTTGACTGGTTA[C/G]CACTTATTTACACGGCTTACACTCTTCTGCAGTGACAATGATTCGGATCT
tig00000255_1837376	tig00000255|arrow|pilon|Version_1.0	1837376	A	G	0.03226	TTGGCTGTAAGGCTTGGTCGTTGTTTTCTGTAATATAATCACCACATGAC[A/G]TTAGCCTTCTTAGATTTGTTGTTGTTAACAGCAGTTACCACTGTCACCAA
tig00000255_2140502	tig00000255|arrow|pilon|Version_1.0	2140502	C	T	0.02837	CACATGCAACTGATATTTTGTCTGAAGAATCTGCATTCAATAAAAGATGT[C/T]TCACATCTTAGATGATTTGCTCAGATCTCCATTTGACCCAGAATAATTTA
tig00000255_2175982	tig00000255|arrow|pilon|Version_1.0	2175982	T	C	0.12381	AATAAAGTCTGGTTGAGAGTCCTTTAATTAATGTTGAGCCTTGGAGTATA[T/C]ATTCAGCATGATGCTATGCCTCATACAACGTGGGTATTTTTCCTAGCAGT
tig00000255_2226164	tig00000255|arrow|pilon|Version_1.0	2226164	C	T	0.07364	GAGACACACCACTACTTCTCGCATAATAGCAGAGAGACCATTACAATTTC[C/T]CATATATTAGAGATGTGCCATTATGTACGCCCAAGACGTTGTGTGGCCCA
tig00000255_2226192	tig00000255|arrow|pilon|Version_1.0	2226192	T	C	0.07721	GCAGAGAGACCATTACAATTTCTCATATATTAGAGATGTGCCATTATGTA[T/C]GCCCAAGACGTTGTGTGGCCCATCTGCAGGTGTACACGTAAAGTTTGTGG
tig00000255_2659262	tig00000255|arrow|pilon|Version_1.0	2659262	G	A	0.10648	GAACCTCTTGTCCTCCCTCCTAAACCATAGGTCCCATACAGATTTGAGGC[G/A]TAGATGTTACATGTAAGTTTGTAAAATACTCCACTAGAGATGCTCTGACA
tig00000255_2676245	tig00000255|arrow|pilon|Version_1.0	2676245	T	G	0.02778	ACTGAATTCTTAAGCCTAATCATGTAGGGGTGGTGGAGGGGATTTATCAT[T/G]GCATCTGGCAGGAACGAAAGCTAAGAAGATAAATTCAATTCAAGATTTTG
tig00000255_2751057	tig00000255|arrow|pilon|Version_1.0	2751057	A	G	0.04225	TTTGCTTAGAAATGAATAGAGTTGGAGATGTTAGGAAACATGCATGCACT[A/G]GTGCTTGTCTTAAGTTCATGGCTGTCATCTTTTCCGAAAAAAAAAACTCT
tig00000255_2751065	tig00000255|arrow|pilon|Version_1.0	2751065	T	C	0.04196	GAAATGAATAGAGTTGGAGATGTTAGGAAACATGCATGCACTAGTGCTTG[T/C]CTTAAGTTCATGGCTGTCATCTTTTCCGAAAAAAAAAACTCTAGTTTGAT
tig00000255_2751070	tig00000255|arrow|pilon|Version_1.0	2751070	A	G	0.04478	GAATAGAGTTGGAGATGTTAGGAAACATGCATGCACTAGTGCTTGTCTTA[A/G]GTTCATGGCTGTCATCTTTTCCGAAAAAAAAAACTCTAGTTTGATGCACA
tig00000255_2751075	tig00000255|arrow|pilon|Version_1.0	2751075	A	T	0.04167	GAGTTGGAGATGTTAGGAAACATGCATGCACTAGTGCTTGTCTTAAGTTC[A/T]TGGCTGTCATCTTTTCCGAAAAAAAAAACTCTAGTTTGATGCACACACAC
tig00000255_2751120	tig00000255|arrow|pilon|Version_1.0	2751120	A	G	0.05505	AGTTCATGGCTGTCATCTTTTCCGAAAAAAAAAACTCTAGTTTGATGCAC[A/G]CACACAAGAAAAAAAAGTTGGTCACTGTTCGGTTCACAAAAAGTCAGATC
tig00000255_2751128	tig00000255|arrow|pilon|Version_1.0	2751128	G	T	0.06818	GCTGTCATCTTTTCCGAAAAAAAAAACTCTAGTTTGATGCACACACACAA[G/T]AAAAAAAAGTTGGTCACTGTTCGGTTCACAAAAAGTCAGATCTCCCAACC
tig00000255_2816656	tig00000255|arrow|pilon|Version_1.0	2816656	T	C	0.035	TGAGAGCATGTGCGTTGACTTTCTCTAAGAAATGGGATGAATGTTTACAT[T/C]TGGCCGAATTCTCATATAATAACAGTTATCAGTCCAGCATTCGAATGGCA
tig00000255_2816668	tig00000255|arrow|pilon|Version_1.0	2816668	T	G	0.02632	CGTTGACTTTCTCTAAGAAATGGGATGAATGTTTACATTTGGCCGAATTC[T/G]CATATAATAACAGTTATCAGTCCAGCATTCGAATGGCACCTTTTGAAGCT
tig00000255_2816698	tig00000255|arrow|pilon|Version_1.0	2816698	C	A	0.02874	GTTTACATTTGGCCGAATTCTCATATAATAACAGTTATCAGTCCAGCATT[C/A]GAATGGCACCTTTTGAAGCTTTGTATGGCCGAAGGTGTCGAACGCCGTTG
tig00000255_2816699	tig00000255|arrow|pilon|Version_1.0	2816699	G	A	0.02874	TTTACATTTGGCCGAATTCTCATATAATAACAGTTATCAGTCCAGCATTC[G/A]AATGGCACCTTTTGAAGCTTTGTATGGCCGAAGGTGTCGAACGCCGTTGA
tig00000255_2822311	tig00000255|arrow|pilon|Version_1.0	2822311	T	C	0.03763	GATATCGCCGCCCAACTTGCTATTTTTCTCGCTTAAACCGCAATTAGTTG[T/C]CATAATTAAGGATATTGATGATGACGATGATGACCGGCACGAACATTAGT
tig00000255_2917316	tig00000255|arrow|pilon|Version_1.0	2917316	G	T	0.06593	ATCATCTTCGAGGCGAATACTCGAGGAGAGAGATCAGTGATTCGTGGTCA[G/T]GGAACCGATGCCAAAGTTAGAGCAAAATTAGCATCCTGGTCTGGGAACCG
tig00000255_2961138	tig00000255|arrow|pilon|Version_1.0	2961138	C	T	0.0678	CCCGCCGCGGCACCAGTCCTTGCCTAGCTCGAGCTTGAGCAGCAGCAGCT[C/T]GAATCGAACTATCGCGCAGCAGCTCGTCGCAGATCATCGCTGCCATGACA
tig00000255_2961149	tig00000255|arrow|pilon|Version_1.0	2961149	A	G	0.06667	ACCAGTCCTTGCCTAGCTCGAGCTTGAGCAGCAGCAGCTCGAATCGAACT[A/G]TCGCGCAGCAGCTCGTCGCAGATCATCGCTGCCATGACAAGCTCAGCGAA
tig00000255_2961153	tig00000255|arrow|pilon|Version_1.0	2961153	C	T	0.06311	GTCCTTGCCTAGCTCGAGCTTGAGCAGCAGCAGCTCGAATCGAACTATCG[C/T]GCAGCAGCTCGTCGCAGATCATCGCTGCCATGACAAGCTCAGCGAAGACG
tig00000255_3003055	tig00000255|arrow|pilon|Version_1.0	3003055	T	C	0.03175	ACGAATGTTGCTAAATATGAAAATTATACGGATATATTGTCACATTATAG[T/C]ACCAATATAATTTATAAAAATATGACACGTTATATGTACTACATGTACCT
tig00000255_3003091	tig00000255|arrow|pilon|Version_1.0	3003091	G	A	0.04331	TTGTCACATTATAGTACCAATATAATTTATAAAAATATGACACGTTATAT[G/A]TACTACATGTACCTTTTGGTATATATGCTATTTTCAGATAATAAAAAGGT
tig00000255_3167050	tig00000255|arrow|pilon|Version_1.0	3167050	T	C	0.03535	AATTGAAGTTCTCACGTTCCCAGCGGCAACTAGTGCATGCACAAATTATT[T/C]TCACCATTGAACTGGGTTGCTTATACTGATGGTATTTTCTTTGCAAGGTA
tig00000255_3167054	tig00000255|arrow|pilon|Version_1.0	3167054	C	T	0.035	GAAGTTCTCACGTTCCCAGCGGCAACTAGTGCATGCACAAATTATTTTCA[C/T]CATTGAACTGGGTTGCTTATACTGATGGTATTTTCTTTGCAAGGTATAGT
tig00000255_3167065	tig00000255|arrow|pilon|Version_1.0	3167065	G	T	0.09091	GTTCCCAGCGGCAACTAGTGCATGCACAAATTATTTTCACCATTGAACTG[G/T]GTTGCTTATACTGATGGTATTTTCTTTGCAAGGTATAGTCAGTAGCTTCA
tig00000255_3167070	tig00000255|arrow|pilon|Version_1.0	3167070	C	A	0.03535	CAGCGGCAACTAGTGCATGCACAAATTATTTTCACCATTGAACTGGGTTG[C/A]TTATACTGATGGTATTTTCTTTGCAAGGTATAGTCAGTAGCTTCACTAGA
tig00000255_3167080	tig00000255|arrow|pilon|Version_1.0	3167080	T	C	0.03571	TAGTGCATGCACAAATTATTTTCACCATTGAACTGGGTTGCTTATACTGA[T/C]GGTATTTTCTTTGCAAGGTATAGTCAGTAGCTTCACTAGAAAAAAAGTCT
tig00000255_3167081	tig00000255|arrow|pilon|Version_1.0	3167081	G	A	0.03571	AGTGCATGCACAAATTATTTTCACCATTGAACTGGGTTGCTTATACTGAT[G/A]GTATTTTCTTTGCAAGGTATAGTCAGTAGCTTCACTAGAAAAAAAGTCTC
tig00000255_3167083	tig00000255|arrow|pilon|Version_1.0	3167083	T	C	0.05155	TGCATGCACAAATTATTTTCACCATTGAACTGGGTTGCTTATACTGATGG[T/C]ATTTTCTTTGCAAGGTATAGTCAGTAGCTTCACTAGAAAAAAAGTCTCAA
tig00000255_3167101	tig00000255|arrow|pilon|Version_1.0	3167101	T	C	0.055	TCACCATTGAACTGGGTTGCTTATACTGATGGTATTTTCTTTGCAAGGTA[T/C]AGTCAGTAGCTTCACTAGAAAAAAAGTCTCAAGGGTCTCTTCCAAAATTG
tig00000255_3167107	tig00000255|arrow|pilon|Version_1.0	3167107	G	A	0.03535	TTGAACTGGGTTGCTTATACTGATGGTATTTTCTTTGCAAGGTATAGTCA[G/A]TAGCTTCACTAGAAAAAAAGTCTCAAGGGTCTCTTCCAAAATTGCAACCC
tig00000255_3167129	tig00000255|arrow|pilon|Version_1.0	3167129	C	T	0.03889	ATGGTATTTTCTTTGCAAGGTATAGTCAGTAGCTTCACTAGAAAAAAAGT[C/T]TCAAGGGTCTCTTCCAAAATTGCAACCCTGATTCCTTGAAGATATACTGC
tig00000255_3167130	tig00000255|arrow|pilon|Version_1.0	3167130	T	G	0.03846	TGGTATTTTCTTTGCAAGGTATAGTCAGTAGCTTCACTAGAAAAAAAGTC[T/G]CAAGGGTCTCTTCCAAAATTGCAACCCTGATTCCTTGAAGATATACTGCA
tig00000255_3167138	tig00000255|arrow|pilon|Version_1.0	3167138	C	G	0.04444	TCTTTGCAAGGTATAGTCAGTAGCTTCACTAGAAAAAAAGTCTCAAGGGT[C/G]TCTTCCAAAATTGCAACCCTGATTCCTTGAAGATATACTGCATTCATTGG
tig00000255_3240491	tig00000255|arrow|pilon|Version_1.0	3240491	G	A	0.26842	TGATCGCGTCCATTGCGCTAATATGCATGGATAATTGTGGGTGAGCTGAA[G/A]CTCAGAGGTGACGAGCATGTGTTCTTCGGGTTGTTGCAGGCCATGTGCTG
tig00000255_3263049	tig00000255|arrow|pilon|Version_1.0	3263049	T	C	0.11047	AACGTTCCATGCAACGATGCTAGAAACAAGAAGAAGATTTCGGCATCGAG[T/C]CAACCCACTGCAGAGACGATGCTGAAAAACCAAAACGTTTATGCATCGGT
tig00000255_594653	tig00000255|arrow|pilon|Version_1.0	594653	C	T	0.05263	ACGGACCCTCCCACGGGGGTGAGAGCTTGTGCCGCCCTCGGTTGTCCTGT[C/T]GAAGCCTCAACACGAGGTCTTCTTTGCAGAGATCTCGGTGCCGGATCCTT
tig00000255_613663	tig00000255|arrow|pilon|Version_1.0	613663	T	A	0.05114	CCAAAGACGCATGCGCCATTTGGAATTTAGAAACGACGAGTAGGAGGACA[T/A]GCCAAACGTATCTGCCGAGTCCAAGCAGCGCCCTGCCGGCCCAATGCAAC
tig00000255_670875	tig00000255|arrow|pilon|Version_1.0	670875	A	C	0.03804	ATCCCGTTCTCCAGATATCATTGCTACATCTCTTCGCCAAAAATAAAGAA[A/C]TTACAAAAGAAGTGACACTTGTGCATTTCGGATGGTTAGTTACTAAAAGT
tig00000255_670878	tig00000255|arrow|pilon|Version_1.0	670878	A	T	0.03763	CCGTTCTCCAGATATCATTGCTACATCTCTTCGCCAAAAATAAAGAAATT[A/T]CAAAAGAAGTGACACTTGTGCATTTCGGATGGTTAGTTACTAAAAGTCAA
tig00000255_670879	tig00000255|arrow|pilon|Version_1.0	670879	C	A	0.03371	CGTTCTCCAGATATCATTGCTACATCTCTTCGCCAAAAATAAAGAAATTA[C/A]AAAAGAAGTGACACTTGTGCATTTCGGATGGTTAGTTACTAAAAGTCAAC
tig00000255_978950	tig00000255|arrow|pilon|Version_1.0	978950	T	G	0.04018	GTCAGGCATGGCGATAACAAAATTTTACAAATGGCAGAAAATCCAAAAAC[T/G]TATGCACGTATGTACATGTGTTCAGTGTAGACATTATGTTTTAAAAAGCT
tig00000255_989343	tig00000255|arrow|pilon|Version_1.0	989343	G	T	0.03814	TTTTTTTTTTTTTTGCCTTCCTTCAGATACTCGCTTTCCTTCAGAAATTG[G/T]AATTTTTTCTTCTCCAGGGTATTTTTCTGACAAAAAGAAATTGTTCTTCA
tig00000258_36018	tig00000258|arrow|pilon|Version_1.0	36018	T	G	0.04018	GCGGGACTGAAGACCAAGGCTGTCTACCAGGGGAAGGTTCAGGGGTCAGA[T/G]GAGGAGGTCAGGCTGTCGTGACCGTGAGAGTCGGAGCAGATCCTATGGTG
tig00000259_26325	tig00000259|arrow|pilon|Version_1.0	26325	T	C	0.12712	CTCTCTCATGCTCTTAATTTTCCCCTTCTATTTCTCCCCACCGACAGAAG[T/C]CGTGACACCGGCATGCAGGCGAGTGCGCGGTGTGGGCAGAGGCCCTGCCA
tig00000271_6587	tig00000271|arrow|pilon|Version_1.0	6587	A	T	0.05814	GAGCACGGCTCGACGGTGTGTCTCCTCCGCCGGCGGCGGCACGACTCGGC[A/T]GCAGTGCAGACCTGCGTGGCTCGATGGAGACGACAAGGGCCCGCAGCTCC
tig00000271_6629	tig00000271|arrow|pilon|Version_1.0	6629	C	T	0.05385	GACTCGGCAGCAGTGCAGACCTGCGTGGCTCGATGGAGACGACAAGGGCC[C/T]GCAGCTCCAAGTCGCGTACAGACGAGGCTACACGTCAAGCCAGAGCATGC
tig00000271_6651	tig00000271|arrow|pilon|Version_1.0	6651	A	G	0.05859	GCGTGGCTCGATGGAGACGACAAGGGCCCGCAGCTCCAAGTCGCGTACAG[A/G]CGAGGCTACACGTCAAGCCAGAGCATGCCTTGCGTGCATCCATCTAACCA
tig00000271_6662	tig00000271|arrow|pilon|Version_1.0	6662	C	A	0.05814	TGGAGACGACAAGGGCCCGCAGCTCCAAGTCGCGTACAGACGAGGCTACA[C/A]GTCAAGCCAGAGCATGCCTTGCGTGCATCCATCTAACCACCACGGCAGAG
tig00000276_1090594	tig00000276|arrow|pilon|Version_1.0	1090594	A	C	0.03738	AGGATTAAAATTATTCCATTTACGCTCCGTTAACCATCGTTATGTGAGGC[A/C]TGTTCGTCAGTCACCCCTGTCTCTTCTTCCTCCATGGTCTTCTTCCTTTC
tig00000276_1139997	tig00000276|arrow|pilon|Version_1.0	1139997	C	G	0.11538	AGTGTCAAATATCCGATGTGACACAGTCTTCACCCCTAAATAAACCATTC[C/G]AATCCGTTGACACCAGTTTTCATCACTTGTAGTCTGCTGATCCAAAAAAC
tig00000276_1150091	tig00000276|arrow|pilon|Version_1.0	1150091	T	A	0.09489	CTTGAGAAAATGAAGATTGATCTGCATAATTATAAGAAAGATAAGAAGAC[T/A]GTGGCTTAGTATGAGGTGGGCTTCAACAAGATTGTGCATTTTGTTCCACA
tig00000276_1155339	tig00000276|arrow|pilon|Version_1.0	1155339	C	T	0.1129	AACCGCTGCCAGGTGATCTGGTTGCGATCGGGTTGTGCATATTGGTATGC[C/T]ACCCACCAGTCGAGAGCGGCTCCTTCAAACTGTCCAGAGGCGTAGAGCAC
tig00000276_1175873	tig00000276|arrow|pilon|Version_1.0	1175873	C	A	0.03922	CAGAGCATGCTTCTCAGATAGCTCATGATCCTAGCCTAAACAAGAGTCGC[C/A]AATTAGATGCAGTGCTGAACATACGAAGATTGTGTGTTCTTCTCGCATGG
tig00000276_1175883	tig00000276|arrow|pilon|Version_1.0	1175883	C	T	0.03302	TTCTCAGATAGCTCATGATCCTAGCCTAAACAAGAGTCGCCAATTAGATG[C/T]AGTGCTGAACATACGAAGATTGTGTGTTCTTCTCGCATGGATACATTGTC
tig00000276_1175884	tig00000276|arrow|pilon|Version_1.0	1175884	A	G	0.03271	TCTCAGATAGCTCATGATCCTAGCCTAAACAAGAGTCGCCAATTAGATGC[A/G]GTGCTGAACATACGAAGATTGTGTGTTCTTCTCGCATGGATACATTGTCA
tig00000276_1175953	tig00000276|arrow|pilon|Version_1.0	1175953	C	T	0.02941	TTGTGTGTTCTTCTCGCATGGATACATTGTCAAGAAGATCGTATAGACTC[C/T]GAGTCTTGTTTGCCATGAGCGTTCATTCAATTCAGAATTTCAGATCACGT
tig00000276_1232616	tig00000276|arrow|pilon|Version_1.0	1232616	C	T	0.07692	CATAATGTGAAGTAAACTCTCAAATTTGACATACCTCACCAAACATCCGG[C/T]TCGTTGCTACTACCCACCAACCCTTCAGCCACAGCTTTGTTCACCCAAAA
tig00000276_1241954	tig00000276|arrow|pilon|Version_1.0	1241954	G	A	0.04673	GCCCCATCTGGACTCAGGATCTGAACAGGTCAACGCCGTCGCTTCTCTTG[G/A]TCTCTTCCCATTCTTCTTGTCGATCCCCAATTCCTCATCCAGTATTTGGC
tig00000276_1352856	tig00000276|arrow|pilon|Version_1.0	1352856	C	A	0.03306	AATAAATATACACAGCAGTACAACATGCAACCATAGGTTTTATGAAACTT[C/A]ATCCTTCTAGGAATCCAACAAAACAAGTTTCACCATTTTCGGAGCAGTAT
tig00000276_1392872	tig00000276|arrow|pilon|Version_1.0	1392872	T	A	0.02604	TAAGATAGATATCCCCTGGGTTAATTTGATCTGGGCCCCAAACTATGTTG[T/A]CAAGGTCCCTCATGCAACAAAAGATATTGGATCCTTTTGGTGGAAGGATG
tig00000276_1484958	tig00000276|arrow|pilon|Version_1.0	1484958	G	A	0.03371	TGCGTGAGGAACACCCCCACCGCCTCGTGCTCCAGCACCGCCGCCTGTGG[G/A]CACCACGTCGACAGCATGCTCCGGCCCTCCACGTAGGACAAAAACTCCGG
tig00000276_1611676	tig00000276|arrow|pilon|Version_1.0	1611676	T	C	0.43956	CGCGGCAGGGGTATTTGGCCGCGCCTGTCGGGCTGGCGCGGCCAAAACGG[T/C]TACCGGGTGCAAATATTGGTCTGGACCGTTTTTTTTATAATATTATTAAA
tig00000276_1699783	tig00000276|arrow|pilon|Version_1.0	1699783	G	A	0.26136	TACTTTGCTTCCCCATCGCCGGCGCTGCGCGCACATCACCGGTGAGAGCA[G/A]GTGCCTCCGACACCGTTGCCTCTTCGAGATCCTGCTCGGGATACCGGGGC
tig00000276_1992662	tig00000276|arrow|pilon|Version_1.0	1992662	G	A	0.08511	AATCCACCTGTTCAGCCACCTCCCCAGCCCATCCGGGACAAGAGGGGAGA[G/A]TTCTTGAAGGGGCGCCCTCCAAAGTTCTCCCGCGCCAAGGATCCGATGGA
tig00000276_1992666	tig00000276|arrow|pilon|Version_1.0	1992666	T	C	0.09783	CACCTGTTCAGCCACCTCCCCAGCCCATCCGGGACAAGAGGGGAGAGTTC[T/C]TGAAGGGGCGCCCTCCAAAGTTCTCCCGCGCCAAGGATCCGATGGAAGCT
tig00000276_1992680	tig00000276|arrow|pilon|Version_1.0	1992680	T	G	0.0625	CCTCCCCAGCCCATCCGGGACAAGAGGGGAGAGTTCTTGAAGGGGCGCCC[T/G]CCAAAGTTCTCCCGCGCCAAGGATCCGATGGAAGCTGAAGACTGGATCAA
tig00000276_2102878	tig00000276|arrow|pilon|Version_1.0	2102878	G	A	0.09444	CGCCCAGTGGCGGATCTGTGACCCGGGCTGCCCGGGCTGCAGCCCTGGCA[G/A]TAGGCCAAAATTTACATGGAAGCAACTTAGAAAACTTAGGAATGTTAGAG
tig00000276_2349370	tig00000276|arrow|pilon|Version_1.0	2349370	C	T	0.09055	GAGATCTGCGTAACCAAGATCAATCATGTGCAGAGTTTTCTCATGACGAG[C/T]TAAAAAAAAAATCACCCTTTCACGTGTGAAACCAAATGCAAACCAGGCAC
tig00000276_2349382	tig00000276|arrow|pilon|Version_1.0	2349382	T	C	0.02713	ACCAAGATCAATCATGTGCAGAGTTTTCTCATGACGAGCTAAAAAAAAAA[T/C]CACCCTTTCACGTGTGAAACCAAATGCAAACCAGGCACCACCAACAGCCC
tig00000276_2349383	tig00000276|arrow|pilon|Version_1.0	2349383	C	A	0.02593	CCAAGATCAATCATGTGCAGAGTTTTCTCATGACGAGCTAAAAAAAAAAT[C/A]ACCCTTTCACGTGTGAAACCAAATGCAAACCAGGCACCACCAACAGCCCA
tig00000276_2385280	tig00000276|arrow|pilon|Version_1.0	2385280	T	G	0.04545	TGATATGAATTGTATTCCAAATAAAGCGAGCAAGTGACACTTTATGAACA[T/G]GTGTTCTATAGTCTCCAGGTTGGTGCATGAGCAGCAGTTTAAATTGCCTT
tig00000276_2385293	tig00000276|arrow|pilon|Version_1.0	2385293	T	C	0.05046	ATTCCAAATAAAGCGAGCAAGTGACACTTTATGAACAGGTGTTCTATAGT[T/C]TCCAGGTTGGTGCATGAGCAGCAGTTTAAATTGCCTTTCCAATTCCTCTT
tig00000276_2385303	tig00000276|arrow|pilon|Version_1.0	2385303	C	G	0.045	AAGCGAGCAAGTGACACTTTATGAACAGGTGTTCTATAGTCTCCAGGTTG[C/G]TGCATGAGCAGCAGTTTAAATTGCCTTTCCAATTCCTCTTTGCGAGATTA
tig00000276_2385317	tig00000276|arrow|pilon|Version_1.0	2385317	A	G	0.05612	CACTTTATGAACAGGTGTTCTATAGTCTCCAGGTTGGTGCATGAGCAGCA[A/G]TTTAAATTGCCTTTCCAATTCCTCTTTGCGAGATTATCTTTAGTGAGGGT
tig00000276_2416939	tig00000276|arrow|pilon|Version_1.0	2416939	C	G	0.1	TTGCCGCAGTATAGGATACAATCGTTAGGATACGTATGTATCTTCTATAC[C/G]TCCAATCCTAGAGGGCACACAATATTTTTGGCCTCGTAAGTTGACGAGGG
tig00000276_2416945	tig00000276|arrow|pilon|Version_1.0	2416945	T	G	0.09244	CAGTATAGGATACAATCGTTAGGATACGTATGTATCTTCTATACCTCCAA[T/G]CCTAGAGGGCACACAATATTTTTGGCCTCGTAAGTTGACGAGGGAAGCTC
tig00000276_2446390	tig00000276|arrow|pilon|Version_1.0	2446390	T	G	0.02874	TAGAATTCTTTTATATATGTACACAATCACCATCGAAGTCAAATAAAATT[T/G]TTCCACACCTCTACTCTGTTTTTGTGAAGAAAATAATAGTACTTAAGCAT
tig00000276_2662061	tig00000276|arrow|pilon|Version_1.0	2662061	A	G	0.03409	TATTCCTTAGGATTGGCTTGAAATCTTGCATGCATGCACACACTAAGCAT[A/G]ATATCGGGCCTAGATGCACAAAGATAAAAGCAATGAACCAATCCTAGAAC
tig00000276_2849457	tig00000276|arrow|pilon|Version_1.0	2849457	G	T	0.08989	TTGGGGTATGCAAGCTGGTGAATCCGCGGACCCTCTGCCTTGGCACCAAA[G/T]ACTCCAGCAATCTGAGCACGAGTCAGGCGATATCTGCAGTTCTGAAACAT
tig00000276_2849486	tig00000276|arrow|pilon|Version_1.0	2849486	G	A	0.03297	ACCCTCTGCCTTGGCACCAAAGACTCCAGCAATCTGAGCACGAGTCAGGC[G/A]ATATCTGCAGTTCTGAAACATGTACTCAATGAACCTATGCTCGGGGTCAA
tig00000276_2849494	tig00000276|arrow|pilon|Version_1.0	2849494	C	T	0.09239	CCTTGGCACCAAAGACTCCAGCAATCTGAGCACGAGTCAGGCGATATCTG[C/T]AGTTCTGAAACATGTACTCAATGAACCTATGCTCGGGGTCAATCCAGACA
tig00000276_2849495	tig00000276|arrow|pilon|Version_1.0	2849495	A	G	0.06742	CTTGGCACCAAAGACTCCAGCAATCTGAGCACGAGTCAGGCGATATCTGC[A/G]GTTCTGAAACATGTACTCAATGAACCTATGCTCGGGGTCAATCCAGACAA
tig00000276_307004	tig00000276|arrow|pilon|Version_1.0	307004	A	G	0.03977	CATTTTCTATATGGACTATGGAGCTGGTGGGGTCAGAGCAAGCAGCGTTC[A/G]TCTGTAAATTGGGCTTTACCTTGAGATGAGGATGCAACAGACGCCGCAAT
tig00000276_31103	tig00000276|arrow|pilon|Version_1.0	31103	T	A	0.10887	ATTTTCGGAGGCGGTCTTGCACCCACCTCCGTTAATCAAGCCAAAAAAAA[T/A]AATAAAAAAGAAAAAGCCCACCGAGCCCATCGGCGCCACCGCCGGATTTT
tig00000276_381207	tig00000276|arrow|pilon|Version_1.0	381207	T	C	0.04124	TTGTTGCTTTGCATGCGGCGTGGGGAAAAAACTTCATGAACCTTTGGAGG[T/C]TTAACTCAGTATATATCACCTTAATCCCTAAAAAGGCAGAAACAGATCAC
tig00000276_381217	tig00000276|arrow|pilon|Version_1.0	381217	T	C	0.04124	GCATGCGGCGTGGGGAAAAAACTTCATGAACCTTTGGAGGTTTAACTCAG[T/C]ATATATCACCTTAATCCCTAAAAAGGCAGAAACAGATCACACAAAAGATT
tig00000276_485439	tig00000276|arrow|pilon|Version_1.0	485439	C	G	0.06034	CTAGCCACCATATGCTACTTTGAGTTGCTTTGATCCTAGTCGAATTGTGT[C/G]TCCATTTGAAGAAAGTGCTTCTCATCTACCGATCTTTCTCCTTCGTGTAC
tig00000276_528663	tig00000276|arrow|pilon|Version_1.0	528663	C	T	0.03017	GCATGAATCTTGATGTGAATGTGCTTCATATGTCCATGGATGGGGACATG[C/T]TTTCGGAGGAGGAGGTTGCTCATCTTGACTTTGGTCCCAAGGAAGCTATA
tig00000276_528759	tig00000276|arrow|pilon|Version_1.0	528759	C	A	0.09813	CTATATTCCAGAAACCTAAAACTGAAGACAATCATTTGAAGGCTTTATAT[C/A]TGAAGGGACATATCAATGGGAAGCCAATCTCGCGGATGTTGGTCGATGGA
tig00000276_528792	tig00000276|arrow|pilon|Version_1.0	528792	C	A	0.1028	ATTTGAAGGCTTTATATCTGAAGGGACATATCAATGGGAAGCCAATCTCG[C/A]GGATGTTGGTCGATGGAGGGGCTATTGTAAACTTAATGCCTTATTCTTTG
tig00000276_528811	tig00000276|arrow|pilon|Version_1.0	528811	G	A	0.04327	GAAGGGACATATCAATGGGAAGCCAATCTCGCGGATGTTGGTCGATGGAG[G/A]GGCTATTGTAAACTTAATGCCTTATTCTTTGTACAAGAAGCTTGGTGGTT
tig00000276_748371	tig00000276|arrow|pilon|Version_1.0	748371	T	C	0.06566	GACTTCCGCCTAGCATGCCAGCTCGGCGGCGCTACAAATGACGACATGAT[T/C]ATCCACAATCTGCCACTCCACCTAGCAGATTCCGCGCGGACATGGCTCGA
tig00000276_748408	tig00000276|arrow|pilon|Version_1.0	748408	C	T	0.05078	ATGACGACATGATCATCCACAATCTGCCACTCCACCTAGCAGATTCCGCG[C/T]GGACATGGCTCGAGCATCTGCCCCCAACCGGATCCGCGACTGGAACGACC
tig00000288_1450	tig00000288|arrow|pilon|Version_1.0	1450	G	C	0.02652	TCATCACGACATCAGGCAATCATACTTACTGATAGCTGGAACTGCAGTGC[G/C]TTTTTTTTTTTTGGGCAAGAGAAGCCTTGAACGATTGAGAGTGACAGACG
tig00000301_20700	tig00000301|arrow|pilon|Version_1.0	20700	G	A	0.22414	GCTTCTCTCACTATCATGTGATAAAGGTATACTGAGCTTATGCTCAAATC[G/A]TGCTTTAGAAACTTTAGTATTTGGATTTTGGACTGGAGGGATGATAAATT
tig00000302_27213	tig00000302|arrow|pilon|Version_1.0	27213	A	G	0.02941	TCCAATTCTCTGTGAGATCGAGTAACAACTAACAAGTAATAAACTGTTTA[A/G]AAGTTCAGATACAAAGACAACTCAGTCTCTTAGTCTGGCGTTGTCTGCCT
tig00000306_4728	tig00000306|arrow|pilon|Version_1.0	4728	C	G	0.06593	AAACTTGGAATGGTGACTGATGAACAGGGAGATGGATGGAAGAAAAAGGC[C/G]AAACAAGTGATCAGAAACACCAGCTAAGCCTATCAAAAGCAGCAAATTTG
tig00000311_1172816	tig00000311|arrow|pilon|Version_1.0	1172816	G	C	0.03889	GCCGACGGTTTCCGGTATTCTTCCAACGTCCAGATTACGAGCACACACGA[G/C]ACCACCGGCACGTGCAGCGAGCGGTGGCGTACGTTGCAGCGCCGTAGCTC
tig00000311_1312988	tig00000311|arrow|pilon|Version_1.0	1312988	A	T	0.04023	CAGCAGATTGATCAGATCATGAGCCCGTGTGATTGTGTGAAGCCGTCTGA[A/T]AAAGGGGTATCAGAAATATGGAAATACTTATCTGAGGAGAGTCGTGGCTG
tig00000311_1829256	tig00000311|arrow|pilon|Version_1.0	1829256	A	G	0.05	AAATTCGGATCGAATTGGTTAGATCAAAGATCTGAGCATTCGGGAAAACA[A/G]ACAAAAGAAAAAAGCAAATCTGACCGACCGAGCAAGTGCACGCACGGCCA
tig00000311_1829258	tig00000311|arrow|pilon|Version_1.0	1829258	C	A	0.08197	ATTCGGATCGAATTGGTTAGATCAAAGATCTGAGCATTCGGGAAAACAAA[C/A]AAAAGAAAAAAGCAAATCTGACCGACCGAGCAAGTGCACGCACGGCCATG
tig00000311_1829263	tig00000311|arrow|pilon|Version_1.0	1829263	G	A	0.09836	GATCGAATTGGTTAGATCAAAGATCTGAGCATTCGGGAAAACAAACAAAA[G/A]AAAAAAGCAAATCTGACCGACCGAGCAAGTGCACGCACGGCCATGGCGAA
tig00000311_1829269	tig00000311|arrow|pilon|Version_1.0	1829269	A	G	0.04425	ATTGGTTAGATCAAAGATCTGAGCATTCGGGAAAACAAACAAAAGAAAAA[A/G]GCAAATCTGACCGACCGAGCAAGTGCACGCACGGCCATGGCGAAGTGACA
tig00000311_503958	tig00000311|arrow|pilon|Version_1.0	503958	T	A	0.02874	TTGAACTGCATTAAAAAATAATAGAGGTATATTTCTGGTAAATAAAAAAA[T/A]ATATACTCGGAAATTATGGGGGGAAATCTCAAACCAGGCCCAAGTCTCTT
tig00000311_503960	tig00000311|arrow|pilon|Version_1.0	503960	T	A	0.02717	GAACTGCATTAAAAAATAATAGAGGTATATTTCTGGTAAATAAAAAAATA[T/A]ATACTCGGAAATTATGGGGGGAAATCTCAAACCAGGCCCAAGTCTCTTGG
tig00000311_503961	tig00000311|arrow|pilon|Version_1.0	503961	A	T	0.02577	AACTGCATTAAAAAATAATAGAGGTATATTTCTGGTAAATAAAAAAATAT[A/T]TACTCGGAAATTATGGGGGGAAATCTCAAACCAGGCCCAAGTCTCTTGGA
tig00000311_503962	tig00000311|arrow|pilon|Version_1.0	503962	T	A	0.02577	ACTGCATTAAAAAATAATAGAGGTATATTTCTGGTAAATAAAAAAATATA[T/A]ACTCGGAAATTATGGGGGGAAATCTCAAACCAGGCCCAAGTCTCTTGGAA
tig00000311_503963	tig00000311|arrow|pilon|Version_1.0	503963	A	C	0.02577	CTGCATTAAAAAATAATAGAGGTATATTTCTGGTAAATAAAAAAATATAT[A/C]CTCGGAAATTATGGGGGGAAATCTCAAACCAGGCCCAAGTCTCTTGGAAC
tig00000311_578930	tig00000311|arrow|pilon|Version_1.0	578930	C	G	0.05155	ATTAAAAATAACTAATTTATAACAATTGCATTCATTTTAATCACGTATAG[C/G]TTTTTTATTCATAATAGTCTTTTGGCATACAGGCCGATCATCCATTTCGT
tig00000311_578931	tig00000311|arrow|pilon|Version_1.0	578931	T	C	0.05376	TTAAAAATAACTAATTTATAACAATTGCATTCATTTTAATCACGTATAGC[T/C]TTTTTATTCATAATAGTCTTTTGGCATACAGGCCGATCATCCATTTCGTT
tig00000311_666546	tig00000311|arrow|pilon|Version_1.0	666546	G	T	0.0367	TGTGGGTTGTATGACCAAGGTGTCTTAAACAAAGTTGTTAAGGGAAGTAT[G/T]TGGAACAACTTGTGTTTTTGGGTCACACTCAGAAATTGGCTGGATCAAGG
tig00000311_666550	tig00000311|arrow|pilon|Version_1.0	666550	A	G	0.04167	GGTTGTATGACCAAGGTGTCTTAAACAAAGTTGTTAAGGGAAGTATGTGG[A/G]ACAACTTGTGTTTTTGGGTCACACTCAGAAATTGGCTGGATCAAGGAGAA
tig00000311_666558	tig00000311|arrow|pilon|Version_1.0	666558	G	T	0.04688	GACCAAGGTGTCTTAAACAAAGTTGTTAAGGGAAGTATGTGGAACAACTT[G/T]TGTTTTTGGGTCACACTCAGAAATTGGCTGGATCAAGGAGAAAAACACGA
tig00000311_666575	tig00000311|arrow|pilon|Version_1.0	666575	T	C	0.04959	CAAAGTTGTTAAGGGAAGTATGTGGAACAACTTGTGTTTTTGGGTCACAC[T/C]CAGAAATTGGCTGGATCAAGGAGAAAAACACGAGAGAAAAATCGGTCAGA
tig00000311_666578	tig00000311|arrow|pilon|Version_1.0	666578	G	T	0.03719	AGTTGTTAAGGGAAGTATGTGGAACAACTTGTGTTTTTGGGTCACACTCA[G/T]AAATTGGCTGGATCAAGGAGAAAAACACGAGAGAAAAATCGGTCAGAATA
tig00000311_671137	tig00000311|arrow|pilon|Version_1.0	671137	C	T	0.02727	GTTGAGGAGTTTTGTTGCCTCGTACATGCTCTTTGGAAGAATGTGACCCT[C/T]TGAAAGTAGACTACCGACAACACTCAAGATATTATTGAAGGCCTCCCGCC
tig00000311_671138	tig00000311|arrow|pilon|Version_1.0	671138	T	A	0.02727	TTGAGGAGTTTTGTTGCCTCGTACATGCTCTTTGGAAGAATGTGACCCTC[T/A]GAAAGTAGACTACCGACAACACTCAAGATATTATTGAAGGCCTCCCGCCC
tig00000311_671144	tig00000311|arrow|pilon|Version_1.0	671144	T	C	0.03153	AGTTTTGTTGCCTCGTACATGCTCTTTGGAAGAATGTGACCCTCTGAAAG[T/C]AGACTACCGACAACACTCAAGATATTATTGAAGGCCTCCCGCCCAAGGTT
tig00000311_867802	tig00000311|arrow|pilon|Version_1.0	867802	A	G	0.032	CCACACACCCCACACAGAGAATATCTACCAATCCCACACATAGCATGCAC[A/G]GCAATAGCAATATCTCGAGTATATAGTAAGTGGTAGGTCATCAAGGGGTA
tig00000311_867819	tig00000311|arrow|pilon|Version_1.0	867819	G	A	0.03333	AGAATATCTACCAATCCCACACATAGCATGCACAGCAATAGCAATATCTC[G/A]AGTATATAGTAAGTGGTAGGTCATCAAGGGGTAAGGGCAATAAAGGGCTA
tig00000311_867872	tig00000311|arrow|pilon|Version_1.0	867872	C	T	0.03846	TATATAGTAAGTGGTAGGTCATCAAGGGGTAAGGGCAATAAAGGGCTATG[C/T]ATGGCTAGTCATCATATAATCATCACGTGCAAGCACTAGCAGACTAACAG
tig00000311_988651	tig00000311|arrow|pilon|Version_1.0	988651	G	T	0.02655	GCTGCACATCACATGATGTCACTGGCCAATTAAACTCAATACACTTAACT[G/T]GTTTTTTTTTTACTTATTGCTCTCTCCAGGCGAATGAAGTCTTGGGACAC
tig00000311_988663	tig00000311|arrow|pilon|Version_1.0	988663	A	C	0.03333	ATGATGTCACTGGCCAATTAAACTCAATACACTTAACTGGTTTTTTTTTT[A/C]CTTATTGCTCTCTCCAGGCGAATGAAGTCTTGGGACACCGAAGCAGATCA
tig00000322_1009893	tig00000322|arrow|pilon|Version_1.0	1009893	T	C	0.03252	CTAGTCAATCTGTTTTGGCCGCATGCATTACAACCAATTAACATGGATTG[T/C]CCGTGATGCAGGGTGTAGGTAGGGACAGCATCACAGAAAAAAAAAAAGAG
tig00000322_1349497	tig00000322|arrow|pilon|Version_1.0	1349497	A	C	0.05051	CAACCAAGAGCAACCAGCTCCAGCAATCACTCATGGTTTCCTTTGTTTTT[A/C]CCAGAGCTTGTGTCGAAGAATGCCAAAACACGGGCTCCCTGAAAGACACT
tig00000322_1349499	tig00000322|arrow|pilon|Version_1.0	1349499	C	A	0.03723	ACCAAGAGCAACCAGCTCCAGCAATCACTCATGGTTTCCTTTGTTTTTAC[C/A]AGAGCTTGTGTCGAAGAATGCCAAAACACGGGCTCCCTGAAAGACACTTC
tig00000322_1371256	tig00000322|arrow|pilon|Version_1.0	1371256	T	C	0.06111	CCCCTTTTATAGACCAAGGGGAGAGGGTGCGAGTACATGTGTTCGTGGTG[T/C]TGACGTTACTAAGTGCACTGTGCTGTCCATGCCGCGCACTATGCGAGCGG
tig00000322_1371282	tig00000322|arrow|pilon|Version_1.0	1371282	T	C	0.11364	GTGCGAGTACATGTGTTCGTGGTGTTGACGTTACTAAGTGCACTGTGCTG[T/C]CCATGCCGCGCACTATGCGAGCGGGAATCGCGCCTTCCAACTCCGGCTGA
tig00000322_1371292	tig00000322|arrow|pilon|Version_1.0	1371292	G	A	0.06322	ATGTGTTCGTGGTGTTGACGTTACTAAGTGCACTGTGCTGTCCATGCCGC[G/A]CACTATGCGAGCGGGAATCGCGCCTTCCAACTCCGGCTGACGACATGGCA
tig00000322_1371299	tig00000322|arrow|pilon|Version_1.0	1371299	G	A	0.05814	CGTGGTGTTGACGTTACTAAGTGCACTGTGCTGTCCATGCCGCGCACTAT[G/A]CGAGCGGGAATCGCGCCTTCCAACTCCGGCTGACGACATGGCAGTGGTTG
tig00000322_1371301	tig00000322|arrow|pilon|Version_1.0	1371301	G	A	0.02841	TGGTGTTGACGTTACTAAGTGCACTGTGCTGTCCATGCCGCGCACTATGC[G/A]AGCGGGAATCGCGCCTTCCAACTCCGGCTGACGACATGGCAGTGGTTGAC
tig00000322_1371347	tig00000322|arrow|pilon|Version_1.0	1371347	C	T	0.04396	ATGCGAGCGGGAATCGCGCCTTCCAACTCCGGCTGACGACATGGCAGTGG[C/T]TGACGTGATGTCCTTCCTTCTTGTGACGACTCACGGCGTCGAGGGTGGCA
tig00000322_1384385	tig00000322|arrow|pilon|Version_1.0	1384385	T	G	0.04211	AGAGAGCCGATCTGAAGCAGCAGCAGACTGCAACTGACACTAATGCATGA[T/G]CATGCGCTAGGCCAGAAACCAACGACCCATAACCAGACTGACATGAACGT
tig00000322_1399060	tig00000322|arrow|pilon|Version_1.0	1399060	A	G	0.0404	AAAGCCTACCTGCCCATGTTTTCATACGGTGACAGGTATGCTTTTGCTTT[A/G]TTCTTACTTCTATGTTTTGCCCTAACAGGGGGAGCTCCAAACAGTTTCAT
tig00000322_1444844	tig00000322|arrow|pilon|Version_1.0	1444844	T	G	0.08716	GACTTTAGCATTCCTTATGTGTTAATGTGGTTGGTGACTTTGCATGTGAT[T/G]TGATGCTGTGCAGCTTGGGGGTAGACTGGCATGGCACAGGAACAAAGTTG
tig00000322_1444929	tig00000322|arrow|pilon|Version_1.0	1444929	C	G	0.0283	CACAGGAACAAAGTTGCCCAGAAAAGAGAATTGGGTGTGGTTACCGGGGG[C/G]TTGACGCGCAATATTGAGGAACTGTCGGACATAGTGGAAGCGTCAACAGA
tig00000322_1475101	tig00000322|arrow|pilon|Version_1.0	1475101	A	G	0.04598	TTCATTGAAATCATTTGCCATGTAAAAATGAGCATGCCATATACAACGAT[A/G]GTTGTGATTTATGCTGTATTACGTAGTTTGTTGCCTTTTTGGTTTATCCT
tig00000322_1523047	tig00000322|arrow|pilon|Version_1.0	1523047	C	T	0.02521	TGGATCTGCAGCCCCCTTTGAACTCTTGCTGTGCTTTCCCTTGCCACCTT[C/T]GCAGGAATTGATGGGAGCTAATTCAGAGTTTTCATTGACCGTGAAGAAAA
tig00000322_1526613	tig00000322|arrow|pilon|Version_1.0	1526613	T	G	0.11628	CTAGGGGTTATTAGGAGGACACTGGCTGTGATGGTAGAGTTGAGTAGGCA[T/G]CTTAACACTGACTGGTCAATTAACATCATAATCTATTGGTAACACTAACA
tig00000322_1787302	tig00000322|arrow|pilon|Version_1.0	1787302	C	G	0.10396	AAATCATCAATCGATGCTGTGACTCTTGTGCCTTCTGCTGCCTTTTGTTT[C/G]CATGATCCGTGTAATTAACTAGAATCATGCTACTGCGGTGCCCATAAAAT
tig00000322_2006128	tig00000322|arrow|pilon|Version_1.0	2006128	C	A	0.07303	TCTTTCATGTTTGATGTGTGGTCAATATAAATTACCTGCTGCACAGTATA[C/A]CAAAAAACCCCCTGCAGGGAGCTTGTGTGGAAGTTTCTTTGACTGCTAGT
tig00000322_2006131	tig00000322|arrow|pilon|Version_1.0	2006131	A	C	0.045	TTCATGTTTGATGTGTGGTCAATATAAATTACCTGCTGCACAGTATACCA[A/C]AAAACCCCCTGCAGGGAGCTTGTGTGGAAGTTTCTTTGACTGCTAGTCTG
tig00000322_2006143	tig00000322|arrow|pilon|Version_1.0	2006143	C	G	0.03571	GTGTGGTCAATATAAATTACCTGCTGCACAGTATACCAAAAAACCCCCTG[C/G]AGGGAGCTTGTGTGGAAGTTTCTTTGACTGCTAGTCTGCCATAGTGCCAT
tig00000322_2006144	tig00000322|arrow|pilon|Version_1.0	2006144	A	C	0.04128	TGTGGTCAATATAAATTACCTGCTGCACAGTATACCAAAAAACCCCCTGC[A/C]GGGAGCTTGTGTGGAAGTTTCTTTGACTGCTAGTCTGCCATAGTGCCATA
tig00000322_2006185	tig00000322|arrow|pilon|Version_1.0	2006185	T	C	0.04	ACCCCCTGCAGGGAGCTTGTGTGGAAGTTTCTTTGACTGCTAGTCTGCCA[T/C]AGTGCCATAGCAACACACATGCAGAAATTGAAATAACTTTTGTCGTCGTT
tig00000322_2037453	tig00000322|arrow|pilon|Version_1.0	2037453	G	C	0.02521	CGACTTCAGACAAGGACAGGCGAGGCATGAACACTGCCAGCCACCCACAC[G/C]AGCCCAGTCGCTGGTGTTGTACATCTCGATATACCAGATCGCGCTGGGGA
tig00000322_2037454	tig00000322|arrow|pilon|Version_1.0	2037454	A	G	0.02941	GACTTCAGACAAGGACAGGCGAGGCATGAACACTGCCAGCCACCCACACG[A/G]GCCCAGTCGCTGGTGTTGTACATCTCGATATACCAGATCGCGCTGGGGAA
tig00000322_2037455	tig00000322|arrow|pilon|Version_1.0	2037455	G	A	0.04018	ACTTCAGACAAGGACAGGCGAGGCATGAACACTGCCAGCCACCCACACGA[G/A]CCCAGTCGCTGGTGTTGTACATCTCGATATACCAGATCGCGCTGGGGAAC
tig00000322_2037459	tig00000322|arrow|pilon|Version_1.0	2037459	A	G	0.06633	CAGACAAGGACAGGCGAGGCATGAACACTGCCAGCCACCCACACGAGCCC[A/G]GTCGCTGGTGTTGTACATCTCGATATACCAGATCGCGCTGGGGAACGGAG
tig00000322_2037460	tig00000322|arrow|pilon|Version_1.0	2037460	G	T	0.0297	AGACAAGGACAGGCGAGGCATGAACACTGCCAGCCACCCACACGAGCCCA[G/T]TCGCTGGTGTTGTACATCTCGATATACCAGATCGCGCTGGGGAACGGAGC
tig00000322_2037461	tig00000322|arrow|pilon|Version_1.0	2037461	T	C	0.03	GACAAGGACAGGCGAGGCATGAACACTGCCAGCCACCCACACGAGCCCAG[T/C]CGCTGGTGTTGTACATCTCGATATACCAGATCGCGCTGGGGAACGGAGCG
tig00000322_2037462	tig00000322|arrow|pilon|Version_1.0	2037462	C	G	0.02577	ACAAGGACAGGCGAGGCATGAACACTGCCAGCCACCCACACGAGCCCAGT[C/G]GCTGGTGTTGTACATCTCGATATACCAGATCGCGCTGGGGAACGGAGCGT
tig00000322_2040810	tig00000322|arrow|pilon|Version_1.0	2040810	T	C	0.12329	TGACAAGTCAGGGGCCTGTGACGCTCTGCGACCAGCTCAGGACATCTAAA[T/C]GCCTCGGCTCTAAAGGAGAAAAAAATGAAGAGGGTTACGCTAGGCATCTG
tig00000322_2040815	tig00000322|arrow|pilon|Version_1.0	2040815	C	T	0.03623	AGTCAGGGGCCTGTGACGCTCTGCGACCAGCTCAGGACATCTAAATGCCT[C/T]GGCTCTAAAGGAGAAAAAAATGAAGAGGGTTACGCTAGGCATCTGTCATG
tig00000322_298775	tig00000322|arrow|pilon|Version_1.0	298775	T	C	0.09545	CGCCACATGACCACTCCACCGCGTGGATCTGCCACCAGGTGACGATCGAA[T/C]TGAACTGAAGTGGAGGTTTCCTTTGATAATTTTTTAGTGTGGCCGGGAAG
tig00000322_298779	tig00000322|arrow|pilon|Version_1.0	298779	A	G	0.08333	ACATGACCACTCCACCGCGTGGATCTGCCACCAGGTGACGATCGAATTGA[A/G]CTGAAGTGGAGGTTTCCTTTGATAATTTTTTAGTGTGGCCGGGAAGGAAG
tig00000322_298795	tig00000322|arrow|pilon|Version_1.0	298795	C	T	0.06452	GCGTGGATCTGCCACCAGGTGACGATCGAATTGAACTGAAGTGGAGGTTT[C/T]CTTTGATAATTTTTTAGTGTGGCCGGGAAGGAAGCCCAGGATAGGACGAG
tig00000322_298807	tig00000322|arrow|pilon|Version_1.0	298807	T	C	0.11458	CACCAGGTGACGATCGAATTGAACTGAAGTGGAGGTTTCCTTTGATAATT[T/C]TTTAGTGTGGCCGGGAAGGAAGCCCAGGATAGGACGAGCTCATCAGGAGT
tig00000322_30644	tig00000322|arrow|pilon|Version_1.0	30644	A	T	0.04348	AGCCTACAAAATACATACCTATACAGTCGTGCTTGCATCGATACACTTTT[A/T]TTTTTGTTACAGATATTTGTACGCAATGATCTTTAATTTGCAACCTAAAT
tig00000322_349720	tig00000322|arrow|pilon|Version_1.0	349720	A	G	0.07653	ATGTGTACTATTTTCCCTGTGACTTATGTTAATTTAATTCCACTAAATTC[A/G]CAATTTTTGTGATGCAGGATGGTGCAACTCTAATGCATTATGCTGTCCAA
tig00000322_349734	tig00000322|arrow|pilon|Version_1.0	349734	A	G	0.08411	CCCTGTGACTTATGTTAATTTAATTCCACTAAATTCGCAATTTTTGTGAT[A/G]CAGGATGGTGCAACTCTAATGCATTATGCTGTCCAAACAGCATGCAGTCA
tig00000322_370331	tig00000322|arrow|pilon|Version_1.0	370331	G	T	0.02717	ATTTCCGTAAAGAAATTTTTGGTGACAATGATTTCCGTAAAGATTTTTTT[G/T]TGTGTGTGACAGTAATGGAAATATATACGTACTGGACAGAACAACCACTG
tig00000322_814422	tig00000322|arrow|pilon|Version_1.0	814422	T	C	0.02551	ACCGTGCTTATGTGCACCCTACACAGGTAGAGAATTAAAACCACCAAAAA[T/C]CAAAGATCTACGTCCTCTATACTACCGACGAGGCCGAAATTCTCAGTTCA
tig00000322_907446	tig00000322|arrow|pilon|Version_1.0	907446	C	T	0.05159	GTGCAGGAGCGTAGCTGGCCATGGCAACGGTGGGCAAGATCTAGGAGCGG[C/T]TGTTGATACAGTTCGCTTTCTGAAACTGGACACACGTGCAGATATGTGAG
tig00000322_907466	tig00000322|arrow|pilon|Version_1.0	907466	C	A	0.07874	ATGGCAACGGTGGGCAAGATCTAGGAGCGGCTGTTGATACAGTTCGCTTT[C/A]TGAAACTGGACACACGTGCAGATATGTGAGTTCTGTTTGTTCGTGTTACT
tig00000322_946336	tig00000322|arrow|pilon|Version_1.0	946336	G	A	0.1092	GTTGATTAATCAGTTCTGTTAGTGATCAATCAGGTTTAGTTACAGTAAGC[G/A]CTTCCAGATCCAAAGCTGGTGCGCGGTAAAAACTATTCAAATCAAAGCAG
tig00000325_204164	tig00000325|arrow|pilon|Version_1.0	204164	C	T	0.0307	CTAAAAGAATATAAGAGATGTTGCTTGAAGAGATCTGTTATGGACTAGAG[C/T]CAAGGCTCTAGATAATACTCTAAAGAATTAGTTTTTTGGGTTAAAGCAAA
tig00000343_1025889	tig00000343|arrow|pilon|Version_1.0	1025889	T	C	0.02586	GTTGCCATCCTCGAAGTCCTGATCTGTCGCAAGAAGAACATCACATCAAC[T/C]ACTGCCATGTCGTCAGCCGGAGTTGGAAGGCGCGATTCCCGCTCGCATCG
tig00000343_1055395	tig00000343|arrow|pilon|Version_1.0	1055395	T	A	0.06322	TCTTCTTCCTTGTCAAAGCCTGACAAAGGTATCCAGAGCCCAGGCTCTCC[T/A]TGGAGGAGATCCAAAATCCACAGCCCAGTTCCTCGATTCGTGTCCGATTG
tig00000343_1581087	tig00000343|arrow|pilon|Version_1.0	1581087	T	C	0.0266	GATCCTGAAATTCTAGTTTAACACATCTGATGATCGAGAGCCAGTGTAGT[T/C]CAGAGTTAGAACCACAGCTATATGGCATTGGCAAAATTTAAGAACCAGCG
tig00000343_1590526	tig00000343|arrow|pilon|Version_1.0	1590526	A	G	0.03804	TACAACGTGTATAATCGTCTGAAAAACTCCTGCATTTTCTGCTACACTTC[A/G]AGGCTAAATGCACGACACTTGATCAGAGAATGTCTGAGAGTGCTAGCTCG
tig00000343_1910224	tig00000343|arrow|pilon|Version_1.0	1910224	C	T	0.07477	ACAAGGGAGAGGATCTGAAATTTGATAGTCAAACGAACCAGGCCTTCGGG[C/T]AGAACCTTTTTCAAGCAGATGAAAATGGTAAGCTCAAGTGCTCGGCTTTG
tig00000343_1910225	tig00000343|arrow|pilon|Version_1.0	1910225	A	C	0.0787	CAAGGGAGAGGATCTGAAATTTGATAGTCAAACGAACCAGGCCTTCGGGC[A/C]GAACCTTTTTCAAGCAGATGAAAATGGTAAGCTCAAGTGCTCGGCTTTGA
tig00000343_1910226	tig00000343|arrow|pilon|Version_1.0	1910226	G	A	0.08333	AAGGGAGAGGATCTGAAATTTGATAGTCAAACGAACCAGGCCTTCGGGCA[G/A]AACCTTTTTCAAGCAGATGAAAATGGTAAGCTCAAGTGCTCGGCTTTGAG
tig00000343_1910227	tig00000343|arrow|pilon|Version_1.0	1910227	A	G	0.08416	AGGGAGAGGATCTGAAATTTGATAGTCAAACGAACCAGGCCTTCGGGCAG[A/G]ACCTTTTTCAAGCAGATGAAAATGGTAAGCTCAAGTGCTCGGCTTTGAGA
tig00000343_1910229	tig00000343|arrow|pilon|Version_1.0	1910229	C	A	0.085	GGAGAGGATCTGAAATTTGATAGTCAAACGAACCAGGCCTTCGGGCAGAA[C/A]CTTTTTCAAGCAGATGAAAATGGTAAGCTCAAGTGCTCGGCTTTGAGAGT
tig00000343_191628	tig00000343|arrow|pilon|Version_1.0	191628	G	A	0.17094	AGGTTGTGTCTCTCAGATCAGATCATGTACCATGTCATGGATGAAAGCTC[G/A]CCTAAGAAGATTTGGGACACGTTGGCCGAGAAGTTTTTGTCCAAGACTTT
tig00000343_27281	tig00000343|arrow|pilon|Version_1.0	27281	T	G	0.03226	AATACTCCGTTCTTTCTCAGCTAACCGAATGTGCAAAGCTTCTAACTGAT[T/G]GTGTAGAATTCTATTCTGCAGTCATTATAAGATTGAAAAAAAAATGAAAA
tig00000343_295541	tig00000343|arrow|pilon|Version_1.0	295541	A	C	0.03604	TTGCATATTGATCTGCTAGGATTATACATCAGTAGACAATAACTGTTTAT[A/C]TCTTTGGGTCCCCGAAAGAATCTCTAATACTGTGGATGTTGAATTATTGT
tig00000343_517909	tig00000343|arrow|pilon|Version_1.0	517909	C	A	0.0354	TGAGTGAGGAACTACGCACTTTACAATATTGTCCATCCACAGGTCGATGT[C/A]TAGGAACAGAAAAAAAAAATCATGCTCGAGAATGGCAATCTCATTATAGC
tig00000343_654211	tig00000343|arrow|pilon|Version_1.0	654211	A	C	0.04592	TCGCCGGGGTTCGAATCGGTGTCCAATCATTCGAACATACCCCATGCACC[A/C]CAAAAAATTTTTCTCCTCTCTGACGATTCATAGCCCTTGTGTGGTGGCCT
tig00000343_654212	tig00000343|arrow|pilon|Version_1.0	654212	C	A	0.04255	CGCCGGGGTTCGAATCGGTGTCCAATCATTCGAACATACCCCATGCACCA[C/A]AAAAAATTTTTCTCCTCTCTGACGATTCATAGCCCTTGTGTGGTGGCCTC
tig00000343_766591	tig00000343|arrow|pilon|Version_1.0	766591	G	C	0.03659	CAAGGCTGGCTCCAGGTGGGATCGCCCTGCTTGTCCTTCGCGTTTGGGGC[G/C]ACCCTCCAATCACCATGGGTTTTTCCTACGAGACAGATCGACCTCGTCTC
tig00000343_90689	tig00000343|arrow|pilon|Version_1.0	90689	T	A	0.02913	TTGATTGCTGCTGTCCCCTGCCCCTCTCTCATTCAAAGGTTACACCGAAC[T/A]TGCACCGTGCATGTTCTCCGATCCGCTGACATCCTTTTTCCCGGCCGCTG
tig00000343_974928	tig00000343|arrow|pilon|Version_1.0	974928	T	G	0.02632	CACAACTGTGATAGAGACCTGACAATATACAACGATTACTTCTATACGAG[T/G]TTTTTTTTGTTTACTTCCCTTGAATTGAATTAAAAGATGCACTACATACT
tig00000343_98362	tig00000343|arrow|pilon|Version_1.0	98362	C	A	0.10345	TTCAGCATTGTGATCCAACAGGTATAAGTTAACATTTCCAAAAAAACAAA[C/A]TACTGGCGTCCAAATTATACAATACTAGGTATTGAAATCAGCAAATACGG
tig00000355_155373	tig00000355|arrow|pilon|Version_1.0	155373	A	T	0.05376	ATCTTGTTTAATCAGAAATGGCCGGCCTGCGACCTTGGTAAGCTAGCTTT[A/T]ATTTTTTTAATAGAAAACGCTAGGTGCGGCGTTGCTGCGCCATTTCGATC
tig00000355_202346	tig00000355|arrow|pilon|Version_1.0	202346	C	T	0.02597	CAAAAAAAAAAAAGATAGTACACCGGATTATTGCAAAGAGAGCATAATAA[C/T]AAAAAGATAAAGCTCCTGTTCTTTCGTTCACATGCTTGATGTCAATTAAC
tig00000361_1099760	tig00000361|arrow|pilon|Version_1.0	1099760	T	C	0.11321	GCAATGCCTCGCACACAGGGCATGCCTCCAAGTTTTCATATTCCTCGCCG[T/C]GGTATAGGATACAATCGTTAGGATACGCATGTATCTTCTGTATCTCCAAT
tig00000361_1226540	tig00000361|arrow|pilon|Version_1.0	1226540	A	C	0.03448	GATAATCATTCTCTGTTCACTCTCGTTCCATCTGCTGCAATCACGCGACT[A/C]CTTGCTGCAATCCAGCTCTTCCTCACTATGGAAATGGCCAACGTTACCAT
tig00000361_1226633	tig00000361|arrow|pilon|Version_1.0	1226633	G	T	0.02551	GTTACCATCGAAGACCAATTGCAAGGTAACATAGATAAACAACTGTTGAT[G/T]TTTTTTCACATAAAAAATTAGCATCTCATGATTTTGTTTGCATATGCATG
tig00000361_1226640	tig00000361|arrow|pilon|Version_1.0	1226640	C	A	0.03297	TCGAAGACCAATTGCAAGGTAACATAGATAAACAACTGTTGATGTTTTTT[C/A]ACATAAAAAATTAGCATCTCATGATTTTGTTTGCATATGCATGCACCTTT
tig00000361_1226641	tig00000361|arrow|pilon|Version_1.0	1226641	A	T	0.03261	CGAAGACCAATTGCAAGGTAACATAGATAAACAACTGTTGATGTTTTTTC[A/T]CATAAAAAATTAGCATCTCATGATTTTGTTTGCATATGCATGCACCTTTG
tig00000361_1491155	tig00000361|arrow|pilon|Version_1.0	1491155	T	G	0.05	GCCCTTCTCCTGCAAGATCTGCCACAAAACTCTAGTGAAACCAGGGCGAT[T/G]GTGGTAGCACCCCTGGGTCCAGCCGTCCTGGTCCGTATGCTCCATTGTCT
tig00000361_1491156	tig00000361|arrow|pilon|Version_1.0	1491156	G	A	0.05747	CCCTTCTCCTGCAAGATCTGCCACAAAACTCTAGTGAAACCAGGGCGATT[G/A]TGGTAGCACCCCTGGGTCCAGCCGTCCTGGTCCGTATGCTCCATTGTCTC
tig00000361_1676501	tig00000361|arrow|pilon|Version_1.0	1676501	C	G	0.03933	AAACCAATCTCGATCACGCAATGCAGGGGGCATAAAAAAAAAATCTTTTG[C/G]GAGCAATCCGTTATAAGGACCCGGCAATGTAGACCGACCCGGAATAAGAA
tig00000361_175256	tig00000361|arrow|pilon|Version_1.0	175256	T	C	0.04396	GTGCGTGCAGTTAGCCCGAAAAGCTTGTATGTAAGCGAGTGACTTTGCTT[T/C]ATGGCAGCATAAACTAATTGGCAGTAAGTAAGTGCTTCGATATGATGTGG
tig00000361_193052	tig00000361|arrow|pilon|Version_1.0	193052	A	C	0.06061	TCCCACCCAGAAGAGTGCACTGATAGCCTATCTATCAATCTTCTCCAGCC[A/C]ATGACATAAGATAGGGAATCTTTCTGATTGGTCTAATTGAGAGGAAAGAC
tig00000361_354486	tig00000361|arrow|pilon|Version_1.0	354486	C	A	0.14583	TCTATTCCAGTTAAACAAAACAATACACCCACACATACAGAGATCTGCCA[C/A]AGCTGTAACTTGCATTTCTGCATTCCAGTTATCTCAGATTGTATTAACAA
tig00000361_381643	tig00000361|arrow|pilon|Version_1.0	381643	T	C	0.20707	GGACACACCCCAGTCGAGTTAGCCTCAGCCTGCTCCTGCGACTCAGCCTC[T/C]GCCTCAGCCTGTGCCAGACTTAGCCATACAGTCAGCTCTTGAGGCGCAGA
tig00000361_381664	tig00000361|arrow|pilon|Version_1.0	381664	C	T	0.35437	GCCTCAGCCTGCTCCTGCGACTCAGCCTCTGCCTCAGCCTGTGCCAGACT[C/T]AGCCATACAGTCAGCTCTTGAGGCGCAGATTCTTGAGGCCATCAACACAG
tig00000361_381675	tig00000361|arrow|pilon|Version_1.0	381675	T	G	0.20874	CTCCTGCGACTCAGCCTCTGCCTCAGCCTGTGCCAGACTTAGCCATACAG[T/G]CAGCTCTTGAGGCGCAGATTCTTGAGGCCATCAACACAGGTGTTGATCTT
tig00000361_407354	tig00000361|arrow|pilon|Version_1.0	407354	A	T	0.17826	TCTCGTATCCATCACACAGCCTCTTGGCCTCTTCGGTCCTTAGATCCACC[A/T]CAAAGATGCCAACTTTTGTGTGCAAGAAAACAACACTACCATCCACCCAC
tig00000361_421249	tig00000361|arrow|pilon|Version_1.0	421249	T	A	0.02551	CCAGCACATGTAGTTGTTGTCGTCTGTTTCCAGCGCCAGCAGGTGCAGCG[T/A]GGAGACCGTGACGGCAGCGAGGCCGACCTTGTCGTCTGGCGTCCTCGTGA
tig00000361_421286	tig00000361|arrow|pilon|Version_1.0	421286	T	C	0.02551	AGCAGGTGCAGCGTGGAGACCGTGACGGCAGCGAGGCCGACCTTGTCGTC[T/C]GGCGTCCTCGTGAGCTGGACGTTCTCGGCGTACATTTTCGGTACCTCCGG
tig00000361_421288	tig00000361|arrow|pilon|Version_1.0	421288	G	T	0.03226	CAGGTGCAGCGTGGAGACCGTGACGGCAGCGAGGCCGACCTTGTCGTCTG[G/T]CGTCCTCGTGAGCTGGACGTTCTCGGCGTACATTTTCGGTACCTCCGGTG
tig00000361_421296	tig00000361|arrow|pilon|Version_1.0	421296	G	A	0.03061	GCGTGGAGACCGTGACGGCAGCGAGGCCGACCTTGTCGTCTGGCGTCCTC[G/A]TGAGCTGGACGTTCTCGGCGTACATTTTCGGTACCTCCGGTGGGAGGACA
tig00000361_421304	tig00000361|arrow|pilon|Version_1.0	421304	G	C	0.03125	ACCGTGACGGCAGCGAGGCCGACCTTGTCGTCTGGCGTCCTCGTGAGCTG[G/C]ACGTTCTCGGCGTACATTTTCGGTACCTCCGGTGGGAGGACAGACAGATT
tig00000361_421327	tig00000361|arrow|pilon|Version_1.0	421327	G	A	0.03226	CTTGTCGTCTGGCGTCCTCGTGAGCTGGACGTTCTCGGCGTACATTTTCG[G/A]TACCTCCGGTGGGAGGACAGACAGATTCTGCACGAGCTCGAGCGAGAGGA
tig00000361_424938	tig00000361|arrow|pilon|Version_1.0	424938	G	A	0.16304	CAGATCTGAAGACAGTGTAGCAAAAGAATGCATATTAAGTTTTGATACAT[G/A]ACCAGATAAAGATGGGTTCAATTAAAATTCAGTTGTTAATATCCTATGAG
tig00000361_460206	tig00000361|arrow|pilon|Version_1.0	460206	C	G	0.08824	AGACGCTTTTACAAATACTCTTTCTACCTGATCTGGTCGCGCCTTGGATC[C/G]TGTGGCTAGATTTATTTTGGTTTCCACGCAGACGTTGATTTGCATAGGGT
tig00000361_460244	tig00000361|arrow|pilon|Version_1.0	460244	A	G	0.06931	GCGCCTTGGATCCTGTGGCTAGATTTATTTTGGTTTCCACGCAGACGTTG[A/G]TTTGCATAGGGTACCATTAAAAAAAACCCTTTATCTTCCTAAAAAAACCC
tig00000361_530318	tig00000361|arrow|pilon|Version_1.0	530318	C	A	0.04717	TCAACTGCAAGTCGATCTGCAAAAAAAGACAAGATGCAAACGCCTAAAAA[C/A]AAAAAAAAAATACAGACGCCTAAACCCTCCAAATAAAATTCACAAATATT
tig00000361_530395	tig00000361|arrow|pilon|Version_1.0	530395	T	C	0.03667	CTCCAAATAAAATTCACAAATATTTGCATGACTATAGTGAGTGAAAAAAG[T/C]CAGGTGCATGTGTTCAGATTTAACATGGATTAAAATAAGAACACAAATAA
tig00000361_532076	tig00000361|arrow|pilon|Version_1.0	532076	A	G	0.28571	CTCACAGACTTTAACCGCCTCTTCACATGTCTGGATGACTTCATATTGTC[A/G]TTAGAGCTGTTTACCTTGACAATCACAGTTTGATTATCAGAGTTCATTAG
tig00000361_532116	tig00000361|arrow|pilon|Version_1.0	532116	G	C	0.28736	TCATATTGTCATTAGAGCTGTTTACCTTGACAATCACAGTTTGATTATCA[G/C]AGTTCATTAGAATTGTCGGTATCGATTTTTCAACTATCGGCAGATCTGTA
tig00000361_587298	tig00000361|arrow|pilon|Version_1.0	587298	G	A	0.02577	AGCATCTTGGCGGTTAAGTTAGCTCAGAATACAACCGTCCTCAGAAGAGC[G/A]CCTTGAGCGGAGCCGGTGGCCGGCCGTTCGGCCAGATCCTGGCCGATCGG
tig00000361_587307	tig00000361|arrow|pilon|Version_1.0	587307	G	A	0.03684	GCGGTTAAGTTAGCTCAGAATACAACCGTCCTCAGAAGAGCGCCTTGAGC[G/A]GAGCCGGTGGCCGGCCGTTCGGCCAGATCCTGGCCGATCGGCCAGGGTTG
tig00000361_617663	tig00000361|arrow|pilon|Version_1.0	617663	T	C	0.09195	GATCTTCAGGTCCAGTTAGCGATCGATCTGTGGGTGATATGGTCAAGGTG[T/C]CTTAAACAAAGTTGTTAAGGAAACTATGAAGAACAACTTTTGTTTTTGGG
tig00000361_617686	tig00000361|arrow|pilon|Version_1.0	617686	A	T	0.08163	CGATCTGTGGGTGATATGGTCAAGGTGTCTTAAACAAAGTTGTTAAGGAA[A/T]CTATGAAGAACAACTTTTGTTTTTGGGTCACACTCAGAAACTGGCTAGAT
tig00000361_617687	tig00000361|arrow|pilon|Version_1.0	617687	C	G	0.08081	GATCTGTGGGTGATATGGTCAAGGTGTCTTAAACAAAGTTGTTAAGGAAA[C/G]TATGAAGAACAACTTTTGTTTTTGGGTCACACTCAGAAACTGGCTAGATC
tig00000361_617695	tig00000361|arrow|pilon|Version_1.0	617695	A	C	0.08889	GGTGATATGGTCAAGGTGTCTTAAACAAAGTTGTTAAGGAAACTATGAAG[A/C]ACAACTTTTGTTTTTGGGTCACACTCAGAAACTGGCTAGATCGAGAAGAA
tig00000361_617717	tig00000361|arrow|pilon|Version_1.0	617717	C	T	0.06522	AAACAAAGTTGTTAAGGAAACTATGAAGAACAACTTTTGTTTTTGGGTCA[C/T]ACTCAGAAACTGGCTAGATCGAGAAGAAAAACATGGAAGAAAATCGATCA
tig00000361_617719	tig00000361|arrow|pilon|Version_1.0	617719	C	T	0.05932	ACAAAGTTGTTAAGGAAACTATGAAGAACAACTTTTGTTTTTGGGTCACA[C/T]TCAGAAACTGGCTAGATCGAGAAGAAAAACATGGAAGAAAATCGATCAAA
tig00000361_617728	tig00000361|arrow|pilon|Version_1.0	617728	T	C	0.0641	TTAAGGAAACTATGAAGAACAACTTTTGTTTTTGGGTCACACTCAGAAAC[T/C]GGCTAGATCGAGAAGAAAAACATGGAAGAAAATCGATCAAAAGCTGTTTC
tig00000361_617729	tig00000361|arrow|pilon|Version_1.0	617729	G	A	0.07207	TAAGGAAACTATGAAGAACAACTTTTGTTTTTGGGTCACACTCAGAAACT[G/A]GCTAGATCGAGAAGAAAAACATGGAAGAAAATCGATCAAAAGCTGTTTCC
tig00000361_617737	tig00000361|arrow|pilon|Version_1.0	617737	C	T	0.07143	CTATGAAGAACAACTTTTGTTTTTGGGTCACACTCAGAAACTGGCTAGAT[C/T]GAGAAGAAAAACATGGAAGAAAATCGATCAAAAGCTGTTTCCAGGAAATT
tig00000361_638516	tig00000361|arrow|pilon|Version_1.0	638516	C	T	0.08993	AAAGATTGGTCTAATGTTGAAAACAAGAAAAAGGTTGTCAAGCAAGTTTA[C/T]GTGGTGAAAAAAGGCTGTAAGGATAAGAGTTCAGATCTTCATATTGTTAA
tig00000361_670471	tig00000361|arrow|pilon|Version_1.0	670471	G	A	0.09	TGCCGCCACTTACCTTCTTCTCCAACATTTAGTGGAAAGATCCAGGCACG[G/A]CCGCAGAGGTGCTGGCGACGGTGAGATGTAGACGTGGGGCGCGAGGTGCT
tig00000361_670489	tig00000361|arrow|pilon|Version_1.0	670489	A	G	0.07843	TCTCCAACATTTAGTGGAAAGATCCAGGCACGGCCGCAGAGGTGCTGGCG[A/G]CGGTGAGATGTAGACGTGGGGCGCGAGGTGCTGGCGGCATCCAGATCTAG
tig00000361_735272	tig00000361|arrow|pilon|Version_1.0	735272	T	A	0.12602	TGCACATTTTGTAAATTGAATTTAGTATATTTTTATGGGAGGACAAGAGG[T/A]AGTGAGACCTGATAAAATTGCAGATCTTAGTTGCAGGTTTGTTCGTAAAT
tig00000361_755478	tig00000361|arrow|pilon|Version_1.0	755478	T	A	0.04717	ATGATCTCATAAACTTTGGTGGGCTGAAACTCGTGATTCATCAATTTCTG[T/A]TTTGAACTCGTGCAAACCGGATGACCCGGGTCTGACCCGGATGACCCGAC
tig00000361_766092	tig00000361|arrow|pilon|Version_1.0	766092	G	A	0.04587	TCCGTCCTCCTCTTTCAGCAATCGGATCCATGTCCAGGTCTGGCGACTAG[G/A]GTTGCAGATCGATGGCGCGGGAGCGCAGGTGGGGATTTTGCTAGCGTATG
tig00000361_843118	tig00000361|arrow|pilon|Version_1.0	843118	T	C	0.03684	GGAGATTGCCATTACAGCTGGATGGGCCATGTCCGGGGAGCTCGCTGGCA[T/C]GCCTGGCTCCACCCTCACTGGGGAACACGCCGACATGCCGGGCTCACCCT
tig00000361_936221	tig00000361|arrow|pilon|Version_1.0	936221	C	T	0.0885	GTGTAGGTCAGGTAACCCAGTTCCTAGATCCGGATGACCCGATTTGGCTC[C/T]GAACAAAACCAGGTTACCCGGTTGAGAACCGGATGACCAAGTCTGACTGC
tig00000361_936365	tig00000361|arrow|pilon|Version_1.0	936365	T	C	0.11024	ACAGGGTATGATCTGGGTGACATAATTTGAATTTCGTAGTTGTTAGAGTA[T/C]ACATGTGAGTGTATATTGTGGCCCATATGGCTGGCCCATATAGAGCCCCA
tig00000361_952659	tig00000361|arrow|pilon|Version_1.0	952659	A	G	0.10345	ATCTGTAAGCGACTTCTCATGAATCCCAGCAAAGAAATACTGATGGAACT[A/G]TTTTTTCTAAATCGGCCCAAGTTATAATAGAATTGGCTGGCAAAGTCAAG
tig00000361_999362	tig00000361|arrow|pilon|Version_1.0	999362	T	C	0.10465	ACCTCCTCACCGATCGCCCATCGTTTCACTTCGTCGAAACGGCGGAGACG[T/C]TGCTTGACCGGCTTGGAGTGGGGGCGGATATCAAGAGAGTGCTCGGCGAC
tig00000361_999371	tig00000361|arrow|pilon|Version_1.0	999371	C	T	0.07589	CCGATCGCCCATCGTTTCACTTCGTCGAAACGGCGGAGACGTTGCTTGAC[C/T]GGCTTGGAGTGGGGGCGGATATCAAGAGAGTGCTCGGCGACCTCCCTCGG
tig00000396_29190	tig00000396|arrow|pilon|Version_1.0	29190	T	C	0.06842	ACCTCCCCACCCTATATTATGAAGGGTCGTGGCCAATTAAGGACCTCTAC[T/C]CAATCATCAAACAAAAATACATCTACTATTTTGTATCTTTTCTTTTATCC
tig00000396_29204	tig00000396|arrow|pilon|Version_1.0	29204	A	C	0.06742	TATTATGAAGGGTCGTGGCCAATTAAGGACCTCTACTCAATCATCAAACA[A/C]AAATACATCTACTATTTTGTATCTTTTCTTTTATCCCTTTGCCCTAGCTT
tig00000396_29226	tig00000396|arrow|pilon|Version_1.0	29226	T	C	0.05941	TTAAGGACCTCTACTCAATCATCAAACAAAAATACATCTACTATTTTGTA[T/C]CTTTTCTTTTATCCCTTTGCCCTAGCTTTTCCAATCTCATCTGTTGTTCT
tig00000396_29245	tig00000396|arrow|pilon|Version_1.0	29245	G	T	0.05769	CATCAAACAAAAATACATCTACTATTTTGTATCTTTTCTTTTATCCCTTT[G/T]CCCTAGCTTTTCCAATCTCATCTGTTGTTCTTCCTTCGTCTCGACGACGA
tig00000396_29270	tig00000396|arrow|pilon|Version_1.0	29270	T	C	0.03922	TTTGTATCTTTTCTTTTATCCCTTTGCCCTAGCTTTTCCAATCTCATCTG[T/C]TGTTCTTCCTTCGTCTCGACGACGACCGAGGACGTTCTAGGTGGCATGCC
tig00000398_18148	tig00000398|arrow|pilon|Version_1.0	18148	C	A	0.07732	ATCTGGACAACGGGCTGCCATCTGCACGTTGCAAAGCTCGAGCCCCAAAA[C/A]GAAAAAAAGAAAAGAAAAAGAAGAGGAGAAAAAAGGAGACAGGCGAAAAA
tig00000398_18149	tig00000398|arrow|pilon|Version_1.0	18149	G	C	0.08152	TCTGGACAACGGGCTGCCATCTGCACGTTGCAAAGCTCGAGCCCCAAAAC[G/C]AAAAAAAGAAAAGAAAAAGAAGAGGAGAAAAAAGGAGACAGGCGAAAAAC
tig00000399_2693	tig00000399|arrow|pilon|Version_1.0	2693	T	C	0.06356	TCTGAATACGGAGGGGTATGGTCTACGAACAGTTGTAGGGCTCCCAAATT[T/C]CAGTTTAAAGAATGCACTGGAATATTTTTGAACTTGACGGACGGCTTCAT
tig00000399_2694	tig00000399|arrow|pilon|Version_1.0	2694	C	A	0.09375	CTGAATACGGAGGGGTATGGTCTACGAACAGTTGTAGGGCTCCCAAATTT[C/A]AGTTTAAAGAATGCACTGGAATATTTTTGAACTTGACGGACGGCTTCATC
tig00000399_2695	tig00000399|arrow|pilon|Version_1.0	2695	A	G	0.06667	TGAATACGGAGGGGTATGGTCTACGAACAGTTGTAGGGCTCCCAAATTTC[A/G]GTTTAAAGAATGCACTGGAATATTTTTGAACTTGACGGACGGCTTCATCG
tig00000402_24367	tig00000402|arrow|pilon|Version_1.0	24367	C	G	0.11404	ATCTGAAAGTCATAAAAAATGCCTAGGTAATCTGCTCTATTTCTTTTTTG[C/G]TGTGAAACAAAAAATACATGATGAAAACAAACATTCCTAACCGTTACCAT
tig00000406_3963	tig00000406|arrow|pilon|Version_1.0	3963	C	T	0.02525	GATGGAGCATTATATGATTCACTTAGCTGATCAGATTGCTGTTCTTGGTC[C/T]TGTTTACTTGCATCATATGTTTCCATTCGAGCGCTTTATGTCCATAATGA
tig00000406_3995	tig00000406|arrow|pilon|Version_1.0	3995	C	T	0.11538	AGATTGCTGTTCTTGGTCCTGTTTACTTGCATCATATGTTTCCATTCGAG[C/T]GCTTTATGTCCATAATGAAGGGACATGTCCACAACCGTGCTCACCCTAAG
tig00000418_365439	tig00000418|arrow|pilon|Version_1.0	365439	G	C	0.05376	TCGTTCTCTCCGCTCGCTTCTCTCTTCCGTCCCCGTCCCCTGCGGCTCCT[G/C]CCCTGCTCCCCTGCTCGACGAGGCCAGGCAGCAGATCCGTCCCCTGCGGC
tig00000418_365440	tig00000418|arrow|pilon|Version_1.0	365440	C	G	0.05914	CGTTCTCTCCGCTCGCTTCTCTCTTCCGTCCCCGTCCCCTGCGGCTCCTG[C/G]CCTGCTCCCCTGCTCGACGAGGCCAGGCAGCAGATCCGTCCCCTGCGGCC
tig00000418_365444	tig00000418|arrow|pilon|Version_1.0	365444	G	T	0.09091	CTCTCCGCTCGCTTCTCTCTTCCGTCCCCGTCCCCTGCGGCTCCTGCCCT[G/T]CTCCCCTGCTCGACGAGGCCAGGCAGCAGATCCGTCCCCTGCGGCCCCTG
tig00000418_365445	tig00000418|arrow|pilon|Version_1.0	365445	C	G	0.09184	TCTCCGCTCGCTTCTCTCTTCCGTCCCCGTCCCCTGCGGCTCCTGCCCTG[C/G]TCCCCTGCTCGACGAGGCCAGGCAGCAGATCCGTCCCCTGCGGCCCCTGC
tig00000418_365446	tig00000418|arrow|pilon|Version_1.0	365446	T	C	0.12105	CTCCGCTCGCTTCTCTCTTCCGTCCCCGTCCCCTGCGGCTCCTGCCCTGC[T/C]CCCCTGCTCGACGAGGCCAGGCAGCAGATCCGTCCCCTGCGGCCCCTGCT
tig00000418_405851	tig00000418|arrow|pilon|Version_1.0	405851	G	T	0.12406	CCTCCTTCTCTTGATTCGATCAAAGCTCCTTTTGTGTGCGTGTGTTGTTA[G/T]ATTCATTTATTCACGGCCGGCTGGGGTTCAGATATGCAGCAGATCTCGAT
tig00000419_24497	tig00000419|arrow|pilon|Version_1.0	24497	G	A	0.02679	GAAGGTTGACAAATAAGAGCTTATTAGGTTGAACGGCTAGTAAAAAAGGT[G/A]CGTTCGTCATACCTTAATTATCTTTAGGAAATATGACTGATGCCATGCGC
tig00000428_1025713	tig00000428|arrow|pilon|Version_1.0	1025713	G	C	0.125	TTGTAGGGGGAGGAGGAGGAAATGATTCCAAAGGGTGGAAGGGGGAAAAG[G/C]CAAATAAAAAGACCAAACAAAGGAAAAGGGAGGAAAGCTAGTATTAGCTA
tig00000428_1025717	tig00000428|arrow|pilon|Version_1.0	1025717	A	T	0.125	AGGGGGAGGAGGAGGAAATGATTCCAAAGGGTGGAAGGGGGAAAAGGCAA[A/T]TAAAAAGACCAAACAAAGGAAAAGGGAGGAAAGCTAGTATTAGCTAGCGC
tig00000428_1082626	tig00000428|arrow|pilon|Version_1.0	1082626	C	T	0.08	TTGACCTGCCGTTACATACACTACAACCTTGCCTCACACGTACGCGCGTG[C/T]CTTGTTTTTGGCGTGCAGATCCCCAACGGGTGCGGGAGCTTCCTGGGCGC
tig00000428_142856	tig00000428|arrow|pilon|Version_1.0	142856	G	T	0.07955	AAAGGTAATCGATTCTATCCCATCAGCTAACACTAAAAAAAGCAGCTTTT[G/T]TTAGCTGGGGCTCCACAGTTGGACAACCTTAATCAGATCGGACTGAACAA
tig00000428_20842	tig00000428|arrow|pilon|Version_1.0	20842	T	C	0.02525	TGCATGTGCATAAGATCTTCTTGATCTGACCAACGAAGCTGGTTGGTGCT[T/C]CTATATATATACCTTGCCAATAGCCTTTTTTTAATCTTCACGCCATGTAC
tig00000428_20877	tig00000428|arrow|pilon|Version_1.0	20877	T	C	0.06422	AAGCTGGTTGGTGCTTCTATATATATACCTTGCCAATAGCCTTTTTTTAA[T/C]CTTCACGCCATGTACAGATCAATATCGGCAATACGATTTTATCGTGCGTA
tig00000428_21099	tig00000428|arrow|pilon|Version_1.0	21099	G	A	0.05263	CCGCGTAGGGCAGTTATCAGTAGATACATACCGCGTAGGGCATTAGGCAT[G/A]GTCGTAGACCTGCTGCTTGATGACGATGATGTCGTTGCAGTGCAAATCGG
tig00000428_262851	tig00000428|arrow|pilon|Version_1.0	262851	T	C	0.03448	TGTCTCGAGAAGATGCTCCGTATTTATGTCGTGATCAGAAAGATGGAGTC[T/C]TAGTTAAGAAGAAAGTATCAATGTTCCATTAGTTCGGTGAAAATGTTGCA
tig00000428_262855	tig00000428|arrow|pilon|Version_1.0	262855	T	C	0.02837	TCGAGAAGATGCTCCGTATTTATGTCGTGATCAGAAAGATGGAGTCTTAG[T/C]TAAGAAGAAAGTATCAATGTTCCATTAGTTCGGTGAAAATGTTGCATGTA
tig00000428_262872	tig00000428|arrow|pilon|Version_1.0	262872	A	G	0.03147	ATTTATGTCGTGATCAGAAAGATGGAGTCTTAGTTAAGAAGAAAGTATCA[A/G]TGTTCCATTAGTTCGGTGAAAATGTTGCATGTATGAACTCAAGTAATGAT
tig00000428_262878	tig00000428|arrow|pilon|Version_1.0	262878	C	T	0.05782	GTCGTGATCAGAAAGATGGAGTCTTAGTTAAGAAGAAAGTATCAATGTTC[C/T]ATTAGTTCGGTGAAAATGTTGCATGTATGAACTCAAGTAATGATTTTATC
tig00000428_262886	tig00000428|arrow|pilon|Version_1.0	262886	C	T	0.06803	CAGAAAGATGGAGTCTTAGTTAAGAAGAAAGTATCAATGTTCCATTAGTT[C/T]GGTGAAAATGTTGCATGTATGAACTCAAGTAATGATTTTATCTATCAATT
tig00000428_262887	tig00000428|arrow|pilon|Version_1.0	262887	G	A	0.07634	AGAAAGATGGAGTCTTAGTTAAGAAGAAAGTATCAATGTTCCATTAGTTC[G/A]GTGAAAATGTTGCATGTATGAACTCAAGTAATGATTTTATCTATCAATTT
tig00000428_339676	tig00000428|arrow|pilon|Version_1.0	339676	A	T	0.08046	TAATTCTACCTTGTGTATGGCCAACAATAATAATGGATTAGGTAGTCACC[A/T]AGAAAGGTGTAGACCTTTGAAAAATATACATTTATATATATGTGAGGTTA
tig00000428_348509	tig00000428|arrow|pilon|Version_1.0	348509	T	C	0.14835	GCATGTCGAGGCCATCAGTCAATTCCAGTGTGCCTGAAGCATATATCTGC[T/C]GGAAGGAAAAGCTCAACGCTGGTGTCAAAGAACCAGATCCTTTCTTGAAA
tig00000428_369337	tig00000428|arrow|pilon|Version_1.0	369337	A	G	0.10569	ACATATTCACAAATAGGATGCTTTTTTGCATGTTCAATTTTGAGTTTTGA[A/G]CATAGTCAAATAAAACTATTTCAATGCGTATAATTTTTAAAATTTCTTTT
tig00000428_369460	tig00000428|arrow|pilon|Version_1.0	369460	C	T	0.08333	AATTTCTAGAGTCTCGGTGAAGGTGACTGGTTTAACCACACTCGAGCTGG[C/T]AGATCGAGAGTTATAATATATCCTGCGCAGTTTGGACTTTTCTCTCTTTT
tig00000428_580173	tig00000428|arrow|pilon|Version_1.0	580173	C	T	0.10227	TGATCAAAAGGTATATCGCTCTATGATCGGTTCATTGCTTTATCTTTGTG[C/T]ATCTAGGCCTGATATTATGCTTAGTGTGTGCATGTGTGCTAGATTTCAAG
tig00000432_186902	tig00000432|arrow|pilon|Version_1.0	186902	G	T	0.03535	CTTTGTCTCATCAATGGAAGACTTAAAACGTGTTTGCTTCAGGTTTTTTT[G/T]CAACTGTACAGCCAGGCATGACAGCTATCGGTCACGTGTCCCAAGTAATT
tig00000433_107293	tig00000433|arrow|pilon|Version_1.0	107293	A	G	0.26404	CTCGTCGATTCTTCATTAAAGAGTCGATGGCGTCCTTCAGCGCCTCCATC[A/G]TCACCAAGTTCGAGGCAGGCGCCACATTCATCTTCGGTTCCTGGCTTTGC
tig00000433_1083551	tig00000433|arrow|pilon|Version_1.0	1083551	C	T	0.03241	CTCCAACCCCCTGGCGGCCAGCCCGGCAGTCTTCGGGTGGGGCGGCTCGC[C/T]GGCGATCTCATCTCCGGTCGTTTTTCCGGCCTCCCCACGACAGATCCGCC
tig00000433_1238897	tig00000433|arrow|pilon|Version_1.0	1238897	A	G	0.05417	GACTGAACCACCCCATCCAAGATCATCCACCTATGCATCATGTGGTGCAT[A/G]CAACCAAACACACTATAGCACCCAAGGACGTTCTATAGAGGCAAAACGCT
tig00000433_1238944	tig00000433|arrow|pilon|Version_1.0	1238944	C	T	0.04545	CATACAACCAAACACACTATAGCACCCAAGGACGTTCTATAGAGGCAAAA[C/T]GCTTCTAATAAGGCATATGGACAAACTGTTGTCGGGCAACAAGAGCTCTT
tig00000433_1238958	tig00000433|arrow|pilon|Version_1.0	1238958	C	A	0.04959	CACTATAGCACCCAAGGACGTTCTATAGAGGCAAAACGCTTCTAATAAGG[C/A]ATATGGACAAACTGTTGTCGGGCAACAAGAGCTCTTTTACGGTGACTTAT
tig00000433_1238975	tig00000433|arrow|pilon|Version_1.0	1238975	G	A	0.04959	ACGTTCTATAGAGGCAAAACGCTTCTAATAAGGCATATGGACAAACTGTT[G/A]TCGGGCAACAAGAGCTCTTTTACGGTGACTTATACTACTATTCGGTAGTA
tig00000433_1239002	tig00000433|arrow|pilon|Version_1.0	1239002	G	A	0.04661	ATAAGGCATATGGACAAACTGTTGTCGGGCAACAAGAGCTCTTTTACGGT[G/A]ACTTATACTACTATTCGGTAGTATGTAGTATAGAGCAGATCAAGGGAAAT
tig00000433_1239785	tig00000433|arrow|pilon|Version_1.0	1239785	A	T	0.03804	CGTGGCGTGGCGAGCGTGCCGTGCATGCGCCTGCGCCTGAGTGCTAGCGC[A/T]TGCGGGAGGAAAGGTTTTCCACCGTTGGAAGGTAGTGGAGCGATTTAATG
tig00000433_1664046	tig00000433|arrow|pilon|Version_1.0	1664046	G	A	0.12626	TGGTGAACTATGAATATGAGACGAGATTTGGGCAAGTAATGTTGGGCCAT[G/A]TTGAGAGTGAAACTCGAATGGTTAGACTTTACTTGCTTGGATTAGTTAAG
tig00000433_173905	tig00000433|arrow|pilon|Version_1.0	173905	C	T	0.10309	ACCTTCGAGGGTGCAACCAAAAGCCCGGTGAATCCCTGAGGAACTTCATC[C/T]GGTGCTTCTCCAAGCGTTGCACCGAGCTCTCCAACATCACCGACACTCAG
tig00000433_173935	tig00000433|arrow|pilon|Version_1.0	173935	T	C	0.08854	AATCCCTGAGGAACTTCATCCGGTGCTTCTCCAAGCGTTGCACCGAGCTC[T/C]CCAACATCACCGACACTCAGATCATCCACTCCTTTCTCAAGAGCACCACT
tig00000433_1859098	tig00000433|arrow|pilon|Version_1.0	1859098	C	G	0.05288	CATTTTTCCGATAGCATAGCCGATCTATACATGCTGGGCCCTTCAAAATC[C/G]AGAAAATTCTTTATTTAACACTAGTAAAGGTTGGGCTTCCTTCTTGGCCC
tig00000433_1859100	tig00000433|arrow|pilon|Version_1.0	1859100	G	C	0.04098	TTTTTCCGATAGCATAGCCGATCTATACATGCTGGGCCCTTCAAAATCCA[G/C]AAAATTCTTTATTTAACACTAGTAAAGGTTGGGCTTCCTTCTTGGCCCTT
tig00000433_2023535	tig00000433|arrow|pilon|Version_1.0	2023535	C	T	0.03211	ACCACACCGATCTGTCCATAGTTCCTTGTAGTTGTTTCACAGTGTTGATA[C/T]TCCGGCCATACAATAATTGCCCTTGGTACAAAGTCTATCTGGCCTCGCCC
tig00000433_2023550	tig00000433|arrow|pilon|Version_1.0	2023550	T	A	0.06881	CCATAGTTCCTTGTAGTTGTTTCACAGTGTTGATATTCCGGCCATACAAT[T/A]ATTGCCCTTGGTACAAAGTCTATCTGGCCTCGCCCCAGTCATTTATATCA
tig00000433_2023581	tig00000433|arrow|pilon|Version_1.0	2023581	T	C	0.06881	GATATTCCGGCCATACAATAATTGCCCTTGGTACAAAGTCTATCTGGCCT[T/C]GCCCCAGTCATTTATATCAAGTTATAAATAGCAATGAAAAGATTGAACTT
tig00000433_2023651	tig00000433|arrow|pilon|Version_1.0	2023651	A	G	0.04762	AGTTATAAATAGCAATGAAAAGATTGAACTTATATGTGACTACACCTGGC[A/G]TGCCTATTAAGAGCACTCCCAATGCAGACTCTATCATAGAGTCTAAAGCC
tig00000433_220134	tig00000433|arrow|pilon|Version_1.0	220134	T	C	0.15761	GCCAATATGCTACTGCTCCAGCTAAATCTAATAGCATTCTATTGAAGAAA[T/C]ATAAAATAATGGCAATAGGCTGGGGACATGGACCTACACGAATCGGGATC
tig00000433_243389	tig00000433|arrow|pilon|Version_1.0	243389	G	C	0.28182	TCCAAGACGGCATCACTAATAGATCTGTTATCTCCTCACAATGGGGTAAC[G/C]GACCTACGCCGCCTCGGCAGATCAATCGTCAACAACCACGTGCCTCTCAT
tig00000433_243405	tig00000433|arrow|pilon|Version_1.0	243405	A	G	0.08854	TAATAGATCTGTTATCTCCTCACAATGGGGTAACCGACCTACGCCGCCTC[A/G]GCAGATCAATCGTCAACAACCACGTGCCTCTCATCAGGCACGTCCAAGTC
tig00000433_243464	tig00000433|arrow|pilon|Version_1.0	243464	C	T	0.14423	ATCGTCAACAACCACGTGCCTCTCATCAGGCACGTCCAAGTCTCCCCGAG[C/T]AGAAGCATCGCCACGGCGCTGCGAAACCATCTCCAACTGTGCCGATATCT
tig00000433_243486	tig00000433|arrow|pilon|Version_1.0	243486	T	C	0.15517	TCATCAGGCACGTCCAAGTCTCCCCGAGTAGAAGCATCGCCACGGCGCTG[T/C]GAAACCATCTCCAACTGTGCCGATATCTTCTCGGAACAGATCCGATCTGC
tig00000433_2445816	tig00000433|arrow|pilon|Version_1.0	2445816	G	A	0.02713	ATCGAGAGGGCGGGACTGAACACCAAGGCTGTCTACCAGGGGAAGGTTCA[G/A]GGATCAGAGGAGGAAGGCCAGGCTGTCGTGACCGTGAGGATCGGAGCAGA
tig00000433_2445841	tig00000433|arrow|pilon|Version_1.0	2445841	G	A	0.03153	AGGCTGTCTACCAGGGGAAGGTTCAGGGATCAGAGGAGGAAGGCCAGGCT[G/A]TCGTGACCGTGAGGATCGGAGCAGATCCTATGGTGCCAGAGTTCAAAGGG
tig00000433_2445850	tig00000433|arrow|pilon|Version_1.0	2445850	G	T	0.0396	ACCAGGGGAAGGTTCAGGGATCAGAGGAGGAAGGCCAGGCTGTCGTGACC[G/T]TGAGGATCGGAGCAGATCCTATGGTGCCAGAGTTCAAAGGGACCATCGTG
tig00000433_2451443	tig00000433|arrow|pilon|Version_1.0	2451443	C	T	0.09677	AACAACAGTTATCAAGAGAGCTTGCAGATGTCACCTTTTGAGGCTCTCTA[C/T]GGAAGAAAGTGCAGGACACCCCTGATGTGGTCTGAGACCGGAGAACGGAT
tig00000433_2610079	tig00000433|arrow|pilon|Version_1.0	2610079	T	C	0.03431	GCAATGCCTCACACACAGGGCATGCCTCCAAGTTTTCATATTCCTCGCCG[T/C]GGTATATGATACAATCGTTAGGACACACATGTATCTTCTGTATCTCCAAT
tig00000433_3157987	tig00000433|arrow|pilon|Version_1.0	3157987	T	C	0.11616	TCTTTCTCCGAACAGCAAGGCAAAGCCTTGTCGAGGTTCTTGACAGTTGC[T/C]TGTGAGGCTCTGATGGGTCGTATTATTGGTTCGAGCAGTGGTGTAGGTGG
tig00000433_3256686	tig00000433|arrow|pilon|Version_1.0	3256686	T	G	0.08586	GTGATCTGGTTGCGATTGGGTTGCGCATATTGGTACGCCACCCACCAGTC[T/G]AGAGCAGCTCCTTCAAACTGTCCTGAGGCGTAGAGCACCTTCTCCCTGTC
tig00000433_3256759	tig00000433|arrow|pilon|Version_1.0	3256759	C	T	0.0787	CTGAGGCGTAGAGCACCTTCTCCCTGTCATCACACTGAGCAATGTCGAGC[C/T]GTCTCTCCACTGCCTTGATCCAGTCTTCAGCTTCCATCGGGTCCTTGGCG
tig00000433_331854	tig00000433|arrow|pilon|Version_1.0	331854	C	T	0.125	ATCCTCACTCCTCATCCTACGTGGCATGCTACCTTTTCATGTCTCATTAG[C/T]TATGGTGCCGCTCATTATCTGGCACAACATATTTCTATTTGAGACCTAAA
tig00000433_3399929	tig00000433|arrow|pilon|Version_1.0	3399929	A	T	0.03365	CAGTTCAAGAGCCAGGGCATCTGTAGCATTGCACCCTTGTTCTGATGGAT[A/T]TACAATTCGATATCCTTTGCATATTGATCCTGATGCCTTGACAGATCAAA
tig00000433_3589335	tig00000433|arrow|pilon|Version_1.0	3589335	A	G	0.03	GCTTGACTTTTATAGGTCTAACAGTCACATGTAACTGATCAAACAACCAT[A/G]CTAATAAATGCCAAAATCTTGCTTTATTAATTTAGGGGATGAGCAACAGA
tig00000433_3589459	tig00000433|arrow|pilon|Version_1.0	3589459	G	A	0.05682	ACAACATCACAAGTTTTACTAATTACTAGTAAAACTTGGTTAAGAAATCA[G/A]AAAAAAATATGACACATTAGGGCACTGAAGGCAGATCAGATCAACACATT
tig00000433_405096	tig00000433|arrow|pilon|Version_1.0	405096	C	T	0.14953	CCCGGTTTGGTTGCCTCGATCTGGTGGTGTTTCTGGTGGTGTTCGCCCGT[C/T]GGTTGTGCCCCAGCTAGTTTCGTCATGGTGTGAGCTGACGCCGATCTCGG
tig00000433_919622	tig00000433|arrow|pilon|Version_1.0	919622	C	T	0.04508	AATCCTCCTGAAAAATAAGTAGGAAAATGACAACTAAAATACAACAAGGC[C/T]CGAAGCATCTTACTAAAAATTAATGTGACATGACCCATTGAAACACCCGG
tig00000433_949328	tig00000433|arrow|pilon|Version_1.0	949328	G	A	0.0625	TAGCTCACGGCAAAGAGACCACGTGGGTTAATTTTTGGGGGAGAAAAATA[G/A]AAAAAATAAAATTTAGTGGGAGAAAAAATAAAAAAAATTTGACACGTGGC
tig00000433_949335	tig00000433|arrow|pilon|Version_1.0	949335	T	A	0.0367	CGGCAAAGAGACCACGTGGGTTAATTTTTGGGGGAGAAAAATAGAAAAAA[T/A]AAAATTTAGTGGGAGAAAAAATAAAAAAAATTTGACACGTGGCCGGCTTC
tig00000437_215360	tig00000437|arrow|pilon|Version_1.0	215360	C	G	0.03763	AACAATTAGAGAGGCACATATAGAGGCTGAAAACACAACATAAGATGGAG[C/G]TAAATTTTTTAAACCAAATTCATATGCATATAGCAAATATATAGCATAGA
tig00000437_38670	tig00000437|arrow|pilon|Version_1.0	38670	G	C	0.11628	TTCCCCCACCGGAGGAAGAAGCCACAGCTCTCTCTCACATCCTCCCCCTC[G/C]CGACCAAATCTGCCGTCTCAGCCGCCGCCGCCGCCGCAGCCAGCACCGGA
tig00000437_38671	tig00000437|arrow|pilon|Version_1.0	38671	C	G	0.12069	TCCCCCACCGGAGGAAGAAGCCACAGCTCTCTCTCACATCCTCCCCCTCG[C/G]GACCAAATCTGCCGTCTCAGCCGCCGCCGCCGCCGCAGCCAGCACCGGAG
tig00000437_397290	tig00000437|arrow|pilon|Version_1.0	397290	G	A	0.02632	TTAGTTCTCGTATTCTTTTCACAAAAAACATCATCGTGTAATAAACTAAT[G/A]TTTATGGTTAGTGCAAATTCAGAGTTGCAATGGATACTGTTCGGATGAAG
tig00000437_397325	tig00000437|arrow|pilon|Version_1.0	397325	T	A	0.03101	GTGTAATAAACTAATGTTTATGGTTAGTGCAAATTCAGAGTTGCAATGGA[T/A]ACTGTTCGGATGAAGTTATCGATACTGACATGCATGTTTCCATGGGGTGT
tig00000439_2461	tig00000439|arrow|pilon|Version_1.0	2461	G	A	0.03061	CCTTCCTCAGTGAACTGCTGCTGCACCTGCTCTTCGGGAACGGGATCGTC[G/A]GCAACTCGAACGGCTCGTCAACTACTCACATCGATCACCACACAAGCAGC
tig00000439_2479	tig00000439|arrow|pilon|Version_1.0	2479	T	C	0.06	TGCTGCACCTGCTCTTCGGGAACGGGATCGTCGGCAACTCGAACGGCTCG[T/C]CAACTACTCACATCGATCACCACACAAGCAGCCACACATACATGCAAACG
tig00000439_2482	tig00000439|arrow|pilon|Version_1.0	2482	A	G	0.03448	TGCACCTGCTCTTCGGGAACGGGATCGTCGGCAACTCGAACGGCTCGTCA[A/G]CTACTCACATCGATCACCACACAAGCAGCCACACATACATGCAAACGAGG
tig00000446_144261	tig00000446|arrow|pilon|Version_1.0	144261	G	A	0.03571	GCAGATCCACCCATGAGGGTAGTGGATCCAGCCATGGGAACGACAGACCC[G/A]AAGTCCTAGTCGTCGGAGCAGGCTCGCCGACGTTGAGTAGTCGAGCGCCT
tig00000446_168938	tig00000446|arrow|pilon|Version_1.0	168938	G	T	0.05833	GCTTTTGGTGGCTTTAAAAGTTCGCTATCCTCAGAGGATCACCATTCTCA[G/T]GGGAAACCACGAAAGCCGACAGGTATACATTATTTGGGTGCTGAAATTAT
tig00000446_95640	tig00000446|arrow|pilon|Version_1.0	95640	C	T	0.0303	AAGTGGTATTGTAAGGTGGAACTGCAGTTGGCAACACAAAACCAATCTGG[C/T]CATCTGTGATATCAAATTTCACATGGAAACCATTTGAATGGATCTCCGGA
tig00000446_95645	tig00000446|arrow|pilon|Version_1.0	95645	T	C	0.02941	GTATTGTAAGGTGGAACTGCAGTTGGCAACACAAAACCAATCTGGCCATC[T/C]GTGATATCAAATTTCACATGGAAACCATTTGAATGGATCTCCGGAGCATC
tig00000446_9577	tig00000446|arrow|pilon|Version_1.0	9577	T	C	0.10435	ATATCAATATATGCTATGGGTTGCATTGGGTTGTATTTTGTGGTTAATTG[T/C]AGATCCTATTTGATGCATTTTTACCATTCCTTGATGTTTCTACCTTATAC
tig00000453_1003148	tig00000453|arrow|pilon|Version_1.0	1003148	C	T	0.09677	TCTGATGCGCCTGATTGTGAGTGCCCTGCATCTCTGAGCATTTTCTTCAA[C/T]AAACATGCTCCATTGTGTAGGGCCAGCCACGGGCATCTCCTATATATAGT
tig00000453_1258756	tig00000453|arrow|pilon|Version_1.0	1258756	C	T	0.03922	ACCAAGCGAGTCTCTCTCGATCCAGGAACCGAGGGTAGAGAGGTTACGAT[C/T]GGAGCAGACCTTCCCCCTCAAGAAGAGGAAGATTTGATAGCTTTCCTAAG
tig00000453_1258796	tig00000453|arrow|pilon|Version_1.0	1258796	G	A	0.12366	AGGTTACGATCGGAGCAGACCTTCCCCCTCAAGAAGAGGAAGATTTGATA[G/A]CTTTCCTAAGAAAAAAATAAAGATGTCTTTGCATGGACAGCTGCAGATCT
tig00000453_1623076	tig00000453|arrow|pilon|Version_1.0	1623076	T	C	0.03365	CAATGACAATACGGCGCGTTCGGTGTGGCAGCATCAAATCCAACAAGAAG[T/C]GTATAAAAAAAAACAGAAAAAGATAACTGTAGCAACCTTCCCGGCACGTC
tig00000453_1693919	tig00000453|arrow|pilon|Version_1.0	1693919	A	C	0.07216	GATCTCGACGAGTCTGGGTGCGTCGAGGACGATCGCTTCACCGTCCTGTG[A/C]GACGTCACCTTCACCACAGATCTCGGCTCCCCTTGCAAAGACGACGCAGC
tig00000453_1963633	tig00000453|arrow|pilon|Version_1.0	1963633	C	A	0.04762	CGTATTTAGATATAATATGGTCGCTGGGAACAAAGACGCCCTAAACCTTC[C/A]TGGGAACGTATATAGTGGAAACCAACTTCCATGAAAACTATGAAAACTTT
tig00000453_220027	tig00000453|arrow|pilon|Version_1.0	220027	T	C	0.02521	CTTGGCGAAAACACCGAGCAATCTTGGAGGATTGAGTCTGCCTTTTTCGT[T/C]TACACAAGTTTTCTGGCGTTTAATTCATGCTGCTCGGATTTGTACTCAAG
tig00000453_220055	tig00000453|arrow|pilon|Version_1.0	220055	T	A	0.02521	GGATTGAGTCTGCCTTTTTCGTTTACACAAGTTTTCTGGCGTTTAATTCA[T/A]GCTGCTCGGATTTGTACTCAAGGATCCTATATACAAACTGCCTTTTCATT
tig00000453_2297053	tig00000453|arrow|pilon|Version_1.0	2297053	G	A	0.03763	CATCACACAAGTGCATGCAATGCACACCCCTCGCTTGCTTGACTTTGGGT[G/A]GGTGTGCAGCACGGTGGCTCCGGATGTGCAACGTGCAAGCGCACTGACGC
tig00000453_2297109	tig00000453|arrow|pilon|Version_1.0	2297109	C	G	0.03226	GCAGCACGGTGGCTCCGGATGTGCAACGTGCAAGCGCACTGACGCAGCGA[C/G]CGCACCAGTGGCCGATGATGGACGGATGGATCATGGTCTCTCATGGATGG
tig00000453_2297111	tig00000453|arrow|pilon|Version_1.0	2297111	G	A	0.03763	AGCACGGTGGCTCCGGATGTGCAACGTGCAAGCGCACTGACGCAGCGACC[G/A]CACCAGTGGCCGATGATGGACGGATGGATCATGGTCTCTCATGGATGGGC
tig00000453_2323452	tig00000453|arrow|pilon|Version_1.0	2323452	T	G	0.04167	TAGTTATTCTTTATAATCATGTGGCCTACATGTCTCTCTCACAACTTTTC[T/G]TGGTTCTTGTGCCTGAGCGGGCTGCAAGCTTACAGCCCACCTCCCCTCTT
tig00000453_2323527	tig00000453|arrow|pilon|Version_1.0	2323527	C	G	0.09402	CAAGCTTACAGCCCACCTCCCCTCTTTCTCCTCTTCTCTCTAATCCACGT[C/G]AGCATTCAGCCTTCTCCTAGCCCACTATTATACTTGCTCTTATAGACCTT
tig00000453_2363974	tig00000453|arrow|pilon|Version_1.0	2363974	C	G	0.12605	GCGAAAATCAACCCAGTTTCCAAAGCTTGTAAACATACCTTCCAGATCTC[C/G]CAGCAGCGGCCATGGAGACAGGGAAGGGAAGAGCAAACCTCCAAAGGTCA
tig00000453_2365392	tig00000453|arrow|pilon|Version_1.0	2365392	A	C	0.0297	AGTTTTTTCTGAAATGACAACCAACCTGATCTGCACTTGTAGGTGAATAC[A/C]CCCTGATTTTTTTATGGACATAGAGAAATGGATTTTGCGGATTCGTAAAC
tig00000453_2368537	tig00000453|arrow|pilon|Version_1.0	2368537	A	T	0.08511	GCTGCTCATTGTATTATGGACGTGAAGACCTAAGTGGCTGCAGAATTTTT[A/T]GTGTACCACGCACGCACAAGACTTTGTATAGTTATATTTGGCACTTACAG
tig00000453_2386986	tig00000453|arrow|pilon|Version_1.0	2386986	A	T	0.05056	AAGGCAGGATCTGAGGTCCATGAGAAGTTTAAGCGTGTTCCATTCACCGG[A/T]GTGACGGCGCTGCGCAGTATAGCTGATGGCTTGTCGAAGCTGGTGATGTT
tig00000453_2386995	tig00000453|arrow|pilon|Version_1.0	2386995	G	A	0.03846	TCTGAGGTCCATGAGAAGTTTAAGCGTGTTCCATTCACCGGAGTGACGGC[G/A]CTGCGCAGTATAGCTGATGGCTTGTCGAAGCTGGTGATGTTTGAGACATC
tig00000453_2387058	tig00000453|arrow|pilon|Version_1.0	2387058	A	G	0.0375	GCTGATGGCTTGTCGAAGCTGGTGATGTTTGAGACATCGACATCATTTGA[A/G]GTTGTAATGTTGGTCCATGTGGCAATGTTGCCGTACCTTTGCCAAATACG
tig00000453_245428	tig00000453|arrow|pilon|Version_1.0	245428	C	A	0.03125	AGTGAAGGTTTTGGTCAGCTTGGAACTGTTGATACTTTTCCTCACTGCAT[C/A]ACATATGGAATAATGGTAAAGCATAAACCCAACAAGAAAAGGAATGGGAA
tig00000453_245439	tig00000453|arrow|pilon|Version_1.0	245439	T	C	0.02734	TGGTCAGCTTGGAACTGTTGATACTTTTCCTCACTGCATCACATATGGAA[T/C]AATGGTAAAGCATAAACCCAACAAGAAAAGGAATGGGAAAAGGATGGCAA
tig00000453_2479512	tig00000453|arrow|pilon|Version_1.0	2479512	G	A	0.072	CAGCTTGGCTACATTTTCGATGATAATCTTGCGTTTGAAGTCGTTGCAGC[G/A]CCTTGTGCGCTGACGGACAGGCTTCGCGCCTTTGCGAATGTCCAAGGAAT
tig00000453_2479516	tig00000453|arrow|pilon|Version_1.0	2479516	C	T	0.04435	TTGGCTACATTTTCGATGATAATCTTGCGTTTGAAGTCGTTGCAGCGCCT[C/T]GTGCGCTGACGGACAGGCTTCGCGCCTTTGCGAATGTCCAAGGAATGCTC
tig00000453_2479520	tig00000453|arrow|pilon|Version_1.0	2479520	G	C	0.02778	CTACATTTTCGATGATAATCTTGCGTTTGAAGTCGTTGCAGCGCCTTGTG[G/C]GCTGACGGACAGGCTTCGCGCCTTTGCGAATGTCCAAGGAATGCTCGGCG
tig00000453_2479549	tig00000453|arrow|pilon|Version_1.0	2479549	G	A	0.07634	AAGTCGTTGCAGCGCCTTGTGCGCTGACGGACAGGCTTCGCGCCTTTGCG[G/A]ATGTCCAAGGAATGCTCGGCGACTTCCCGGGGATTCCTGGCATGTCTGCG
tig00000453_2479593	tig00000453|arrow|pilon|Version_1.0	2479593	G	A	0.0411	TTTGCGAATGTCCAAGGAATGCTCGGCGACTTCCCGGGGATTCCTGGCAT[G/A]TCTGCGGGAACCCAAGCGAACATGCCGATGTTCGCCCAGAGGCAGTCGAC
tig00000453_2576846	tig00000453|arrow|pilon|Version_1.0	2576846	G	T	0.02688	TCGACCTGTTCCAACCCCATGTTCCTCCACGACACCACATGCATCATGTC[G/T]TAACGCCGACCTAGCCCTAGCATCACCATCACCTCCTCCTCCTCGCCGTC
tig00000453_2576866	tig00000453|arrow|pilon|Version_1.0	2576866	G	T	0.02688	GTTCCTCCACGACACCACATGCATCATGTCGTAACGCCGACCTAGCCCTA[G/T]CATCACCATCACCTCCTCCTCCTCGCCGTCGCCGCCGCCGCCCTTTCCGT
tig00000453_2649104	tig00000453|arrow|pilon|Version_1.0	2649104	A	G	0.07422	GAGGATCTGATGGTGGAGGACTTGTTGGATGATGTTGTCATTCAGATAGT[A/G]TTAGAATCAATTGATGAGTGACTATCAGGAGCTTTTTTTTTTTCTGGAGG
tig00000453_2659248	tig00000453|arrow|pilon|Version_1.0	2659248	A	T	0.0381	AAACTGAACTCGACAAATATACCTGCACTGCAGCCAGATCTGGGGTGTGC[A/T]GGTTGGAGCAATAAGCTGCCAAAAACAAGTAAAAGGAAACTGTATAAAAG
tig00000453_2669253	tig00000453|arrow|pilon|Version_1.0	2669253	G	A	0.22689	GGTCTACGACTATGCCTAAAGCCCTACGCGGTATGTGTCTACTGATAACT[G/A]CCCCACGCGGCAAGTGGAGTAGATCAAATTGGCATCCGTCAAGGTATGAT
tig00000453_2816542	tig00000453|arrow|pilon|Version_1.0	2816542	A	G	0.28351	AGCAGGAAAACTAAACACCTTTGCTATGTAATCTTCCCCGATAAACCCGC[A/G]ATATGCCATGTGTCACGTTTAAAGTTATAAGCTAAGTACAAAGCATAATA
tig00000453_2938182	tig00000453|arrow|pilon|Version_1.0	2938182	C	T	0.04622	TGTATTACTACGAAACACTGCTAACCCATTATTACTAAAGAAAGAATGGA[C/T]CAAAAGCTAAATCAAGTAGAAAATCACACAAGGAGCTCATGTAGTTCACA
tig00000453_299349	tig00000453|arrow|pilon|Version_1.0	299349	A	G	0.135	TAAAATGGGAGCTTTCACCATCGTAGACTACATACAATGCTCTCTAAACC[A/G]TGCTAGACAGTCCCATCGCATGGCTGTCAGATCTAACCATACTCTTTTAT
tig00000453_3050689	tig00000453|arrow|pilon|Version_1.0	3050689	A	C	0.05963	GATGTGCATCCTAGCCATTGACCCCTTACAAAGAATAATTGAACTAGCTG[A/C]CCAACGAAACAATTTGCATCAGATCCTTCCAAAGGCGGCAAAGCTAAGAT
tig00000453_3050701	tig00000453|arrow|pilon|Version_1.0	3050701	A	C	0.055	AGCCATTGACCCCTTACAAAGAATAATTGAACTAGCTGACCAACGAAACA[A/C]TTTGCATCAGATCCTTCCAAAGGCGGCAAAGCTAAGATGTTCCTTGTATG
tig00000453_3060288	tig00000453|arrow|pilon|Version_1.0	3060288	T	C	0.37209	ATCTAGAGCGACGAAGAGAATCGTGCAGCAAAGCAAAGAGGGAGGGGGGC[T/C]TGAGGCTTCTGAAAAGCCTAGCTGCCCAAGGTTTGTAGCTAGCAAGAAGC
tig00000453_3223599	tig00000453|arrow|pilon|Version_1.0	3223599	C	T	0.05172	CGTGCTGCGCTGGATCTGACGCCAGCGTGTGGAGCGAGCCTGCGCAGCGG[C/T]GCTGAGGCGTGGAGGCACAGGCATGGGACGCAGATCCGAGGCGGCGCGGG
tig00000453_3398068	tig00000453|arrow|pilon|Version_1.0	3398068	G	A	0.0947	ATGGTCGTGAATCGCGATGAAATCGACAGTAAAGGCGGCCGGATCTATCA[G/A]CGAACAACAATCCGTCAGCTAGCTCTTTTTGTTTGTAAATAAATGTGCGT
tig00000453_3398099	tig00000453|arrow|pilon|Version_1.0	3398099	G	T	0.1063	AAGGCGGCCGGATCTATCAGCGAACAACAATCCGTCAGCTAGCTCTTTTT[G/T]TTTGTAAATAAATGTGCGTCATGCCTGGGCACAATGAACGCTCTGGATGC
tig00000453_3398103	tig00000453|arrow|pilon|Version_1.0	3398103	G	T	0.10687	CGGCCGGATCTATCAGCGAACAACAATCCGTCAGCTAGCTCTTTTTGTTT[G/T]TAAATAAATGTGCGTCATGCCTGGGCACAATGAACGCTCTGGATGCAGCA
tig00000453_3398104	tig00000453|arrow|pilon|Version_1.0	3398104	T	A	0.10606	GGCCGGATCTATCAGCGAACAACAATCCGTCAGCTAGCTCTTTTTGTTTG[T/A]AAATAAATGTGCGTCATGCCTGGGCACAATGAACGCTCTGGATGCAGCAG
tig00000453_3398108	tig00000453|arrow|pilon|Version_1.0	3398108	T	A	0.10769	GGATCTATCAGCGAACAACAATCCGTCAGCTAGCTCTTTTTGTTTGTAAA[T/A]AAATGTGCGTCATGCCTGGGCACAATGAACGCTCTGGATGCAGCAGATGG
tig00000453_3398112	tig00000453|arrow|pilon|Version_1.0	3398112	T	C	0.1124	CTATCAGCGAACAACAATCCGTCAGCTAGCTCTTTTTGTTTGTAAATAAA[T/C]GTGCGTCATGCCTGGGCACAATGAACGCTCTGGATGCAGCAGATGGCACG
tig00000453_3616553	tig00000453|arrow|pilon|Version_1.0	3616553	G	C	0.03061	TGAACGGTCAGTGAATGCATTTGTTATATGTGGTCTGAAAATGCTAAAAA[G/C]CGAAGGATGTCTGGCACTAAAATTTCACTGTACAGATTATACGTCATTAT
tig00000453_3697939	tig00000453|arrow|pilon|Version_1.0	3697939	A	G	0.02655	TCCCGAGTTGTTTGGAGATGATCTGGATTGTTGGGAATGACTCGTTCCCG[A/G]GTTTTTTCGAGATGAACCGAGTAGTTGAAGAAGTCGACGACTGAGTTGAT
tig00000453_3697940	tig00000453|arrow|pilon|Version_1.0	3697940	G	A	0.02727	CCCGAGTTGTTTGGAGATGATCTGGATTGTTGGGAATGACTCGTTCCCGA[G/A]TTTTTTCGAGATGAACCGAGTAGTTGAAGAAGTCGACGACTGAGTTGATG
tig00000453_3717679	tig00000453|arrow|pilon|Version_1.0	3717679	A	G	0.02991	TTTGAGTTGATAATACTCCATGTGTGATGTCTAATTAAAATTGTAACATG[A/G]CTCCAGTATATCCAAAAATATGACTTTGGGCGTGATAGCATGCCTTCGTT
tig00000453_3854788	tig00000453|arrow|pilon|Version_1.0	3854788	C	A	0.04622	GCATCAGCTAGCAGCATGTGCAGAGAGAGAGAGAGATCAGCTAGTTCCTT[C/A]TCGACCGGCCCGCGGACCACACCTACTTTTTCACATTGCATTTGACGCCA
tig00000453_3875263	tig00000453|arrow|pilon|Version_1.0	3875263	T	A	0.05556	TTAATGGTAAAGGATCTGCTCCCTGCCAATAATGAGCTTTCCTCGTCAAC[T/A]TACGAGGCCAAAAATATTGTGTGTCCACTAGGATTGGAGGTACATAAGAT
tig00000453_3875265	tig00000453|arrow|pilon|Version_1.0	3875265	A	T	0.05455	AATGGTAAAGGATCTGCTCCCTGCCAATAATGAGCTTTCCTCGTCAACTT[A/T]CGAGGCCAAAAATATTGTGTGTCCACTAGGATTGGAGGTACATAAGATAC
tig00000453_3875266	tig00000453|arrow|pilon|Version_1.0	3875266	C	A	0.05046	ATGGTAAAGGATCTGCTCCCTGCCAATAATGAGCTTTCCTCGTCAACTTA[C/A]GAGGCCAAAAATATTGTGTGTCCACTAGGATTGGAGGTACATAAGATACA
tig00000453_3875267	tig00000453|arrow|pilon|Version_1.0	3875267	G	C	0.04587	TGGTAAAGGATCTGCTCCCTGCCAATAATGAGCTTTCCTCGTCAACTTAC[G/C]AGGCCAAAAATATTGTGTGTCCACTAGGATTGGAGGTACATAAGATACAC
tig00000453_3875268	tig00000453|arrow|pilon|Version_1.0	3875268	A	G	0.06316	GGTAAAGGATCTGCTCCCTGCCAATAATGAGCTTTCCTCGTCAACTTACG[A/G]GGCCAAAAATATTGTGTGTCCACTAGGATTGGAGGTACATAAGATACACG
tig00000453_392107	tig00000453|arrow|pilon|Version_1.0	392107	G	C	0.02551	CAGTTATCGTGGAATTTCCTGTCATGCATTATACTACAACTACAAGAGGA[G/C]GCAATCTAAGACATGTGAGATGCAAATTAAGTTAGTTTTCAGTTGTATTA
tig00000453_42326	tig00000453|arrow|pilon|Version_1.0	42326	A	G	0.07447	CAAAAAATTCTAGATGGGGCGGATCCGCACAATGAACATAAGTGCAGCAA[A/G]AAAAACATTCATATCATGTTTTTTTTAAGTTGGCAATACGATTAGACGAA
tig00000453_42366	tig00000453|arrow|pilon|Version_1.0	42366	G	A	0.07037	AGTGCAGCAAAAAAAACATTCATATCATGTTTTTTTTAAGTTGGCAATAC[G/A]ATTAGACGAATAAGGCGTGTGGCGAAGGGACGTCATATTCACATCCTAAC
tig00000453_42425	tig00000453|arrow|pilon|Version_1.0	42425	G	T	0.05474	AATAAGGCGTGTGGCGAAGGGACGTCATATTCACATCCTAACCTACAAAG[G/T]AGCAGCATAAATAGATATTGATGCATCCCCTTTCCAGTTTCAACATGTGT
tig00000453_511204	tig00000453|arrow|pilon|Version_1.0	511204	T	G	0.10204	AATTCAATGAACCAAGGACCATTTGATAAAAATACTATTGAGCTACTAGT[T/G]TGCATCAATACATTGCACGGTATCAGATTAATCCCAACAACCTGTTTGTC
tig00000484_161389	tig00000484|arrow|pilon|Version_1.0	161389	T	G	0.05914	AGCCATGGGTGCAACTAGAGCTGCAGTGTTTTTCTTGTTTTCTTGTGAAA[T/G]ATGGTGAAGAGAGAATGGAAAGAAGCTGATCTGCAATGGTGTCGATGAGG
tig00000484_161404	tig00000484|arrow|pilon|Version_1.0	161404	A	C	0.06383	TAGAGCTGCAGTGTTTTTCTTGTTTTCTTGTGAAATATGGTGAAGAGAGA[A/C]TGGAAAGAAGCTGATCTGCAATGGTGTCGATGAGGCTATGGTTTGCCGGC
tig00000484_178401	tig00000484|arrow|pilon|Version_1.0	178401	G	A	0.05233	CAGTGAGACGCAAAGCCTTGCTGTGGGAATCCCACCACGGATGTGGGATC[G/A]GGCTGCTGTGCGTGATGGGGAGCGGTCGCCGGAGCGGCAAGCCTGTCGCG
tig00000484_178405	tig00000484|arrow|pilon|Version_1.0	178405	T	A	0.05233	GAGACGCAAAGCCTTGCTGTGGGAATCCCACCACGGATGTGGGATCGGGC[T/A]GCTGTGCGTGATGGGGAGCGGTCGCCGGAGCGGCAAGCCTGTCGCGCTCC
tig00000484_191761	tig00000484|arrow|pilon|Version_1.0	191761	A	G	0.11053	CAGCTTTGGGTTGCCATCAAAACTAGAATCTGGAAATGTACTTAGGGCGT[A/G]TTTGGCACAGCTCCACTCTAACTTTTTCAGCTCCGCTCCAATTTTTTCTT
tig00000484_191782	tig00000484|arrow|pilon|Version_1.0	191782	A	G	0.11538	ACTAGAATCTGGAAATGTACTTAGGGCGTATTTGGCACAGCTCCACTCTA[A/G]CTTTTTCAGCTCCGCTCCAATTTTTTCTTGCCAAACGCCTCCAACTCCAG
tig00000484_392509	tig00000484|arrow|pilon|Version_1.0	392509	T	C	0.05288	ATTGCATTGTTCTTGTTGCATTCTGCTACATTTAGAAATGTTCGCAATGC[T/C]GATAGCGAATCGAACTGTAAGCCTGTATGTAAGTCTGTAACTAGAGCAGA
tig00000484_392518	tig00000484|arrow|pilon|Version_1.0	392518	A	C	0.08333	TTCTTGTTGCATTCTGCTACATTTAGAAATGTTCGCAATGCTGATAGCGA[A/C]TCGAACTGTAAGCCTGTATGTAAGTCTGTAACTAGAGCAGATCGGCAATG
tig00000484_528791	tig00000484|arrow|pilon|Version_1.0	528791	A	G	0.05233	ATTCCTCATCACTTCTCTGTTATGTCAAAGAGGAGTTTTAGAGTAAAAAA[A/G]GAATAAGAACCTTTTATTATAAAGATCTAGTGGTGCCCAAAGAAAGGTAC
tig00000495_61789	tig00000495|arrow|pilon|Version_1.0	61789	G	A	0.08824	TGCGCGCCCTATAGCTATCACAAGTTCACAACATCAATAAATATACATGT[G/A]CATACATTTCAATACAGTAATGATATAGACATAGCTTATTGATATAACCC
tig00000503_169918	tig00000503|arrow|pilon|Version_1.0	169918	A	G	0.05914	CCTTAGCTCATCCAACTGCGACAGGCAGCTAGCAACAATCCAGAGACAGG[A/G]CATGCAAAGCCAAGCAAACCAAACCCAGATCATGCTCGATATCTACCATA
tig00000503_306156	tig00000503|arrow|pilon|Version_1.0	306156	G	A	0.15464	CTTGAGGTGAGTTTTCGTCGGCCCTCTCCTACATCGGAAACTGTCAATTA[G/A]TCGTTAGGTTATATATGTCGTGTTGTTAGTTTATTAGGAAAGCATTGGTT
tig00000503_386243	tig00000503|arrow|pilon|Version_1.0	386243	C	A	0.05208	TATATTATTTCATACATGCGAACTGGATGTACTATGTTCTTGCATGAGTG[C/A]AGACTGAGTATGCTTCATTCAGATCAAGATGCAGTCTTCGATACGATACA
tig00000503_51846	tig00000503|arrow|pilon|Version_1.0	51846	T	C	0.33206	GCTCAAGTCTATGTAGTCAATGAATGGGAGAGCCGAGAAATTGAGCCCGT[T/C]GAGTTGGCCATTCAGGTTTGCATTTGGCAGGGAGATATTGGTCACTGCCA
tig00000503_84197	tig00000503|arrow|pilon|Version_1.0	84197	A	T	0.03738	AGGGTGTGTTTAGATTGTAGAAAAAACACTGTAGCATAAAAAAATACTGT[A/T]GCATTCGCTGGGAAACATGTTTTGTGAGGGAGGAATAGTGAAAAGTTGGA
tig00000521_1214	tig00000521|arrow|pilon|Version_1.0	1214	A	G	0.38793	AGACTGACCTAAGTTTTTAATTTCATAAATAGAGCATGTGGTATTCATGT[A/G]CATGGCAGTTTCATGAATTCCCTCTCTTGAAATCCTATGTAACATGGTAA
tig00000532_8484	tig00000532|arrow|pilon|Version_1.0	8484	C	T	0.02874	TATCTCAGTGAAAAGCCACATTTGATCTGAATTTGACTGAAATAAATCCA[C/T]ACAATGTCTTCTATTGTCTGCAATCCCAAAAAATTTAAGGCACTGCTTCT
tig00000534_8491	tig00000534|arrow|pilon|Version_1.0	8491	T	C	0.35897	ATCACCCGCGCACACAGCTTCGCATGATTGCAGCACGTCGCAGTAAATAA[T/C]ATGCATGCATGACCCCTTGCTTGAATAGCACGTATGGCGGATGCATGACA
tig00000539_13082	tig00000539|arrow|pilon|Version_1.0	13082	C	A	0.08333	GGCCGTAGATCTGGTGTGGGCATTCCTGCGGCAGGCAACGTCTACTCCAA[C/A]AGTACCCACCAACTGCGCGTCAACTGCAGTTTCAACCTCAGGTAAAGCTT
tig00000539_13084	tig00000539|arrow|pilon|Version_1.0	13084	G	A	0.04651	CCGTAGATCTGGTGTGGGCATTCCTGCGGCAGGCAACGTCTACTCCAACA[G/A]TACCCACCAACTGCGCGTCAACTGCAGTTTCAACCTCAGGTAAAGCTTCC
tig00000539_13085	tig00000539|arrow|pilon|Version_1.0	13085	T	G	0.0407	CGTAGATCTGGTGTGGGCATTCCTGCGGCAGGCAACGTCTACTCCAACAG[T/G]ACCCACCAACTGCGCGTCAACTGCAGTTTCAACCTCAGGTAAAGCTTCCA
tig00000539_13086	tig00000539|arrow|pilon|Version_1.0	13086	A	T	0.04494	GTAGATCTGGTGTGGGCATTCCTGCGGCAGGCAACGTCTACTCCAACAGT[A/T]CCCACCAACTGCGCGTCAACTGCAGTTTCAACCTCAGGTAAAGCTTCCAA
tig00000540_21573	tig00000540|arrow|pilon|Version_1.0	21573	G	A	0.10112	TTTCCTCGAATCGAGTGATCATCTCTCGGCATGTCATCTCTGATGAAACT[G/A]CCTTTCCGTTTGCTGAGCGCGACGGCCCTCGCAGCCCTGCGACCTTCGAT
tig00000542_22760	tig00000542|arrow|pilon|Version_1.0	22760	T	C	0.04124	GATCTGGAGTCTACCAGGGAGTCGTGGACGCGTGGGTCGAACCTGCCGCT[T/C]GACAGGGGCAGGGTCGGTGTAGTTTGCCCGAGCTTGAGTCTGCTTCGGGC
tig00000542_22773	tig00000542|arrow|pilon|Version_1.0	22773	G	C	0.03846	CCAGGGAGTCGTGGACGCGTGGGTCGAACCTGCCGCTTGACAGGGGCAGG[G/C]TCGGTGTAGTTTGCCCGAGCTTGAGTCTGCTTCGGGCGACATGTACTCCT
tig00000547_21836	tig00000547|arrow|pilon|Version_1.0	21836	T	C	0.036	TTGATCGAACAATGCAAGAAATATCAACGTGGTTACACAACCATGGTCAG[T/C]TGAATGCAATGATGAGGCAGGCGATTGGTGGTGAGTTGGTGAAGTGGTGT
tig00000547_21856	tig00000547|arrow|pilon|Version_1.0	21856	G	A	0.11066	ATATCAACGTGGTTACACAACCATGGTCAGTTGAATGCAATGATGAGGCA[G/A]GCGATTGGTGGTGAGTTGGTGAAGTGGTGTGCAACTCGCTTTGGGACCAA
tig00000547_21877	tig00000547|arrow|pilon|Version_1.0	21877	G	C	0.1124	CATGGTCAGTTGAATGCAATGATGAGGCAGGCGATTGGTGGTGAGTTGGT[G/C]AAGTGGTGTGCAACTCGCTTTGGGACCAACTACATGTTCCTAGACAGCAT
tig00000588_16699	tig00000588|arrow|pilon|Version_1.0	16699	C	T	0.08046	TTCGCCCGAACTTAGTTGAATTTTTTCGCACGAACATGCCCAATAGCCTC[C/T]ATTGGACCCAAAACGATGTTAGGTGAGTGATTTGGCGCGTTTCGGTAACC
tig00000588_16700	tig00000588|arrow|pilon|Version_1.0	16700	A	G	0.08621	TCGCCCGAACTTAGTTGAATTTTTTCGCACGAACATGCCCAATAGCCTCC[A/G]TTGGACCCAAAACGATGTTAGGTGAGTGATTTGGCGCGTTTCGGTAACCT
tig00000588_16736	tig00000588|arrow|pilon|Version_1.0	16736	G	A	0.03448	GCCCAATAGCCTCCATTGGACCCAAAACGATGTTAGGTGAGTGATTTGGC[G/A]CGTTTCGGTAACCTTCTGCATGCAAAACGGAGCGCAACGGCCGTTTCGGT
tig00000588_18327	tig00000588|arrow|pilon|Version_1.0	18327	C	T	0.08721	CAAAACGATGTTAGGGGAGTGATTTGGCGCGTTTCGGTACCTTCTGCATG[C/T]AAAACGGAGCGAAACGGGCCCGTTTCGGTGCCCGGATGCACTGCCTCGTA
tig00000601_117344	tig00000601|arrow|pilon|Version_1.0	117344	G	A	0.03	GTGAACCTTTCCCCAGCCTCAGTCCAATTCAAAGGCGTTCGACACCTCCG[G/A]CCATACAAAGCCTCGAAGGGTGCCATTCGAATACTGGCCTGATAACTATT
tig00000601_117350	tig00000601|arrow|pilon|Version_1.0	117350	C	T	0.03	CTTTCCCCAGCCTCAGTCCAATTCAAAGGCGTTCGACACCTCCGGCCATA[C/T]AAAGCCTCGAAGGGTGCCATTCGAATACTGGCCTGATAACTATTGTTATA
tig00000601_117377	tig00000601|arrow|pilon|Version_1.0	117377	G	A	0.02525	GGCGTTCGACACCTCCGGCCATACAAAGCCTCGAAGGGTGCCATTCGAAT[G/A]CTGGCCTGATAACTATTGTTATATGAGAATTCGGCTAAATGTAAACATTC
tig00000601_117392	tig00000601|arrow|pilon|Version_1.0	117392	G	A	0.05556	CGGCCATACAAAGCCTCGAAGGGTGCCATTCGAATACTGGCCTGATAACT[G/A]TTGTTATATGAGAATTCGGCTAAATGTAAACATTCATCCCATTTCTTAGA
tig00000601_117395	tig00000601|arrow|pilon|Version_1.0	117395	A	G	0.05556	CCATACAAAGCCTCGAAGGGTGCCATTCGAATACTGGCCTGATAACTATT[A/G]TTATATGAGAATTCGGCTAAATGTAAACATTCATCCCATTTCTTAGAGAA
tig00000601_117401	tig00000601|arrow|pilon|Version_1.0	117401	T	A	0.05	AAAGCCTCGAAGGGTGCCATTCGAATACTGGCCTGATAACTATTGTTATA[T/A]GAGAATTCGGCTAAATGTAAACATTCATCCCATTTCTTAGAGAAGGTCAA
tig00000601_14105	tig00000601|arrow|pilon|Version_1.0	14105	C	A	0.0411	GACGTTCATTATTCACGTTTCGATGATGCCGTCTTATAGAATTAGATCAA[C/A]AATGACAATGTACAGTAAGTACTGGACATGCTTACCTTACACTTGGGATC
tig00000601_181704	tig00000601|arrow|pilon|Version_1.0	181704	A	G	0.08678	TTAAAACGGGGCATGTATATGCCAATGCGCCATTACCCTGCAGGCTGAGA[A/G]GATTCTGTTTATCACTGCAAAAGAGGCTCAAGCTGCAGAAACCCCGGCTT
tig00000601_21265	tig00000601|arrow|pilon|Version_1.0	21265	C	T	0.0266	GTCCTCGCGGAGTACAAGGACGGAGAGCAGCAGGAGGTGGAGCCAGCACC[C/T]GCGCTCAAGAAGCCACGCCGTGACGATCCTTTCCTTCGGTACTTCTGGGG
tig00000601_25934	tig00000601|arrow|pilon|Version_1.0	25934	G	A	0.09794	CAGATGTCGCCTTTTGAGGCTCTCTACGGGAGAAAGTGCAGGACACCCCT[G/A]ATGTGGTCTGAGATCGGAGAGCGGATCATCTTTGGACCCGACATGATTAA
tig00000601_317279	tig00000601|arrow|pilon|Version_1.0	317279	G	A	0.10092	CACTGCCATGTCGTCAACCGGAGTTGGAAGGCGCGATTCCCGCTCGCATC[G/A]TGCGCGGCATGGGCAGCACAGTGCACCTAGTAGCGTCAGCACCACGAACA
tig00000601_317300	tig00000601|arrow|pilon|Version_1.0	317300	G	A	0.05556	AGTTGGAAGGCGCGATTCCCGCTCGCATCGTGCGCGGCATGGGCAGCACA[G/A]TGCACCTAGTAGCGTCAGCACCACGAACACATGTACTCGCACCCTCCCCC
tig00000601_333218	tig00000601|arrow|pilon|Version_1.0	333218	T	A	0.06842	CTTTGCGGCTCTCGTTGAAGAATCTCCACTCCAGAGACGGACAGTTCACC[T/A]AAAAATGGATCCGGAAGTGATCGTCGGACTCGGGCGGGGTAGCATTGCTT
tig00000601_530838	tig00000601|arrow|pilon|Version_1.0	530838	C	T	0.02551	TATGACACTTTTATTTTTGTTTTAGACGGCTGATTCGTATTGTCAGTTAT[C/T]ACACCATCTGGGCCATTTTCTGTTGATTCTAACATGTGTAGCATATTACT
tig00000601_551372	tig00000601|arrow|pilon|Version_1.0	551372	T	C	0.04787	CTGTGTGTGACTTGGCCTCGTGCGAAAGCTAGCTGTTACACACACAATGA[T/C]ACAACGTGAAGAGAGACCAATTCAATGAGCAACTGTTTTTTTAGTCAGAT
tig00000601_622135	tig00000601|arrow|pilon|Version_1.0	622135	T	C	0.03488	CGACAAGCTTATCTTCTCTTTCCCAAGTAGCCTCGTCCTCAGAATGATGA[T/C]TCCGCTGCACCTTGCACATTTTAATCACCTTGTTTCTAGTGACTCTCTCT
tig00000601_622139	tig00000601|arrow|pilon|Version_1.0	622139	G	A	0.07222	AAGCTTATCTTCTCTTTCCCAAGTAGCCTCGTCCTCAGAATGATGATTCC[G/A]CTGCACCTTGCACATTTTAATCACCTTGTTTCTAGTGACTCTCTCTGAAG
tig00000601_626373	tig00000601|arrow|pilon|Version_1.0	626373	C	A	0.05603	GAGCACTCTTCCTCTTCAGCATCTGGGATCTCCTTCCACGCCTCGATCAT[C/A]CGGTTCATTGACTCTCGCACAATCTTGACCTGCATTGGCGCATTGCAGTA
tig00000601_629253	tig00000601|arrow|pilon|Version_1.0	629253	T	G	0.06316	CCGGGTTGGTGCGGCGGCAGCCGGCCGGTCTGCCGCCTGGCGTCAGGCCG[T/G]GCCGGTCCCCGGCGCGGCGTTGCAGCCGGGCGAAATGAGAGAAACACGCC
tig00000608_3090	tig00000608|arrow|pilon|Version_1.0	3090	A	G	0.06075	TCATGTTGAGGAACATGTGCTCGGTGGAGTCGTCCACCGTGACGGCCGGC[A/G]TGCTCAGCACGCCGCGCCGGAAACGGATGTCGTGGAGGCTCTCCGTGTGG
tig00000608_3128	tig00000608|arrow|pilon|Version_1.0	3128	G	A	0.07222	GTGACGGCCGGCATGCTCAGCACGCCGCGCCGGAAACGGATGTCGTGGAG[G/A]CTCTCCGTGTGGCTCTTCTTGAACCGGACCCCGGCCTCGTGCAGCTCCAC
tig00000608_3155	tig00000608|arrow|pilon|Version_1.0	3155	G	C	0.07222	CGCCGGAAACGGATGTCGTGGAGGCTCTCCGTGTGGCTCTTCTTGAACCG[G/C]ACCCCGGCCTCGTGCAGCTCCACCGCCGATCGGATGATGTCGGCGTCGAC
tig00000611_23912	tig00000611|arrow|pilon|Version_1.0	23912	T	C	0.045	TCTAAATCTCATTGTAGTGATTGGTGGTAACCAGAAAAGGATATTGACTG[T/C]TACAACGGCTTATCATGTATTCCAAGCGCCAAGGGAGAAGATGTGGCATG
tig00000611_23915	tig00000611|arrow|pilon|Version_1.0	23915	G	C	0.03153	AAATCTCATTGTAGTGATTGGTGGTAACCAGAAAAGGATATTGACTGCTA[G/C]AACGGCTTATCATGTATTCCAAGCGCCAAGGGAGAAGATGTGGCATGCGC
tig00000618_42395	tig00000618|arrow|pilon|Version_1.0	42395	G	A	0.02809	ACACAAAACGATAATGGTAGGTCCGACTGGCTCATCATAGATCTAACCAT[G/A]TCCAACAAGGTTCGATTACGTCGCTCGGATACACCATTTCTTTGTGGCGT
tig00000618_42419	tig00000618|arrow|pilon|Version_1.0	42419	C	T	0.02809	GACTGGCTCATCATAGATCTAACCATGTCCAACAAGGTTCGATTACGTCG[C/T]TCGGATACACCATTTCTTTGTGGCGTTCCAGGCGGCGTAAGCTGTGGAAC
tig00000618_42422	tig00000618|arrow|pilon|Version_1.0	42422	G	A	0.08989	TGGCTCATCATAGATCTAACCATGTCCAACAAGGTTCGATTACGTCGCTC[G/A]GATACACCATTTCTTTGTGGCGTTCCAGGCGGCGTAAGCTGTGGAACAAT
tig00000618_52372	tig00000618|arrow|pilon|Version_1.0	52372	T	G	0.11261	CATAATGAAGATAGGAAGCGGAAAACTAACTATCTAAATTGCATTAAAAT[T/G]GATTGTAGGGATAGATTTTTTTAGAAACCTGAATATATTTCAATATTCAA
tig00000618_52373	tig00000618|arrow|pilon|Version_1.0	52373	G	A	0.1036	ATAATGAAGATAGGAAGCGGAAAACTAACTATCTAAATTGCATTAAAATT[G/A]ATTGTAGGGATAGATTTTTTTAGAAACCTGAATATATTTCAATATTCAAC
tig00000618_52374	tig00000618|arrow|pilon|Version_1.0	52374	A	C	0.11818	TAATGAAGATAGGAAGCGGAAAACTAACTATCTAAATTGCATTAAAATTG[A/C]TTGTAGGGATAGATTTTTTTAGAAACCTGAATATATTTCAATATTCAACT
tig00000618_52402	tig00000618|arrow|pilon|Version_1.0	52402	G	T	0.0381	TATCTAAATTGCATTAAAATTGATTGTAGGGATAGATTTTTTTAGAAACC[G/T]GAATATATTTCAATATTCAACTACTGCATCGACCAATGCATGTAGCTGTT
tig00000624_174354	tig00000624|arrow|pilon|Version_1.0	174354	A	G	0.04444	GATTGGCAGCATGTAGTTATGTCCTTTCATCTTGGTGAAGAAAGTTTTGC[A/G]CATATACAACTGCCAGAAGTTGATCACGAAGATTGGACACTTGGCATTGG
tig00000624_174363	tig00000624|arrow|pilon|Version_1.0	174363	A	G	0.05233	CATGTAGTTATGTCCTTTCATCTTGGTGAAGAAAGTTTTGCACATATACA[A/G]CTGCCAGAAGTTGATCACGAAGATTGGACACTTGGCATTGGCAATAATCG
tig00000624_174364	tig00000624|arrow|pilon|Version_1.0	174364	C	T	0.04444	ATGTAGTTATGTCCTTTCATCTTGGTGAAGAAAGTTTTGCACATATACAA[C/T]TGCCAGAAGTTGATCACGAAGATTGGACACTTGGCATTGGCAATAATCGT
tig00000624_365207	tig00000624|arrow|pilon|Version_1.0	365207	G	A	0.06013	AAAGCAGGGACAGCCTCATCCATTTACCTCCTGTTCAAAGACCAGATTAC[G/A]TCACACTAGAATCCATAATTACAGGAAATTACCTAAATTCAGATGATTCC
tig00000624_434606	tig00000624|arrow|pilon|Version_1.0	434606	T	C	0.02885	GTCTTCAAAAAGAAGGAATGTTATACAAACCTTGAACAACAAATGAAGCC[T/C]CAAAAAAAACCTTAAACAATTGGGAGGCATTTTGATATGCCACCTGGCAT
tig00000624_434607	tig00000624|arrow|pilon|Version_1.0	434607	C	T	0.03763	TCTTCAAAAAGAAGGAATGTTATACAAACCTTGAACAACAAATGAAGCCT[C/T]AAAAAAAACCTTAAACAATTGGGAGGCATTTTGATATGCCACCTGGCATG
tig00000624_596334	tig00000624|arrow|pilon|Version_1.0	596334	C	T	0.09884	AACACTAGAAATCAAGAATGGCCACCTGAGACCTGGAAACAATCTTAAAA[C/T]TGATTTACTTATGGATTCCCCCCCCCCCCCCGATAAGCATATTCACTGAT
tig00000624_637571	tig00000624|arrow|pilon|Version_1.0	637571	T	C	0.02778	CTTCTTGTAGATACAAATAAGAAGGGAAATAGAACAAGAAAACGCTGCAG[T/C]TGTTGAGCAGCACAAAACTCCCGTGTGCCTGTTGTGTTCCAAGTGATCGC
tig00000624_637572	tig00000624|arrow|pilon|Version_1.0	637572	T	A	0.03158	TTCTTGTAGATACAAATAAGAAGGGAAATAGAACAAGAAAACGCTGCAGT[T/A]GTTGAGCAGCACAAAACTCCCGTGTGCCTGTTGTGTTCCAAGTGATCGCG
tig00000624_637593	tig00000624|arrow|pilon|Version_1.0	637593	C	T	0.02604	AGGGAAATAGAACAAGAAAACGCTGCAGTTGTTGAGCAGCACAAAACTCC[C/T]GTGTGCCTGTTGTGTTCCAAGTGATCGCGTGTGTAACCACTGCCTCTCTT
tig00000625_7931	tig00000625|arrow|pilon|Version_1.0	7931	T	A	0.10417	CTTGAAAGGGCGGCCTTCATTCTACTGATCAGGGTTCGAACCTTGGGCCT[T/A]CGAAGGGTTTCGACAAGGGCCCCAGATCAACCGAGTCAGGGATAATCGAC
tig00000626_25936	tig00000626|arrow|pilon|Version_1.0	25936	G	A	0.0618	CAGATCCATGTGGACTTTTCGCTGGCTGAATCGATTTCAACTCCGCTTGC[G/A]TACTGTACTGGAGCCTTGATTGAGGGTATCTACAGCCAGATCTGCATCAT
tig00000626_25937	tig00000626|arrow|pilon|Version_1.0	25937	T	C	0.0625	AGATCCATGTGGACTTTTCGCTGGCTGAATCGATTTCAACTCCGCTTGCG[T/C]ACTGTACTGGAGCCTTGATTGAGGGTATCTACAGCCAGATCTGCATCATG
tig00000630_24530	tig00000630|arrow|pilon|Version_1.0	24530	C	T	0.03061	TTACACACACATGTACCCCTCTAAGACCGTCCCTATATAGTACGCAGGGT[C/T]CATCCCCTACGAATATCTCAACTGGACCAGCTATTCTTGTTAAGATTTGT
tig00000630_24533	tig00000630|arrow|pilon|Version_1.0	24533	T	A	0.06977	CACACACATGTACCCCTCTAAGACCGTCCCTATATAGTACGCAGGGTCCA[T/A]CCCCTACGAATATCTCAACTGGACCAGCTATTCTTGTTAAGATTTGTAAG
tig00000635_1878	tig00000635|arrow|pilon|Version_1.0	1878	C	T	0.05882	TCTCTACTCCTGTACTTCCTTCGTCCCATAATATTTGCATTTCTAGGCTT[C/T]AAAATTTGTCCCCAAAATAATTGCACTATTTCTCTCTCCCCGAGGTGCAA
tig00000635_1886	tig00000635|arrow|pilon|Version_1.0	1886	G	T	0.11786	CCTGTACTTCCTTCGTCCCATAATATTTGCATTTCTAGGCTTCAAAATTT[G/T]TCCCCAAAATAATTGCACTATTTCTCTCTCCCCGAGGTGCAATGATTACA
tig00000635_1887	tig00000635|arrow|pilon|Version_1.0	1887	T	G	0.11232	CTGTACTTCCTTCGTCCCATAATATTTGCATTTCTAGGCTTCAAAATTTG[T/G]CCCCAAAATAATTGCACTATTTCTCTCTCCCCGAGGTGCAATGATTACAA
tig00000635_1898	tig00000635|arrow|pilon|Version_1.0	1898	A	T	0.03819	TCGTCCCATAATATTTGCATTTCTAGGCTTCAAAATTTGTCCCCAAAATA[A/T]TTGCACTATTTCTCTCTCCCCGAGGTGCAATGATTACAATATTATAGGGA
tig00000635_1900	tig00000635|arrow|pilon|Version_1.0	1900	T	G	0.06863	GTCCCATAATATTTGCATTTCTAGGCTTCAAAATTTGTCCCCAAAATAAT[T/G]GCACTATTTCTCTCTCCCCGAGGTGCAATGATTACAATATTATAGGGATT
tig00000635_1901	tig00000635|arrow|pilon|Version_1.0	1901	G	A	0.03165	TCCCATAATATTTGCATTTCTAGGCTTCAAAATTTGTCCCCAAAATAATT[G/A]CACTATTTCTCTCTCCCCGAGGTGCAATGATTACAATATTATAGGGATTG
tig00000664_51	tig00000664|arrow|pilon|Version_1.0	51	T	A	0.02564	ACAGGCTCGAAGGATCCGACACCGAGATCTCTGCAAAGGAGACCTCGTGT[T/A]GAGGCTTCGACAGGACAACCGAGGGCGGCACAAGCTCTCACCCCCGTGGG
tig00000664_52	tig00000664|arrow|pilon|Version_1.0	52	G	T	0.09091	CAGGCTCGAAGGATCCGACACCGAGATCTCTGCAAAGGAGACCTCGTGTT[G/T]AGGCTTCGACAGGACAACCGAGGGCGGCACAAGCTCTCACCCCCGTGGGA
tig00000675_33840	tig00000675|arrow|pilon|Version_1.0	33840	A	G	0.0618	CCGATTGTAAAGAAGTAGATTAGGATTTCGAACTCCTTTTTGTAAGACTG[A/G]TTTGCTCGTATCTTACTGAACGTCGTTTATTTTGCTTTAAACGTGATGTT
tig00000675_33867	tig00000675|arrow|pilon|Version_1.0	33867	T	C	0.11628	TCGAACTCCTTTTTGTAAGACTGATTTGCTCGTATCTTACTGAACGTCGT[T/C]TATTTTGCTTTAAACGTGATGTTATTTTTATGCGGTGCCTTCGCGACATG
tig00000681_123315	tig00000681|arrow|pilon|Version_1.0	123315	T	C	0.03191	CAATTGACTGGAAATGGTTGTTCACACCAACAAAAAGGCCAAATGGCATG[T/C]TGTATAGGTTTGTCATGTAGGTTGTGTCAAATGCTATGGCGTCACCGAAA
tig00000681_123349	tig00000681|arrow|pilon|Version_1.0	123349	C	T	0.03158	AAGGCCAAATGGCATGTTGTATAGGTTTGTCATGTAGGTTGTGTCAAATG[C/T]TATGGCGTCACCGAAATTCGCATAGTCCACTCTATTCTTACCAGTGCACC
tig00000681_123355	tig00000681|arrow|pilon|Version_1.0	123355	C	T	0.03261	AAATGGCATGTTGTATAGGTTTGTCATGTAGGTTGTGTCAAATGCTATGG[C/T]GTCACCGAAATTCGCATAGTCCACTCTATTCTTACCAGTGCACCAAAGCA
tig00000681_123371	tig00000681|arrow|pilon|Version_1.0	123371	A	G	0.03261	AGGTTTGTCATGTAGGTTGTGTCAAATGCTATGGCGTCACCGAAATTCGC[A/G]TAGTCCACTCTATTCTTACCAGTGCACCAAAGCATCATTTTCATCGTGCC
tig00000681_123456	tig00000681|arrow|pilon|Version_1.0	123456	G	T	0.02778	TCATTTTCATCGTGCCACTTTCATCTGTCTGGAACCTTACTTCAAGTCCA[G/T]GGTCACTTTTCTTCATATCTTCCAAAAGGCTCATTGTCTTTCCAATATCA
tig00000681_195682	tig00000681|arrow|pilon|Version_1.0	195682	T	G	0.03125	CTGTGTAAATACTTGTTGATCGTTTCCCCTAAAAGAAAAGGAAAAGAAAT[T/G]ACATTTGCTGCGATGTGCAGTCTGAAGATGCATATAGTACATGTCTGATT
tig00000681_195691	tig00000681|arrow|pilon|Version_1.0	195691	T	A	0.03101	TACTTGTTGATCGTTTCCCCTAAAAGAAAAGGAAAAGAAATTACATTTGC[T/A]GCGATGTGCAGTCTGAAGATGCATATAGTACATGTCTGATTTTCAGTTGA
tig00000681_196394	tig00000681|arrow|pilon|Version_1.0	196394	T	C	0.05114	CACTTGTAGTAGCTCCTGCGAACGAACGTACGTGCAGACCATTCAGTCAG[T/C]GACCATCATCGCATAACTTACAGTGGTTGGTGTGCGCTACGCCGCAAAAA
tig00000685_14214	tig00000685|arrow|pilon|Version_1.0	14214	C	G	0.06439	CGGAGCGAAACCGGCCCGTTTCGGTGCCCGGATGCACTGCCTCGTAACAA[C/G]CAACTTCAAAATGGGTTTTTCGCTACAGACACTTCCAATCTACTCCGTTA
tig00000685_14228	tig00000685|arrow|pilon|Version_1.0	14228	G	T	0.03435	CCCGTTTCGGTGCCCGGATGCACTGCCTCGTAACAACCAACTTCAAAATG[G/T]GTTTTTCGCTACAGACACTTCCAATCTACTCCGTTAGGCCCTAAATGATG
tig00000685_14240	tig00000685|arrow|pilon|Version_1.0	14240	C	T	0.05512	CCCGGATGCACTGCCTCGTAACAACCAACTTCAAAATGGGTTTTTCGCTA[C/T]AGACACTTCCAATCTACTCCGTTAGGCCCTAAATGATGTTTGGGAGTGTT
tig00000685_19739	tig00000685|arrow|pilon|Version_1.0	19739	G	A	0.0534	CCGAACTTCTGTTGAATTTTTTCGCACGAACATGCCCAATAGCCTCCATT[G/A]GACCCAAAACGATGTTAGGGAGTGATTTGGCGCGTTTCGGTACCTTCTTA
tig00000685_19762	tig00000685|arrow|pilon|Version_1.0	19762	T	C	0.05189	GCACGAACATGCCCAATAGCCTCCATTGGACCCAAAACGATGTTAGGGAG[T/C]GATTTGGCGCGTTTCGGTACCTTCTTAATGTAAAACGGAGCGAAACGGGC
tig00000685_19768	tig00000685|arrow|pilon|Version_1.0	19768	G	C	0.05319	ACATGCCCAATAGCCTCCATTGGACCCAAAACGATGTTAGGGAGTGATTT[G/C]GCGCGTTTCGGTACCTTCTTAATGTAAAACGGAGCGAAACGGGCCCGTTT
tig00000685_19783	tig00000685|arrow|pilon|Version_1.0	19783	C	A	0.0566	TCCATTGGACCCAAAACGATGTTAGGGAGTGATTTGGCGCGTTTCGGTAC[C/A]TTCTTAATGTAAAACGGAGCGAAACGGGCCCGTTTCGGTGCTCGGATGCA
tig00000685_19787	tig00000685|arrow|pilon|Version_1.0	19787	T	A	0.05769	TTGGACCCAAAACGATGTTAGGGAGTGATTTGGCGCGTTTCGGTACCTTC[T/A]TAATGTAAAACGGAGCGAAACGGGCCCGTTTCGGTGCTCGGATGCACTGC
tig00000685_19828	tig00000685|arrow|pilon|Version_1.0	19828	G	C	0.02913	GGTACCTTCTTAATGTAAAACGGAGCGAAACGGGCCCGTTTCGGTGCTCG[G/C]ATGCACTGCCTCGTAACAACCAACTTCAAAATGGGTTTTTCGCTACAGAC
tig00000685_19832	tig00000685|arrow|pilon|Version_1.0	19832	C	T	0.02885	CCTTCTTAATGTAAAACGGAGCGAAACGGGCCCGTTTCGGTGCTCGGATG[C/T]ACTGCCTCGTAACAACCAACTTCAAAATGGGTTTTTCGCTACAGACACTT
tig00000685_46343	tig00000685|arrow|pilon|Version_1.0	46343	G	C	0.03125	CAAACTTCTGTTGAATTTTTTCGAACGAACATGCCCAATAGCCTCCATTG[G/C]ACCCAAAACGATGTTAGGGAGTGATTTGGCGCGTTTCGGTACCTTCTGCA
tig00000685_46365	tig00000685|arrow|pilon|Version_1.0	46365	T	G	0.05238	GAACGAACATGCCCAATAGCCTCCATTGGACCCAAAACGATGTTAGGGAG[T/G]GATTTGGCGCGTTTCGGTACCTTCTGCATGCAAAACGAAGCGAAACGGGC
tig00000685_46397	tig00000685|arrow|pilon|Version_1.0	46397	A	G	0.06931	CAAAACGATGTTAGGGAGTGATTTGGCGCGTTTCGGTACCTTCTGCATGC[A/G]AAACGAAGCGAAACGGGCCCGTTTCAGTGCCCGGATGCAATGCCTCGTAA
tig00000685_46407	tig00000685|arrow|pilon|Version_1.0	46407	G	A	0.05046	TTAGGGAGTGATTTGGCGCGTTTCGGTACCTTCTGCATGCAAAACGAAGC[G/A]AAACGGGCCCGTTTCAGTGCCCGGATGCAATGCCTCGTAACAACCAACTT
tig00000685_46411	tig00000685|arrow|pilon|Version_1.0	46411	C	T	0.16827	GGAGTGATTTGGCGCGTTTCGGTACCTTCTGCATGCAAAACGAAGCGAAA[C/T]GGGCCCGTTTCAGTGCCCGGATGCAATGCCTCGTAACAACCAACTTCAAA
tig00000689_26061	tig00000689|arrow|pilon|Version_1.0	26061	C	T	0.035	ACATGTTTGGTATCTAAATTTTAGGTATAATGAGTCTATGTAAGCATTTG[C/T]ATAAGCGATTGAGAAAGCGTTTTGAATTTAAAAATATATATTCTACAATA
tig00000689_26064	tig00000689|arrow|pilon|Version_1.0	26064	A	G	0.04545	TGTTTGGTATCTAAATTTTAGGTATAATGAGTCTATGTAAGCATTTGCAT[A/G]AGCGATTGAGAAAGCGTTTTGAATTTAAAAATATATATTCTACAATAAAG
tig00000689_26068	tig00000689|arrow|pilon|Version_1.0	26068	G	A	0.05155	TGGTATCTAAATTTTAGGTATAATGAGTCTATGTAAGCATTTGCATAAGC[G/A]ATTGAGAAAGCGTTTTGAATTTAAAAATATATATTCTACAATAAAGTTGT
tig00000689_26080	tig00000689|arrow|pilon|Version_1.0	26080	G	A	0.05319	TTTAGGTATAATGAGTCTATGTAAGCATTTGCATAAGCGATTGAGAAAGC[G/A]TTTTGAATTTAAAAATATATATTCTACAATAAAGTTGTAGCTTCCAAATT
tig00000717_6361	tig00000717|arrow|pilon|Version_1.0	6361	G	T	0.05056	ATTCTCCATTACATCATTAACAGCAAAATATCTATGACAGTAACCTCCTA[G/T]GAGGTAAGAGTTTAAATGAATCTGGACCCTTCAATTTCAGAAGAGAGAAA
tig00000728_4398	tig00000728|arrow|pilon|Version_1.0	4398	A	C	0.025	CTGTTGAATTTTTTCGCACGAACATGCCCAATAGCCTCCATTGGACCCAA[A/C]ACGATGTTAGGGAGTGATTTGGCGCGTTTCGGTACCTTCTGGATGCAAAA
tig00000728_5326	tig00000728|arrow|pilon|Version_1.0	5326	C	T	0.04598	CGCCCCGAACTTCTGTTGAATTTTTTCGCACGAACATGCCCAATTAGCCT[C/T]CATTGGACCCAAAACGATGTTAGGGAGTGATTTGGCGCGTTTCGGTACCT
tig00000730_2570	tig00000730|arrow|pilon|Version_1.0	2570	C	T	0.03465	CCCTGTATGTATAGTCATGTTCTTTGGCATTCAGGTGTTGCAAGTCAAAT[C/T]TGTTGGAAATTGATTTGCGAACAAAAATTGAGAATGCCACCAAGACATCA
tig00000730_2571	tig00000730|arrow|pilon|Version_1.0	2571	T	C	0.02941	CCTGTATGTATAGTCATGTTCTTTGGCATTCAGGTGTTGCAAGTCAAATC[T/C]GTTGGAAATTGATTTGCGAACAAAAATTGAGAATGCCACCAAGACATCAA
tig00000730_2572	tig00000730|arrow|pilon|Version_1.0	2572	G	T	0.0297	CTGTATGTATAGTCATGTTCTTTGGCATTCAGGTGTTGCAAGTCAAATCT[G/T]TTGGAAATTGATTTGCGAACAAAAATTGAGAATGCCACCAAGACATCAAT
tig00000730_2573	tig00000730|arrow|pilon|Version_1.0	2573	T	G	0.03488	TGTATGTATAGTCATGTTCTTTGGCATTCAGGTGTTGCAAGTCAAATCTG[T/G]TGGAAATTGATTTGCGAACAAAAATTGAGAATGCCACCAAGACATCAATC
tig00000730_2575	tig00000730|arrow|pilon|Version_1.0	2575	G	T	0.03448	TATGTATAGTCATGTTCTTTGGCATTCAGGTGTTGCAAGTCAAATCTGTT[G/T]GAAATTGATTTGCGAACAAAAATTGAGAATGCCACCAAGACATCAATCTA
tig00000737_1001453	tig00000737|arrow|pilon|Version_1.0	1001453	T	G	0.17672	AGGCTATTATATTGTGATCTGTGGCTAGAAGAATTCTATGCAGAATTTTC[T/G]ATAGTTACTCTGTACTGATAGCCCTCCTGCATCGAAACAGCAGAAACTTT
tig00000737_1056764	tig00000737|arrow|pilon|Version_1.0	1056764	C	A	0.0625	GCGTAGAAGACTAATCACGATGGGCGGTAGCATTATTGCAGGTTGGGAAA[C/A]CATTTTTACATGATGGTCTCGAGTGCCCACTGCCCATACCCAACCAAAGA
tig00000737_1056766	tig00000737|arrow|pilon|Version_1.0	1056766	A	C	0.04167	GTAGAAGACTAATCACGATGGGCGGTAGCATTATTGCAGGTTGGGAAACC[A/C]TTTTTACATGATGGTCTCGAGTGCCCACTGCCCATACCCAACCAAAGATC
tig00000737_1082187	tig00000737|arrow|pilon|Version_1.0	1082187	G	A	0.05952	AGTGAAATTAAAGATTTAAAGGGAGGGGATCTGATTTGGTATTTTTACCT[G/A]TCCTCTTCCTCAGTCCATGTCCCCTTGAAGGCTACCGCCTTGATATCGCT
tig00000737_1082199	tig00000737|arrow|pilon|Version_1.0	1082199	A	T	0.06061	GATTTAAAGGGAGGGGATCTGATTTGGTATTTTTACCTGTCCTCTTCCTC[A/T]GTCCATGTCCCCTTGAAGGCTACCGCCTTGATATCGCTTCCGATTTGTTG
tig00000737_1082235	tig00000737|arrow|pilon|Version_1.0	1082235	G	A	0.05725	CTGTCCTCTTCCTCAGTCCATGTCCCCTTGAAGGCTACCGCCTTGATATC[G/A]CTTCCGATTTGTTGCTCTGGAGGAGTTATTGCGCCAGTGAGGACGCCGCC
tig00000737_1165270	tig00000737|arrow|pilon|Version_1.0	1165270	T	C	0.03211	CGCCACCACCCTCCGGCCGGATCTGGACGCCAGGGAGGCCATGGGCGTGG[T/C]GCTGCCGATCTCAGCTGGGCTGATCCTTGTGCACTCGCTGCCCTTCCTTC
tig00000737_1175912	tig00000737|arrow|pilon|Version_1.0	1175912	A	G	0.04592	GTCTCGAGGGAAGATGATTTCCACGACTTAATTACCGTGCAGGAACTGCC[A/G]TACATGCAGTCTCAGACATAAGGACGCACTGTGCATGAGGACACCGGCGC
tig00000737_1203986	tig00000737|arrow|pilon|Version_1.0	1203986	A	G	0.02841	ACCGAACAAGAAGGCATCACATGGCCCAATAATAATCTCCCGTCTTTCTC[A/G]CCGTCCTCTTTCCATCCCAAAGCAAAGCAAGCCATGGCATGTCCCCCTCC
tig00000737_1253371	tig00000737|arrow|pilon|Version_1.0	1253371	T	G	0.1413	ACAAGCATCATGAATGCGTACGTGGTCACGTAAGTTCTGTACACCCGAAA[T/G]CTGTATTGGAATGGGCCTAAAGTGAACTTTGGCTCACTGTAGGGAATTGC
tig00000737_1253404	tig00000737|arrow|pilon|Version_1.0	1253404	A	C	0.14211	GTTCTGTACACCCGAAAGCTGTATTGGAATGGGCCTAAAGTGAACTTTGG[A/C]TCACTGTAGGGAATTGCTGTGTTGGCGTGGCCTTGCTTAAAGCAGACGCT
tig00000737_1299432	tig00000737|arrow|pilon|Version_1.0	1299432	C	G	0.11275	CGCGCAGCAGCGCGCGGCCACGGTGCACCTCTTCCAGTCCGCGGCGGCGG[C/G]GCCCTCTGCGTTCGGGTCGATGACGTCGGGTTCCTTCTGCAGATCAACGG
tig00000737_1464327	tig00000737|arrow|pilon|Version_1.0	1464327	A	T	0.03061	AGCTATCACCTGTCAGAACCATAACGAAATGGAAACCTGTTTCCCCCCCA[A/T]TGTTGCAGTGCAAAATTTCAATTTTACCAGGTACAGATCAAGATATTCCA
tig00000737_1560501	tig00000737|arrow|pilon|Version_1.0	1560501	C	T	0.18932	TTATTTCCCTTGCTTATGCGGGTTCAGCGGTTGGTTTGTATCTCATCCCA[C/T]GTACGCAATTCAACGGAATGCCAGTCAGATCCGGATAATTTGCGCCTCCG
tig00000737_1582027	tig00000737|arrow|pilon|Version_1.0	1582027	G	A	0.315	GGAGGATTAGGAGCCTAGGATCGCCGCGACCTCGCGGTCGTGCCGGAGGT[G/A]TAGTTACTACTGCAAGTGCGTTCGTACGCCGAGCTCGGGATTAGGGGTAC
tig00000737_1613987	tig00000737|arrow|pilon|Version_1.0	1613987	G	C	0.04598	TTCCTCCTCTCGCTGCCCTGCTGGTCCCGCGCGCCTTACAAAGGGCACGG[G/C]CGCGGCACGGGACACGGGGGCCGGCAACTTCCCGGCGGCGCCCTCGAAGC
tig00000737_1613988	tig00000737|arrow|pilon|Version_1.0	1613988	C	G	0.04598	TCCTCCTCTCGCTGCCCTGCTGGTCCCGCGCGCCTTACAAAGGGCACGGG[C/G]GCGGCACGGGACACGGGGGCCGGCAACTTCCCGGCGGCGCCCTCGAAGCA
tig00000737_1613989	tig00000737|arrow|pilon|Version_1.0	1613989	G	C	0.05233	CCTCCTCTCGCTGCCCTGCTGGTCCCGCGCGCCTTACAAAGGGCACGGGC[G/C]CGGCACGGGACACGGGGGCCGGCAACTTCCCGGCGGCGCCCTCGAAGCAC
tig00000737_1613994	tig00000737|arrow|pilon|Version_1.0	1613994	A	C	0.04598	TCTCGCTGCCCTGCTGGTCCCGCGCGCCTTACAAAGGGCACGGGCGCGGC[A/C]CGGGACACGGGGGCCGGCAACTTCCCGGCGGCGCCCTCGAAGCACAACAC
tig00000737_1715895	tig00000737|arrow|pilon|Version_1.0	1715895	G	A	0.06742	TTCTTCAATATTAGACTGGCATCATAAGGAGTTGAGACAGACTTGTAATC[G/A]CTGTAACCAAAGCGACTCAACATCTTCTCCACATAGTGAGCCTGTGACAG
tig00000737_1715896	tig00000737|arrow|pilon|Version_1.0	1715896	C	T	0.05618	TCTTCAATATTAGACTGGCATCATAAGGAGTTGAGACAGACTTGTAATCG[C/T]TGTAACCAAAGCGACTCAACATCTTCTCCACATAGTGAGCCTGTGACAGA
tig00000737_1715928	tig00000737|arrow|pilon|Version_1.0	1715928	A	G	0.02907	GAGACAGACTTGTAATCGCTGTAACCAAAGCGACTCAACATCTTCTCCAC[A/G]TAGTGAGCCTGTGACAGAGTCACCCACCATTTTCATCCTTTACCAGCTTG
tig00000737_1734692	tig00000737|arrow|pilon|Version_1.0	1734692	C	A	0.06757	CTGCCCACTGGTCCACTACCACGTAGTATAGTTTTTATGTTGCCTGACCA[C/A]TCTATTCATATCGTCCTGATATGCTACTCATGTGCATGCCCTAGACCGCA
tig00000737_1734695	tig00000737|arrow|pilon|Version_1.0	1734695	T	C	0.05856	CCCACTGGTCCACTACCACGTAGTATAGTTTTTATGTTGCCTGACCACTC[T/C]ATTCATATCGTCCTGATATGCTACTCATGTGCATGCCCTAGACCGCAGCT
tig00000737_1734711	tig00000737|arrow|pilon|Version_1.0	1734711	A	C	0.07273	CACGTAGTATAGTTTTTATGTTGCCTGACCACTCTATTCATATCGTCCTG[A/C]TATGCTACTCATGTGCATGCCCTAGACCGCAGCTGGAGAGCCTTTGTGCT
tig00000737_195968	tig00000737|arrow|pilon|Version_1.0	195968	C	G	0.03889	TTCCATAATGTAAGATCTGGATGGGTTGTGTTGCTGCTGAGCAGTTGCAT[C/G]ATAGCCTCCATTTTGATAATACAGTAATACAAGCATTCAATCCTGCAAAG
tig00000737_2033312	tig00000737|arrow|pilon|Version_1.0	2033312	C	G	0.08442	TATTTAATTATGAATTTAATATCGCGTGTCTAATTATTGAGCACAGTATG[C/G]ATGGTGCAGTCATGCAACACCAACACTTGCCATTCACACTCGCAACACAT
tig00000737_2139802	tig00000737|arrow|pilon|Version_1.0	2139802	C	A	0.03297	TACTTACATAGAGCTATTTTGTTTTGATTCTCTATCACATGGAGAGAGAA[C/A]TAAAAAGGAAAAATTGAAACCTTCAAGCTAAGACCAAGGTACTAAGTCTA
tig00000737_2139803	tig00000737|arrow|pilon|Version_1.0	2139803	T	C	0.02778	ACTTACATAGAGCTATTTTGTTTTGATTCTCTATCACATGGAGAGAGAAC[T/C]AAAAAGGAAAAATTGAAACCTTCAAGCTAAGACCAAGGTACTAAGTCTAG
tig00000737_218738	tig00000737|arrow|pilon|Version_1.0	218738	T	C	0.03333	AATTAGGTGAACCAGCACAATCATTTCTTTTTTCAAGTTTTTGTTTTGGT[T/C]CTCCTCCGTGTCATTGTTGCAACCAGTGAAACGACCTGATGTAACCACAA
tig00000737_218739	tig00000737|arrow|pilon|Version_1.0	218739	C	T	0.02574	ATTAGGTGAACCAGCACAATCATTTCTTTTTTCAAGTTTTTGTTTTGGTT[C/T]TCCTCCGTGTCATTGTTGCAACCAGTGAAACGACCTGATGTAACCACAAT
tig00000737_2211022	tig00000737|arrow|pilon|Version_1.0	2211022	C	T	0.03302	CTTATTGCTACTTTGATGCCTACAAACAGGAGCACGCCGAGTTCTACGCG[C/T]AGATGATGGTTCGCCAGGGACTCCGCTCTGCCATCGAGCCAGAATCGGAC
tig00000737_2252560	tig00000737|arrow|pilon|Version_1.0	2252560	A	G	0.03509	GTCGTACTCAAGTTGCCATCCTCGAAGTCCTGATCTGTCGCAAGAAGAAC[A/G]TCACGTCAACCACTGCCATGTCGTCAGCCGGAGTTGGAAGGCGCGATTCC
tig00000737_2252565	tig00000737|arrow|pilon|Version_1.0	2252565	G	A	0.025	ACTCAAGTTGCCATCCTCGAAGTCCTGATCTGTCGCAAGAAGAACATCAC[G/A]TCAACCACTGCCATGTCGTCAGCCGGAGTTGGAAGGCGCGATTCCCGCTC
tig00000737_2252618	tig00000737|arrow|pilon|Version_1.0	2252618	A	G	0.02586	AACCACTGCCATGTCGTCAGCCGGAGTTGGAAGGCGCGATTCCCGCTCGC[A/G]TCGTGCGCGGCATGGGCAGCACAGTGCACTTAGCAGCGTCAGCACCACGA
tig00000737_2252651	tig00000737|arrow|pilon|Version_1.0	2252651	G	A	0.03419	GCGCGATTCCCGCTCGCATCGTGCGCGGCATGGGCAGCACAGTGCACTTA[G/A]CAGCGTCAGCACCACGAACACATGTACTCACGTCCTCCCCCTTATGCCTA
tig00000737_2372176	tig00000737|arrow|pilon|Version_1.0	2372176	T	C	0.08696	TAGATTACAAATTCATGCTGAAGAAAATGCATGTGCTCTCTTTCATAATC[T/C]TTCGTACTTGTGTTGCATGGGGAAATATTGGATTCAATTTGATTATGAAT
tig00000737_249469	tig00000737|arrow|pilon|Version_1.0	249469	G	C	0.03535	CATCGCGATCTGAGCCTGAAAAGCCCGTGTCGTCTCGTTGAATTTTACTC[G/C]GCTCGTACGTTCGTGCCTCTGGCGCCTGCCGATAATAAAGATCTGGGTTG
tig00000737_249487	tig00000737|arrow|pilon|Version_1.0	249487	T	G	0.03043	AAAAGCCCGTGTCGTCTCGTTGAATTTTACTCGGCTCGTACGTTCGTGCC[T/G]CTGGCGCCTGCCGATAATAAAGATCTGGGTTGGGTTCAGCTTTTCGGCAC
tig00000737_2607251	tig00000737|arrow|pilon|Version_1.0	2607251	A	G	0.07576	GATTCCCCACGTGTTTGTAGAGTGCGGCTGTGGGCTTTAATTTTACAGGC[A/G]AATGGGTTCGAGTGAGACTCGGCTCGACCCTTTTGAGACCTGATGCGGTA
tig00000737_2607261	tig00000737|arrow|pilon|Version_1.0	2607261	G	C	0.04918	GTGTTTGTAGAGTGCGGCTGTGGGCTTTAATTTTACAGGCAAATGGGTTC[G/C]AGTGAGACTCGGCTCGACCCTTTTGAGACCTGATGCGGTAGCTTCAGGCT
tig00000737_2607264	tig00000737|arrow|pilon|Version_1.0	2607264	T	C	0.07563	TTTGTAGAGTGCGGCTGTGGGCTTTAATTTTACAGGCAAATGGGTTCGAG[T/C]GAGACTCGGCTCGACCCTTTTGAGACCTGATGCGGTAGCTTCAGGCTGTT
tig00000737_2607293	tig00000737|arrow|pilon|Version_1.0	2607293	G	A	0.05804	TTACAGGCAAATGGGTTCGAGTGAGACTCGGCTCGACCCTTTTGAGACCT[G/A]ATGCGGTAGCTTCAGGCTGTTTCAGATCGATTCTTGGTGGTACTCAGATT
tig00000737_2607297	tig00000737|arrow|pilon|Version_1.0	2607297	C	T	0.03271	AGGCAAATGGGTTCGAGTGAGACTCGGCTCGACCCTTTTGAGACCTGATG[C/T]GGTAGCTTCAGGCTGTTTCAGATCGATTCTTGGTGGTACTCAGATTGGTT
tig00000737_2607299	tig00000737|arrow|pilon|Version_1.0	2607299	G	A	0.03448	GCAAATGGGTTCGAGTGAGACTCGGCTCGACCCTTTTGAGACCTGATGCG[G/A]TAGCTTCAGGCTGTTTCAGATCGATTCTTGGTGGTACTCAGATTGGTTGG
tig00000737_2680894	tig00000737|arrow|pilon|Version_1.0	2680894	C	A	0.04264	CCCATCAGATGCTGATAGCAATCCATCAGCAGCATCAATGCTGGAAAAAA[C/A]AGAATCATGGCGGCATGGCGCCACCATGCCATGCCACGCACCTTTCATGC
tig00000737_2680895	tig00000737|arrow|pilon|Version_1.0	2680895	A	G	0.0292	CCATCAGATGCTGATAGCAATCCATCAGCAGCATCAATGCTGGAAAAAAC[A/G]GAATCATGGCGGCATGGCGCCACCATGCCATGCCACGCACCTTTCATGCC
tig00000737_2936750	tig00000737|arrow|pilon|Version_1.0	2936750	A	C	0.02586	CGTCGGTCCAGGAATGCTGGATGATACTACCTTCTTTTTCCCCCCCGACC[A/C]TCCGTGCAATGCAACCAATGCAACCCGATCGGCTGCCGTGCGGTGGTTGA
tig00000737_434925	tig00000737|arrow|pilon|Version_1.0	434925	T	A	0.05172	TCGGGGGCGCCCAACCCTAATGGTTGGTGGCCCCTGTCGCCAGCGCTATA[T/A]AGAGAGAGGTGGGGGCCACGGCTCTACTCACGAGGTTGAACTGAGTACTC
tig00000737_434952	tig00000737|arrow|pilon|Version_1.0	434952	C	A	0.03261	TGGCCCCTGTCGCCAGCGCTATATAGAGAGAGGTGGGGGCCACGGCTCTA[C/A]TCACGAGGTTGAACTGAGTACTCTCCCCACCTACACTCAAACCCTAGACC
tig00000737_434953	tig00000737|arrow|pilon|Version_1.0	434953	T	A	0.03226	GGCCCCTGTCGCCAGCGCTATATAGAGAGAGGTGGGGGCCACGGCTCTAC[T/A]CACGAGGTTGAACTGAGTACTCTCCCCACCTACACTCAAACCCTAGACCG
tig00000737_434976	tig00000737|arrow|pilon|Version_1.0	434976	T	A	0.03	AGAGAGAGGTGGGGGCCACGGCTCTACTCACGAGGTTGAACTGAGTACTC[T/A]CCCCACCTACACTCAAACCCTAGACCGATCTAGAGGGTTAGCGCTACGGC
tig00000737_488035	tig00000737|arrow|pilon|Version_1.0	488035	C	G	0.18966	CGGGAGCAAGGGGAAACACTGTGATTTTACAGCAGTGGTATATCAGGATA[C/G]AGTATCAGGGAACCTATCTAATCTTGTAGTAGTAATTTGATTGCTTATGG
tig00000737_496640	tig00000737|arrow|pilon|Version_1.0	496640	C	G	0.14535	ATGATAATATAGCAACCATGAGTTGGGTAAGATCCAGCGTTTGTTATCAT[C/G]TCCATCAACTTGGACATGTTTATCTGGCTTCTGCCCCCTCATGATTGATT
tig00000737_569712	tig00000737|arrow|pilon|Version_1.0	569712	T	A	0.035	AAAGCAACTTCTATTGCATATGACTATTTGTACAAGCTTATCTTAAGGTA[T/A]TTTTACAAGAAGCTTCTTTATGAAAATATTTTGTTAACAGATCAAAATAC
tig00000737_695969	tig00000737|arrow|pilon|Version_1.0	695969	C	T	0.0303	CCATGAACTTTATAATACAAATAAATATAATGATTATCTCTCTTTTTAAT[C/T]ACAGTGCAATCACAGATGCTCACATACGCACACATGCTCGTTGTCGATGG
tig00000737_734613	tig00000737|arrow|pilon|Version_1.0	734613	T	A	0.1236	GCGAGAGGGAGACTGCGATTCTTGGTGGAGGCGTGGAGGACGAGGCGAGA[T/A]CCACGACCGTCCGTCCAGGGAGGGGTGGAAGCAGCACGGATACGGCGGCG
tig00000737_815485	tig00000737|arrow|pilon|Version_1.0	815485	A	T	0.055	CCTCACACACTCACATTCATTCATGTAGCATTGTTAATGATTTTTTTTTA[A/T]GAGGGCTACCGTTAATATCTAAAATAATTTTATAAAAACAGGAGTTAAAA
tig00000737_897721	tig00000737|arrow|pilon|Version_1.0	897721	C	T	0.04327	CAGAGCTGTCGAGGCGGCGGGGCCCGTACTGACCTCTTTTTATTTTTTTT[C/T]TTGGTCATGAAATGACAATATTGCATTGCCAATTTGCCATGCAAACATTT
tig00000737_917081	tig00000737|arrow|pilon|Version_1.0	917081	A	C	0.18644	CAAGATGCACCGGCCGTAAGTTTTTTTTTTTTAAATAACGCCGTTCGGGT[A/C]GTGATAGCGAGCGTGCAGTGTGATCCCCGCTGTCCGTTCGGCGTATCTGA
tig00000761_1023102	tig00000761|arrow|pilon|Version_1.0	1023102	A	G	0.06757	CTAATCTGGACCGGTGAATCCGATCCAACGGCTATGATCGCGCACCCACG[A/G]TATAAAAGCAATAGAAACCCTAGCTTCTCCTCTCCACAGTCACTCAGATC
tig00000761_1187805	tig00000761|arrow|pilon|Version_1.0	1187805	C	T	0.02907	GCAGAGGTGCGGAGAAGACGAGGAGGAGATGACGGAGGCGCTGGCGTCCG[C/T]GGAGGCTCGCCGTCGGAGGGAAGCGTGTGCGGCGACATGTGCGAGAAAGA
tig00000761_1318420	tig00000761|arrow|pilon|Version_1.0	1318420	A	T	0.08247	CTCAAGTTCTTTGACATCTCCAAATGTTACAATGTTAGTGATGGACTCCG[A/T]GTTCGCTGCACCAAGATTAAACATGTCTGGCTACCGGGACAACGGCCTAT
tig00000761_1665454	tig00000761|arrow|pilon|Version_1.0	1665454	G	A	0.05618	AATTGTTTTTTACTCCAAATGAGTAGATATACACATTGAACATGTAATAT[G/A]GTATGCTTTAGTACATTTTTCACTATAGCTTTAGATGTATGCTTTCCTCT
tig00000761_1665479	tig00000761|arrow|pilon|Version_1.0	1665479	A	G	0.02841	GATATACACATTGAACATGTAATATGGTATGCTTTAGTACATTTTTCACT[A/G]TAGCTTTAGATGTATGCTTTCCTCTATAGTTGTAAAAAAATGCATTAAAG
tig00000761_1682837	tig00000761|arrow|pilon|Version_1.0	1682837	T	A	0.04023	GATGTGGTTTTGTTCAATATGCTAGCAGGTTTACTCAATTTATGCTCTTA[T/A]TTTTTCTCTGGTTTGTCTATTTCTGCTTGATTATGTACAAACGAAAGGTC
tig00000761_2066624	tig00000761|arrow|pilon|Version_1.0	2066624	T	G	0.0625	AGATCCACAGCACCAACTTCATCGAAGGAGGAGTTCGCGCAGAAGTCACC[T/G]GAGGATTCCGCAAGAATTAAGTCGACGAACAAGGAAGGATTCGACTTTTG
tig00000761_2066646	tig00000761|arrow|pilon|Version_1.0	2066646	T	C	0.03782	CGAAGGAGGAGTTCGCGCAGAAGTCACCTGAGGATTCCGCAAGAATTAAG[T/C]CGACGAACAAGGAAGGATTCGACTTTTGACACCATCCATGGCTTGCCCTT
tig00000761_2066660	tig00000761|arrow|pilon|Version_1.0	2066660	A	G	0.04688	GCGCAGAAGTCACCTGAGGATTCCGCAAGAATTAAGTCGACGAACAAGGA[A/G]GGATTCGACTTTTGACACCATCCATGGCTTGCCCTTCTTTCCCCCGATTG
tig00000761_2066683	tig00000761|arrow|pilon|Version_1.0	2066683	C	T	0.12209	CGCAAGAATTAAGTCGACGAACAAGGAAGGATTCGACTTTTGACACCATC[C/T]ATGGCTTGCCCTTCTTTCCCCCGATTGGCCCTGGAGTTCACTGGACAATA
tig00000761_2069452	tig00000761|arrow|pilon|Version_1.0	2069452	A	G	0.03922	TACTCCTGGTGATGTATATTTCATTCCCTACACAGCATGTATATGCTTTT[A/G]TTGCTTGGTTCAGGCTCTAAAAATCAAACTTTGAAATGAACTTTTGTGCA
tig00000761_2069485	tig00000761|arrow|pilon|Version_1.0	2069485	G	A	0.03061	AGCATGTATATGCTTTTATTGCTTGGTTCAGGCTCTAAAAATCAAACTTT[G/A]AAATGAACTTTTGTGCATAATTCCTAAACTACAGCAGCTATGAAAGTGAT
tig00000761_2069491	tig00000761|arrow|pilon|Version_1.0	2069491	A	G	0.045	TATATGCTTTTATTGCTTGGTTCAGGCTCTAAAAATCAAACTTTGAAATG[A/G]ACTTTTGTGCATAATTCCTAAACTACAGCAGCTATGAAAGTGATCTTTGG
tig00000761_2069506	tig00000761|arrow|pilon|Version_1.0	2069506	T	C	0.11111	CTTGGTTCAGGCTCTAAAAATCAAACTTTGAAATGAACTTTTGTGCATAA[T/C]TCCTAAACTACAGCAGCTATGAAAGTGATCTTTGGATATGTTGTGTATAG
tig00000761_2069528	tig00000761|arrow|pilon|Version_1.0	2069528	A	G	0.07576	AAACTTTGAAATGAACTTTTGTGCATAATTCCTAAACTACAGCAGCTATG[A/G]AAGTGATCTTTGGATATGTTGTGTATAGTGGCTTTGGACAGCTTGTGTCC
tig00000761_225627	tig00000761|arrow|pilon|Version_1.0	225627	A	C	0.02809	GATGTTATTGTGAACCTCACTAGATCGAGGAAAATGAATAATGAAGCCGG[A/C]CCAAGTTCAGAACAAACTTAGAGAAAACCATACAGGAGAAAGCAAAATAC
tig00000761_303824	tig00000761|arrow|pilon|Version_1.0	303824	C	T	0.05851	CTCCTTACCGATCCGATTGACTAAGATCCGGCACGTAGTGCCCCCATCAA[C/T]GCCGCAATGGCGTCGGCGTCGGTGGCGTCAGGGAGGTTGTTGTACTGCCA
tig00000761_303838	tig00000761|arrow|pilon|Version_1.0	303838	C	T	0.06316	GATTGACTAAGATCCGGCACGTAGTGCCCCCATCAACGCCGCAATGGCGT[C/T]GGCGTCGGTGGCGTCAGGGAGGTTGTTGTACTGCCAGGAGAAGCGGCGTA
tig00000761_303871	tig00000761|arrow|pilon|Version_1.0	303871	G	A	0.06186	CAACGCCGCAATGGCGTCGGCGTCGGTGGCGTCAGGGAGGTTGTTGTACT[G/A]CCAGGAGAAGCGGCGTAGGTACTCTCGCAGGGTCTCCCTGGGCTTCTGCT
tig00000761_303878	tig00000761|arrow|pilon|Version_1.0	303878	G	C	0.05789	GCAATGGCGTCGGCGTCGGTGGCGTCAGGGAGGTTGTTGTACTGCCAGGA[G/C]AAGCGGCGTAGGTACTCTCGCAGGGTCTCCCTGGGCTTCTGCTTGCATCT
tig00000761_303895	tig00000761|arrow|pilon|Version_1.0	303895	C	T	0.05208	GGTGGCGTCAGGGAGGTTGTTGTACTGCCAGGAGAAGCGGCGTAGGTACT[C/T]TCGCAGGGTCTCCCTGGGCTTCTGCTTGCATCTCTTGAGGTCCCAGACCT
tig00000761_303906	tig00000761|arrow|pilon|Version_1.0	303906	T	G	0.06122	GGAGGTTGTTGTACTGCCAGGAGAAGCGGCGTAGGTACTCTCGCAGGGTC[T/G]CCCTGGGCTTCTGCTTGCATCTCTTGAGGTCCCAGACCTTGCTCGGACGG
tig00000761_303910	tig00000761|arrow|pilon|Version_1.0	303910	T	C	0.0567	GTTGTTGTACTGCCAGGAGAAGCGGCGTAGGTACTCTCGCAGGGTCTCCC[T/C]GGGCTTCTGCTTGCATCTCTTGAGGTCCCAGACCTTGCTCGGACGGGCAC
tig00000761_303925	tig00000761|arrow|pilon|Version_1.0	303925	A	T	0.04592	GGAGAAGCGGCGTAGGTACTCTCGCAGGGTCTCCCTGGGCTTCTGCTTGC[A/T]TCTCTTGAGGTCCCAGACCTTGCTCGGACGGGCACACATGCCCTGGAAGT
tig00000761_303949	tig00000761|arrow|pilon|Version_1.0	303949	T	C	0.06061	CAGGGTCTCCCTGGGCTTCTGCTTGCATCTCTTGAGGTCCCAGACCTTGC[T/C]CGGACGGGCACACATGCCCTGGAAGTTCCCGACGAATGTACTCCTCAAGT
tig00000761_303958	tig00000761|arrow|pilon|Version_1.0	303958	C	T	0.06122	CCTGGGCTTCTGCTTGCATCTCTTGAGGTCCCAGACCTTGCTCGGACGGG[C/T]ACACATGCCCTGGAAGTTCCCGACGAATGTACTCCTCAAGTCCGCCCAGC
tig00000761_303959	tig00000761|arrow|pilon|Version_1.0	303959	A	G	0.06122	CTGGGCTTCTGCTTGCATCTCTTGAGGTCCCAGACCTTGCTCGGACGGGC[A/G]CACATGCCCTGGAAGTTCCCGACGAATGTACTCCTCAAGTCCGCCCAGCT
tig00000761_454828	tig00000761|arrow|pilon|Version_1.0	454828	G	T	0.0303	TAGTCAAGGGGTTGTGCTCACTTCTTGAGAGGCAACATTTCCCACAAGGT[G/T]AAAAACAATGCAGTTACATTTACAGCAACCTCGTTGTTTAGTGGAGGCGT
tig00000761_470961	tig00000761|arrow|pilon|Version_1.0	470961	G	A	0.04945	TGCCAAATGTTTTCATTGTGGCCATGTTTATGCTGGTCGTTCTACTATTG[G/A]TACTGGCCATCTCTTGCGGCATGTTAAGGTTTGCAATGCTAGAAAGGCAA
tig00000761_482130	tig00000761|arrow|pilon|Version_1.0	482130	T	C	0.06967	TGAAGAGGGCGTTGAGGATCTGGTTGTTCACCTCAAACCATGTGTCCCTC[T/C]GTGGCTTGCTTGTGAGGACGTGGTTGAGCATCCCTGTCATCACCATGAAG
tig00000761_630562	tig00000761|arrow|pilon|Version_1.0	630562	A	G	0.1	AAGCAGTGTGCTAGTTCAGCTGAAGATGTTGAATACATGTCAAGAGTTCC[A/G]TATTCTAGTGCTGTTGGTTCTCTGATGTATGCTATGGTTTGCTCTCGCCC
tig00000761_630683	tig00000761|arrow|pilon|Version_1.0	630683	G	C	0.07303	GTTTGGTTAGTAGATACATGGCTAATCCTGGTAAAGAACACTGGAAGGCT[G/C]TTCAGTGGATTTTCAGGTACCTCAGAGGCACATCAAATGCTTGTCTGAAG
tig00000761_685058	tig00000761|arrow|pilon|Version_1.0	685058	C	T	0.34513	ATTCTCGGTGGAGAAGACTATGCCAGGGGACACCAGAGGAATTTAGGAAA[C/T]GTTACCAAATTAGTTAAATAGCCTGTCAATCCGGGTTGCCACAAGGGCTA
tig00000761_763476	tig00000761|arrow|pilon|Version_1.0	763476	C	T	0.04505	AAAGCAACATCACCTAACATTTATTATTTGGAGAAATCTCTTGTATGTCA[C/T]TAAAAAACTTTCAATACCTATGTCATCCTATCCCACATGTCACTTACACA
tig00000761_801355	tig00000761|arrow|pilon|Version_1.0	801355	A	G	0.32323	AGTGTTTTGAAAATACCATTGGAAGGTCAACGAGATCTGCGGAGGGGAGC[A/G]TTGATGAACCAACATCGATCACGCCGTTGAAAACCGTTGAGAATGGTCAG
tig00000761_842356	tig00000761|arrow|pilon|Version_1.0	842356	G	A	0.05612	GGGCTTTTTTCAATTCTGACACTATTAATTTGAATTCTAACATATATTAC[G/A]TTGCAGGCCCAGCTACTAGAAGAGAGGAGCCAACGGGAGCAAATAGAGGC
tig00000761_842360	tig00000761|arrow|pilon|Version_1.0	842360	C	T	0.05789	TTTTTTCAATTCTGACACTATTAATTTGAATTCTAACATATATTACGTTG[C/T]AGGCCCAGCTACTAGAAGAGAGGAGCCAACGGGAGCAAATAGAGGCCTCC
tig00000761_879136	tig00000761|arrow|pilon|Version_1.0	879136	C	T	0.02632	CTGCTACCTCTACCTGCTACTGATCTGCACTGCAACAACATTATCGTCAT[C/T]AAGCAGGCAGATCTGCGACCATGGCTAATGCCCTACGCGGTATGTATCTA
tig00000794_1035202	tig00000794|arrow|pilon|Version_1.0	1035202	G	A	0.11076	AGATTTACGAAGTGACCAAACACGTACGCACACTCACCCTATGAACACAT[G/A]TATGCAAACCTTGCTCCTATGACTCTATGAGCATCTCCAAAGGACTGAGT
tig00000794_1085358	tig00000794|arrow|pilon|Version_1.0	1085358	A	C	0.04724	ACAAAATAACCTGTACGCCGGATGGTCATGCATGGAGTACATGTACCACA[A/C]TCTCAGGTTGAAGTTTCTCTTTGTAGCTCGATCATATGTCATTACACCCT
tig00000794_1123090	tig00000794|arrow|pilon|Version_1.0	1123090	A	G	0.08947	TGCTAATGTCAAGAAATTATAATGCGGCTGAAGATAATAGTACTGCTGTT[A/G]TGCTGCAATTGCAGACCTGTAAAGTACTTTTGGATGCAGAGTTTTGCACA
tig00000794_1128284	tig00000794|arrow|pilon|Version_1.0	1128284	G	A	0.02604	AATCACAGCCACCATCCTTAATAGAAGAAAAAAGAGAGGATAAAAGGGTT[G/A]AAAACTTGGAATGCGTACCCCCTGCTAGATCAAATCATACGATGTATTAC
tig00000794_1128285	tig00000794|arrow|pilon|Version_1.0	1128285	A	G	0.03158	ATCACAGCCACCATCCTTAATAGAAGAAAAAAGAGAGGATAAAAGGGTTG[A/G]AAACTTGGAATGCGTACCCCCTGCTAGATCAAATCATACGATGTATTACA
tig00000794_1128310	tig00000794|arrow|pilon|Version_1.0	1128310	C	T	0.16477	GAAAAAAGAGAGGATAAAAGGGTTGAAAACTTGGAATGCGTACCCCCTGC[C/T]AGATCAAATCATACGATGTATTACAAATTCGCGTTCAAATTAACCATGCT
tig00000794_1137786	tig00000794|arrow|pilon|Version_1.0	1137786	C	A	0.06742	ATTATGTGTTGTGCTAATTGCCTTTATATTGGCACAATGACAAAGAAAAA[C/A]AAGCTTGCTTATTATACCATTAATAGAAATAATTATACTGGTTAATCCTA
tig00000794_1137789	tig00000794|arrow|pilon|Version_1.0	1137789	G	C	0.05056	ATGTGTTGTGCTAATTGCCTTTATATTGGCACAATGACAAAGAAAAACAA[G/C]CTTGCTTATTATACCATTAATAGAAATAATTATACTGGTTAATCCTAAGT
tig00000794_1137790	tig00000794|arrow|pilon|Version_1.0	1137790	C	T	0.03448	TGTGTTGTGCTAATTGCCTTTATATTGGCACAATGACAAAGAAAAACAAG[C/T]TTGCTTATTATACCATTAATAGAAATAATTATACTGGTTAATCCTAAGTT
tig00000794_1250403	tig00000794|arrow|pilon|Version_1.0	1250403	A	G	0.09274	TGCTTTGCTTATACGATCATTGATCATAGATCTGGACAGAGGAAATACAG[A/G]GCATATCACAAGGGATTCATGCGTGAGATTGTGGCATGTCTAAGCAAATG
tig00000794_1285214	tig00000794|arrow|pilon|Version_1.0	1285214	A	G	0.30315	TCACCAAGCTATATAGGATCCGACAATGATGTTCGCAAAAGAAGTGGTTC[A/G]TCCTATTGCTAGGACGACAATGTAATCTTCACTTGTAGTTTAGTTTTATC
tig00000794_1285228	tig00000794|arrow|pilon|Version_1.0	1285228	A	C	0.2874	AGGATCCGACAATGATGTTCGCAAAAGAAGTGGTTCATCCTATTGCTAGG[A/C]CGACAATGTAATCTTCACTTGTAGTTTAGTTTTATCATGATAATAGTGTA
tig00000794_1285262	tig00000794|arrow|pilon|Version_1.0	1285262	A	G	0.29134	TCATCCTATTGCTAGGACGACAATGTAATCTTCACTTGTAGTTTAGTTTT[A/G]TCATGATAATAGTGTATGCACTTCACCAGGACCTCTTGGGGGAGAGGAAC
tig00000794_1475532	tig00000794|arrow|pilon|Version_1.0	1475532	A	T	0.09596	TGGCCGGCGGTGATCGCCACCGACGTGAGCTAACCCCGAGGAATCGCGAT[A/T]CGGCGGGGAGGGGAGGAACCGGAACTCCGAACCCCCGGTGTTCCGATTTC
tig00000794_1475540	tig00000794|arrow|pilon|Version_1.0	1475540	G	A	0.08511	GGTGATCGCCACCGACGTGAGCTAACCCCGAGGAATCGCGATACGGCGGG[G/A]AGGGGAGGAACCGGAACTCCGAACCCCCGGTGTTCCGATTTCAATTTCAG
tig00000794_1475544	tig00000794|arrow|pilon|Version_1.0	1475544	G	C	0.10101	ATCGCCACCGACGTGAGCTAACCCCGAGGAATCGCGATACGGCGGGGAGG[G/C]GAGGAACCGGAACTCCGAACCCCCGGTGTTCCGATTTCAATTTCAGATTC
tig00000794_1475568	tig00000794|arrow|pilon|Version_1.0	1475568	C	T	0.09239	CGAGGAATCGCGATACGGCGGGGAGGGGAGGAACCGGAACTCCGAACCCC[C/T]GGTGTTCCGATTTCAATTTCAGATTCAGGATAGTGTTCACGGTACATCGC
tig00000794_1475602	tig00000794|arrow|pilon|Version_1.0	1475602	T	C	0.11236	CGGAACTCCGAACCCCCGGTGTTCCGATTTCAATTTCAGATTCAGGATAG[T/C]GTTCACGGTACATCGCAAAACACATAAGCTGTCGAACTCTCACTGCCCAA
tig00000794_1653554	tig00000794|arrow|pilon|Version_1.0	1653554	A	T	0.03191	TCCGCCCTGTATCCCCAACGCCAGCGCTGTTAGCCTCTTCAACGGACGGC[A/T]TTTTGTCCAGACAATTCGGTCAGATCACTAAAATTTCCTCGCCAATCAAG
tig00000794_1653555	tig00000794|arrow|pilon|Version_1.0	1653555	T	A	0.02907	CCGCCCTGTATCCCCAACGCCAGCGCTGTTAGCCTCTTCAACGGACGGCA[T/A]TTTGTCCAGACAATTCGGTCAGATCACTAAAATTTCCTCGCCAATCAAGC
tig00000794_195826	tig00000794|arrow|pilon|Version_1.0	195826	T	A	0.03333	GCAGCGGCGCCCCGAATGGGATTGGTGGGTCATCCTAGGGTTTTATTTTT[T/A]ATTTTTATTAGGCAAACACAAAAACGCCTCCGTTAGTCCCCGATTAACAG
tig00000794_375336	tig00000794|arrow|pilon|Version_1.0	375336	T	C	0.04701	GCTTGCCGAACGATATTCCAACAGAGGTCCGGCATCTGTTTATTGAGACC[T/C]ATGATAAAGCAGAGATCACAGAGAAACTTCTGGGCTTGGGAAATCTGCAC
tig00000794_719207	tig00000794|arrow|pilon|Version_1.0	719207	G	A	0.04688	GGTAAGCACTAACCAATAAGCATAATGTTTCATTGAACCTGAATATTTCT[G/A]GTAAGGATTTTTTATTGTAAACAAATACATGTCTTTATGATATTATCTTT
tig00000794_732702	tig00000794|arrow|pilon|Version_1.0	732702	C	T	0.02917	GCTCCGGGTGATTCAGACCTCTACGGGCCAAATGATCTGCAGTCCAACGT[C/T]TATTCAGGGAGGCCAGCCAAACAAAAATCTGCAGCGAGATGGAGCCCAAA
tig00000794_792406	tig00000794|arrow|pilon|Version_1.0	792406	C	T	0.03371	ACCATGTGAGCCATTTAGTCTTGATTGCATGTGTTCGCCGTATTTTTTTT[C/T]TTGTAAATTAAGGACAACGACGCTATCAAATACTTCCAAGCATTGACAAT
tig00000794_792416	tig00000794|arrow|pilon|Version_1.0	792416	A	G	0.075	CCATTTAGTCTTGATTGCATGTGTTCGCCGTATTTTTTTTCTTGTAAATT[A/G]AGGACAACGACGCTATCAAATACTTCCAAGCATTGACAATTCAAATCTAG
tig00000794_91542	tig00000794|arrow|pilon|Version_1.0	91542	G	A	0.05435	TGCGGAGCCGTGCCATCTCGCAACACCATGAGGCCAGTTGCAGACCGAGA[G/A]CCAGACAAACAAATGGGCTGGCACCTACAAGTGAGGGCTGCATGCACATG
tig00000794_946636	tig00000794|arrow|pilon|Version_1.0	946636	T	C	0.08725	TTATTTAAAATTCCACAGCAACAAATACAGTTCGAGCCCAGATCAACAAG[T/C]ACCCAATCCCTAGTGAATCCCACACATAACAGTTCATCGACCAAAAAAGC
tig00000794_946656	tig00000794|arrow|pilon|Version_1.0	946656	C	T	0.0906	ACAAATACAGTTCGAGCCCAGATCAACAAGTACCCAATCCCTAGTGAATC[C/T]CACACATAACAGTTCATCGACCAAAAAAGCACCCCCAACACCTCCTGCCA
tig00000794_946792	tig00000794|arrow|pilon|Version_1.0	946792	A	C	0.05556	AAGTAGGCGTCCAGATCAAATACCCAGCGGACGCACTAACCGTTCGTACA[A/C]AGAACACAATCCACTCCAACAATTCCACATTCTACCCTCCCATTTCTCAC
tig00000797_161125	tig00000797|arrow|pilon|Version_1.0	161125	C	A	0.04854	TCCTGAACGCAAGCACGCTAGACGCCCTGGGCGTCCCTTGATCCAACGTG[C/A]GGCTGGAGCGGGCTCCCGTTTACGGAGTTGTCCCGGGGAAGGAGGCCGTC
tig00000797_209603	tig00000797|arrow|pilon|Version_1.0	209603	T	A	0.02985	AAATTCCAGCCCCTCGCTTTGTGGGGGTGCGGCTTCCTTTTGTTGCTTTA[T/A]TTTTTTTTGGTTACTTAGTGTCCAAGTCCGCGAGATATGGAAGTATCATC
tig00000797_229161	tig00000797|arrow|pilon|Version_1.0	229161	A	G	0.03	TAAATTATAAGTACATGTTCATAATTGAAATCAACACTTAACTAAAAATT[A/G]TCCTAGTTTAGTAACAAAAATTATTTCATCAATCTAACAAACTATACAAA
tig00000797_72020	tig00000797|arrow|pilon|Version_1.0	72020	T	C	0.03608	ACTCTTCGGTGAGTTCATTGGCAATCCTGAGGCATCTCCAAAGAGTGCCT[T/C]TGATCATGTCCAAGTATGCTACTGCTGCACTCAAGAACAGTTCCACATCA
tig00000797_72880	tig00000797|arrow|pilon|Version_1.0	72880	C	T	0.0819	GTGGAATAGGGATAGGATTGAGGGGATTTAAATGCATATCTCCAAACTTT[C/T]GAGGTTTCAATCAGTCTGAACATGTACGTATATGCCTGCTGCAGGATTGA
tig00000797_72881	tig00000797|arrow|pilon|Version_1.0	72881	G	C	0.08929	TGGAATAGGGATAGGATTGAGGGGATTTAAATGCATATCTCCAAACTTTC[G/C]AGGTTTCAATCAGTCTGAACATGTACGTATATGCCTGCTGCAGGATTGAC
tig00000797_72887	tig00000797|arrow|pilon|Version_1.0	72887	T	C	0.03153	AGGGATAGGATTGAGGGGATTTAAATGCATATCTCCAAACTTTCGAGGTT[T/C]CAATCAGTCTGAACATGTACGTATATGCCTGCTGCAGGATTGACTAAAGA
tig00000819_104677	tig00000819|arrow|pilon|Version_1.0	104677	C	T	0.02577	TTCGAGAAAAGAAGTCGATGTTTTGCTAAGCCAACATGCTTGCTCTAGGA[C/T]AGGCGGTCCAACCGCCTGGTGCAGCCGGTCTAACCGCCATGAGAAGCGGT
tig00000819_12168	tig00000819|arrow|pilon|Version_1.0	12168	C	T	0.0375	AATGCTTGATGAGATCTGGGAGTTCTTGAACAAGAGAGAGGAAGCGGCGG[C/T]GGCTCCGTGAAGAGGATGACGAGGAAGAAGAAAGGCCGGCCTTATATAGG
tig00000819_239833	tig00000819|arrow|pilon|Version_1.0	239833	G	A	0.04639	CTGCTACCTCTACCTGCTACCGATCTGGACTGCAACAACATTACGTCATC[G/A]AGCGGGTAGGTTTACGACCATGCCTAAAGCGCTATCGGTATGTATCTACT
tig00000819_239840	tig00000819|arrow|pilon|Version_1.0	239840	T	C	0.02525	CTCTACCTGCTACCGATCTGGACTGCAACAACATTACGTCATCGAGCGGG[T/C]AGGTTTACGACCATGCCTAAAGCGCTATCGGTATGTATCTACTGATAACT
tig00000819_239845	tig00000819|arrow|pilon|Version_1.0	239845	T	C	0.02577	CCTGCTACCGATCTGGACTGCAACAACATTACGTCATCGAGCGGGTAGGT[T/C]TACGACCATGCCTAAAGCGCTATCGGTATGTATCTACTGATAACTGCCCT
tig00000819_274174	tig00000819|arrow|pilon|Version_1.0	274174	G	A	0.03788	AAAACTTTAACATAGGTTGAACATGCTCTAGAACCTATTTTGAATGACAT[G/A]CAATGCAGATCATGTTTTTTTTTGTCAAGCTCGCAAGCCGGCTCGAGCTG
tig00000819_376608	tig00000819|arrow|pilon|Version_1.0	376608	T	G	0.02841	CATGGAGAAGAGCGCATCCGCTTCAAGGCACCCTCGAGTTAACAAGGGAA[T/G]TAGAAGCCAAAGAATATTTAAGCGTTTTCCATAGCGAAAACGAAACTAAA
tig00000819_376614	tig00000819|arrow|pilon|Version_1.0	376614	G	A	0.03061	GAAGAGCGCATCCGCTTCAAGGCACCCTCGAGTTAACAAGGGAATTAGAA[G/A]CCAAAGAATATTTAAGCGTTTTCCATAGCGAAAACGAAACTAAAGGTCAT
tig00000819_376665	tig00000819|arrow|pilon|Version_1.0	376665	G	T	0.02604	CCAAAGAATATTTAAGCGTTTTCCATAGCGAAAACGAAACTAAAGGTCAT[G/T]ATCTTGTAGAAAGAGAACAATGTACAAACAATTTCAAGGGAAAAGAATCT
tig00000834_24534	tig00000834|arrow|pilon|Version_1.0	24534	C	A	0.07527	CCTTGGCAACAATATAATCATGGTTATGAAAACAATTTTTCGTAGTAAAA[C/A]AATGAAGACGCATAATTGAGTTGCTGAGTTGACCCATTATTATTTTGCAT
tig00000834_24536	tig00000834|arrow|pilon|Version_1.0	24536	A	T	0.08947	TTGGCAACAATATAATCATGGTTATGAAAACAATTTTTCGTAGTAAAACA[A/T]TGAAGACGCATAATTGAGTTGCTGAGTTGACCCATTATTATTTTGCATGC
tig00000835_8649	tig00000835|arrow|pilon|Version_1.0	8649	C	T	0.05914	GATCAGAGCATTGATCTGCTCCAAATTAGGCATGGCTCTTAAATTTGAGT[C/T]CAAGTTTTTCAAGCAGGGAATTCCCGATTTCTTGCTTTCTGTTGAATCAG
tig00000835_8651	tig00000835|arrow|pilon|Version_1.0	8651	A	C	0.09346	TCAGAGCATTGATCTGCTCCAAATTAGGCATGGCTCTTAAATTTGAGTCC[A/C]AGTTTTTCAAGCAGGGAATTCCCGATTTCTTGCTTTCTGTTGAATCAGTT
tig00000835_8653	tig00000835|arrow|pilon|Version_1.0	8653	G	A	0.07851	AGAGCATTGATCTGCTCCAAATTAGGCATGGCTCTTAAATTTGAGTCCAA[G/A]TTTTTCAAGCAGGGAATTCCCGATTTCTTGCTTTCTGTTGAATCAGTTTC
tig00000835_8658	tig00000835|arrow|pilon|Version_1.0	8658	T	C	0.03543	ATTGATCTGCTCCAAATTAGGCATGGCTCTTAAATTTGAGTCCAAGTTTT[T/C]CAAGCAGGGAATTCCCGATTTCTTGCTTTCTGTTGAATCAGTTTCACAGG
tig00000856_1065347	tig00000856|arrow|pilon|Version_1.0	1065347	T	A	0.02841	CTATGAGTCATGCAAATGATATGTACAACTAGTATGCAGAAATGAAACTA[T/A]AAAAAAAGTAAACCATCAAACTGAACCATAACAAAATACGTTCACCGAAT
tig00000856_1086793	tig00000856|arrow|pilon|Version_1.0	1086793	G	A	0.14286	CCAAGACAGTTCCCCTCGACCCCGACAGCCCCGATGGCAAGGTGTTGAGG[G/A]TCAGCTCTTCCCTCAGCGACAAATAGGAAGTAGTGCTCGTCGACTGTCTC
tig00000856_1116717	tig00000856|arrow|pilon|Version_1.0	1116717	C	T	0.02907	GCGTTCTTGCTGGCCGGCCGCCATGGACGCCACGGCCTTGGCCCACGCCA[C/T]GAGCTCCCTCTTCATCCGCTTCTCGTCGCCCCAGATCGTCGGATCCACCG
tig00000856_1118318	tig00000856|arrow|pilon|Version_1.0	1118318	C	T	0.05785	ACAAAATATCCTTTTTCTCCGCCATTTATCAGCCGTTTTCTGAAGATGCA[C/T]GACGCATGCCCCATCTCGTCACGGTATCGTTTTCATTCTCTCCTACGCCA
tig00000856_1207839	tig00000856|arrow|pilon|Version_1.0	1207839	A	G	0.02991	GAGGACGCGAAAGGAGATAACATAGGAAACTCCGATTATGATTTATTTTG[A/G]AGAAAAAAAATCCCTTGAAACACAATGTCCAGGATGCTATAATGTCCTGA
tig00000856_127214	tig00000856|arrow|pilon|Version_1.0	127214	T	C	0.19474	TTGTTCATAAGGGATACGATCTGACGAATAGCATTAATTGGTGCCTTGTG[T/C]ATGTAATCACTCCGTCCCAAAATTATAGTCGTTTTGAGAGATAGTGCCAC
tig00000856_1328052	tig00000856|arrow|pilon|Version_1.0	1328052	A	C	0.0787	CCGCAACACCATGGTCTACCTACTACAACATAGGCGTCGGGGCCGCCCCC[A/C]TGGACGACCATGAGCCATCTCCAAGATACGGCATAGAGCAACGCTGAGGA
tig00000856_147107	tig00000856|arrow|pilon|Version_1.0	147107	T	C	0.1822	ATATATACATCATATTGAGTTGGGATCCATATGTCAGCTATCGGGTCTAG[T/C]AGGTTTACAGGCACGGACATCATTTTCTTATGCTCGTTAACATATATGCA
tig00000856_1623655	tig00000856|arrow|pilon|Version_1.0	1623655	G	C	0.05618	TGGGGTCTGCCCCGCTGGGCACTTCTCGTTTCTTATGATGTATGGGGTCT[G/C]CCCCGCTGGGCTCTTCTCGTTTCTTGTGATGTATGGGGTTTGCCCCACCA
tig00000856_164033	tig00000856|arrow|pilon|Version_1.0	164033	A	G	0.12411	TCCTGAAGGAAATGCTAAGTAGTATATCAAATAAGCACATAAGCAGAGGC[A/G]TGTTGGAGAGTAAGATGGAGGGCATGCATGTTGACAAAATATATCAGACA
tig00000856_1748672	tig00000856|arrow|pilon|Version_1.0	1748672	C	T	0.1049	AGTTACAACATTTATATGTTTGGCTTCAAATTAGTATATTCTGTCATGAT[C/T]TTTCTGAATGCACGTTGGGATTATTCTACTTGATGAACGAAAAGTAGCAT
tig00000856_1799681	tig00000856|arrow|pilon|Version_1.0	1799681	T	C	0.08993	AACACATATACTTGGCGGCAACCATATCTCTCCATTTTTGTTAGTCTCCT[T/C]GGTGCCATTTCCTATCCGCAGTAAGTATTCTGCGAACCATGGGTCATTTT
tig00000856_740203	tig00000856|arrow|pilon|Version_1.0	740203	G	C	0.03153	CGCGTCGCCGTGTTGTGGCCTTCGATCGCCAGCAGCTTGCCCGGGGAATC[G/C]GCCTCCACTCCAAGCGCCTCCTGGTGAGCCTCTCCATCCTCTCCGCTCCT
tig00000856_740239	tig00000856|arrow|pilon|Version_1.0	740239	A	G	0.05505	TTGCCCGGGGAATCGGCCTCCACTCCAAGCGCCTCCTGGTGAGCCTCTCC[A/G]TCCTCTCCGCTCCTTGTTCATCTTTTTTTTTTTCTAGGGTTTGTGATTCA
tig00000882_17196	tig00000882|arrow|pilon|Version_1.0	17196	T	C	0.0597	CTCCGTAAGTGTATCTTTGTATCCCTGGTAAGACAACCACTACTTTTCAG[T/C]GAAGAAACCTGTAGCATGCCAATGTAAGAAGAGACGCTGGCCGTGTTCGG
tig00000900_16531	tig00000900|arrow|pilon|Version_1.0	16531	C	T	0.03191	CCAAGTTTGCGCTTCTTGTTGATGGGCACACATGCTTTGGCCAAACAACC[C/T]CAAGTACGCAAATAGGAAAGCGTTAGCCTTTTCTTTTCCCATTCCTCGAA
tig00000900_16587	tig00000900|arrow|pilon|Version_1.0	16587	T	C	0.08065	ACGCAAATAGGAAAGCGTTAGCCTTTTCTTTTCCCATTCCTCGAATGGTG[T/C]CTTTTCTTTATTCTTGGAGGTACACGGTTTAGGACATGACATGCTGTCAA
tig00000911_104060	tig00000911|arrow|pilon|Version_1.0	104060	C	T	0.04023	TTTCCTGCCAGGTTTATAACTAACAATCTAACATGTTTTTTACGCGTTTC[C/T]TGGAGGTGTGGAGAAAATGGCCCGGACAGATCCATGTAGGACGGGTGCAA
tig00000911_48306	tig00000911|arrow|pilon|Version_1.0	48306	A	T	0.04762	TTCCGTGTTGGGTGTACTCAACAGATTTTTTGGAACGAGAGTCTGACTGC[A/T]GATATTATTATATCCCTTTACTCTGTGGTCTGATGAACACTCTCGCAGTG
tig00000911_51345	tig00000911|arrow|pilon|Version_1.0	51345	C	A	0.08854	CATGACGGAACGTGCTAGAGCAGGGTTGCATCGCAACACTCTGGAACATT[C/A]CTGACGGTATCGTCATGTTACACGCCGTCACGTTTTCTCCTCTCGGTGAC
tig00000919_13127	tig00000919|arrow|pilon|Version_1.0	13127	C	A	0.02632	ACGGACACGAACTGAACAAGGCAAACTGAAACGAAATTGCAAAGGCGAAA[C/A]GGGGATCTAGGATAGCGGAATATTTTTTGTAGGTTTTTTTTTACTATAGG
tig00000925_332644	tig00000925|arrow|pilon|Version_1.0	332644	G	A	0.03608	CTATAGCCGGCCCTAACAGACTGGGCTGGGCTACGTCCAGCTTGTTTGGT[G/A]CTGTAAAATGGGCCGCGCTGATGTTCTACTTGAAGATGTGCACGTTTTCA
tig00000925_332645	tig00000925|arrow|pilon|Version_1.0	332645	C	G	0.04124	TATAGCCGGCCCTAACAGACTGGGCTGGGCTACGTCCAGCTTGTTTGGTG[C/G]TGTAAAATGGGCCGCGCTGATGTTCTACTTGAAGATGTGCACGTTTTCAT
tig00000925_332646	tig00000925|arrow|pilon|Version_1.0	332646	T	C	0.06322	ATAGCCGGCCCTAACAGACTGGGCTGGGCTACGTCCAGCTTGTTTGGTGC[T/C]GTAAAATGGGCCGCGCTGATGTTCTACTTGAAGATGTGCACGTTTTCATT
tig00000943_85606	tig00000943|arrow|pilon|Version_1.0	85606	C	A	0.05189	CTTCCATCTGTCGTGTAAGATTTACCATAGTAAAATAAAAGCTAAGGCCT[C/A]TGCTCTGCTTTCCATTTCATAAATGCATTATGTTCCCTACAGCTTCCATG
tig00000965_146214	tig00000965|arrow|pilon|Version_1.0	146214	C	T	0.02817	ATGAGATTTGCAGTTGCAGGCATGTGCGTTCATAGCAATCAGTAGACGTG[C/T]ATTTTTATTTGTATTGTGTTTGGCAGCCGAATCATATTATAGATTTATTT
tig00000967_116445	tig00000967|arrow|pilon|Version_1.0	116445	C	G	0.07627	TTTATCAAACAGTTTAAATTGGTGATCTGTCGAGTGTCCCAAGGACTCCT[C/G]GATAACCACGTTAACTCATATCTTTGCCATACATCAGGATCGTTTTCGGT
tig00000967_116446	tig00000967|arrow|pilon|Version_1.0	116446	G	A	0.10286	TTATCAAACAGTTTAAATTGGTGATCTGTCGAGTGTCCCAAGGACTCCTC[G/A]ATAACCACGTTAACTCATATCTTTGCCATACATCAGGATCGTTTTCGGTA
tig00000967_116447	tig00000967|arrow|pilon|Version_1.0	116447	A	T	0.08939	TATCAAACAGTTTAAATTGGTGATCTGTCGAGTGTCCCAAGGACTCCTCG[A/T]TAACCACGTTAACTCATATCTTTGCCATACATCAGGATCGTTTTCGGTAA
tig00000967_116469	tig00000967|arrow|pilon|Version_1.0	116469	T	C	0.07576	ATCTGTCGAGTGTCCCAAGGACTCCTCGATAACCACGTTAACTCATATCT[T/C]TGCCATACATCAGGATCGTTTTCGGTAAGGAGAACACAACGAGCATTATC
tig00000967_159927	tig00000967|arrow|pilon|Version_1.0	159927	C	T	0.03125	ATTATACCACAGGGCAACCTTTGCAAGTCTACAGAGGTTGCTGATACCCA[C/T]TGGAACACTAACTGGGCTCGTTGGACAAGCATGGAATTCAAGTTGAATAT
tig00000967_159967	tig00000967|arrow|pilon|Version_1.0	159967	A	C	0.02577	CTGATACCCACTGGAACACTAACTGGGCTCGTTGGACAAGCATGGAATTC[A/C]AGTTGAATATACTTGAGCTTTGGCATCGCCCCCGAATCAAAAGTGAACCA
tig00000967_159975	tig00000967|arrow|pilon|Version_1.0	159975	T	G	0.03158	CACTGGAACACTAACTGGGCTCGTTGGACAAGCATGGAATTCAAGTTGAA[T/G]ATACTTGAGCTTTGGCATCGCCCCCGAATCAAAAGTGAACCATGGCACTG
tig00000967_159979	tig00000967|arrow|pilon|Version_1.0	159979	C	T	0.03226	GGAACACTAACTGGGCTCGTTGGACAAGCATGGAATTCAAGTTGAATATA[C/T]TTGAGCTTTGGCATCGCCCCCGAATCAAAAGTGAACCATGGCACTGGACA
tig00000967_232865	tig00000967|arrow|pilon|Version_1.0	232865	A	G	0.10345	AATCCAGCCATCTTCTGAGTTTGATCCAAAAATAAAAGTTGTTCCAAATC[A/G]TTTCCTTTACAACTTTGTTTAAGACCCAATAGTCATACAACCCACAGATC
tig00000967_232891	tig00000967|arrow|pilon|Version_1.0	232891	C	A	0.11236	CAAAAATAAAAGTTGTTCCAAATCATTTCCTTTACAACTTTGTTTAAGAC[C/A]CAATAGTCATACAACCCACAGATCAACCACATTTTCAATTCAAACATAGC
tig00000967_34465	tig00000967|arrow|pilon|Version_1.0	34465	T	A	0.05592	AAAATGAAAGGAAGAGAAAACTACAAATTAAATACTTATGTTTGTTAAAA[T/A]AAAATGATAGTTGGAGATGTTGAATAAAATATGTTAGTTGATACATAAAT
tig00000967_91017	tig00000967|arrow|pilon|Version_1.0	91017	A	T	0.03763	ACTATAACACTGACTTGATTAATATAACTACTTTGTATTTTCTTTAATCA[A/T]TTTATTTTTTGTAAATATATATAACAGCCACCTCCTACTGTTCCTAGAAA
tig00000967_91022	tig00000967|arrow|pilon|Version_1.0	91022	T	A	0.11927	AACACTGACTTGATTAATATAACTACTTTGTATTTTCTTTAATCAATTTA[T/A]TTTTTGTAAATATATATAACAGCCACCTCCTACTGTTCCTAGAAAAAGAA
tig00000977_1638	tig00000977|arrow|pilon|Version_1.0	1638	T	C	0.0625	ACCTCCTCACCGATCGCCCGCCGTTTCACTTCGTCGAAACGGCGGAGACG[T/C]TGCTTGACCGGCTTGGAGTGGGGGGCGGATATCAAGAGAGTGCTCGGCGA
tig00000977_1644	tig00000977|arrow|pilon|Version_1.0	1644	G	A	0.04592	TCACCGATCGCCCGCCGTTTCACTTCGTCGAAACGGCGGAGACGTTGCTT[G/A]ACCGGCTTGGAGTGGGGGGCGGATATCAAGAGAGTGCTCGGCGACCTCCC
tig00000997_153754	tig00000997|arrow|pilon|Version_1.0	153754	G	T	0.02688	GGCGGGGACGCTGGAGCGATGGGGGAAGATCTGATTCCTAGCTCGTCTGT[G/T]GCTTCGCTTCTGCAGGGCAAGTCGAATCCTTTGGCATGTACACGTTGACA
tig00000997_196756	tig00000997|arrow|pilon|Version_1.0	196756	C	G	0.05435	TGGGATCCGGTTAGAACTTCCAGCGCTGGTACACACTTTTTTTTTTCTCA[C/G]AGAGTCCTGATTGAATCGGGCTCCAATCAGTTGTTTTATCTCTGTAGAAA
tig00000997_196782	tig00000997|arrow|pilon|Version_1.0	196782	A	G	0.06061	TGGTACACACTTTTTTTTTTCTCACAGAGTCCTGATTGAATCGGGCTCCA[A/G]TCAGTTGTTTTATCTCTGTAGAAAATTAGTCATGCAGTCAATTATAGTAT
tig00000997_307919	tig00000997|arrow|pilon|Version_1.0	307919	C	T	0.12406	CAGTTTACACGCATGTTGAAGTATTTTTAGGAATTTTTTCGACATTTTTC[C/T]ATTTTTTAATTCAAATTTAAAAATTTCAAATTTGAACCGGTTCAAACCGC
tig00000997_64371	tig00000997|arrow|pilon|Version_1.0	64371	C	A	0.05556	TTGCTATGTAAAAATTCACTAAATACAGTTGTTTTGCAGGATATAAATAG[C/A]TTACAGCGTGAAGCATTGGATCCCATTTAAAGAACTCCAAAATGCGATGA
tig00001005_110560	tig00001005|arrow|pilon|Version_1.0	110560	T	G	0.06044	AGGAGCAATGCCTGTGTCATTGGTAGCAAGAAGAAGACTAAAACACTAGG[T/G]ATGCATTCTGACATTGTGTTATTTTTGTTTGATTAAAAGATTTAGCACTC
tig00001005_182349	tig00001005|arrow|pilon|Version_1.0	182349	C	T	0.05682	AGTATTAGTGCCATGCAATCTGATACGACCTGCATGCGCATATATCAATA[C/T]ATCGCATATGCATCCATTAGACATCAGTTCAGTATTATGGCAGCCAATGT
tig00001005_182457	tig00001005|arrow|pilon|Version_1.0	182457	G	C	0.05233	CCACTAGGTTACTGAAATCTCTGAAAGATTGTAGTTCACAAAATTGTAAC[G/C]CTAAGGGTGAATGCTGATAAACAAAAATGCGCAGATGGGCGAGAAGAGGC
tig00001005_182458	tig00001005|arrow|pilon|Version_1.0	182458	C	T	0.04651	CACTAGGTTACTGAAATCTCTGAAAGATTGTAGTTCACAAAATTGTAACG[C/T]TAAGGGTGAATGCTGATAAACAAAAATGCGCAGATGGGCGAGAAGAGGCC
tig00001005_192438	tig00001005|arrow|pilon|Version_1.0	192438	T	G	0.08846	GAAGGGCTGATTGTTTCCTGTTTTATGCCATGAAGCATGCTTCTGGCCTC[T/G]CTGTCTACTTAAGGCTGTTGTGTTTTATTTTCTTATGTATATAGCCAATA
tig00001005_52566	tig00001005|arrow|pilon|Version_1.0	52566	A	G	0.11811	GTGGGAGCCGCCCGCCGGGTGTCCAACTCCATTCCCTTGGACGGCTCCCG[A/G]CCTGCCCTATAAATCCCCGCATCAGTGGGCGGCGAGATCCAGAGCGGAGA
tig00001005_97240	tig00001005|arrow|pilon|Version_1.0	97240	T	G	0.05	AATTTCCTATCCATTATTTATGTGTTGTTTGACAGCAAATAAGCAAATGA[T/G]AAGCAGGATGGAAGATCATTAGATACAAAAACATGTGCAGCATCTCCTTA
tig00001007_3731	tig00001007|arrow|pilon|Version_1.0	3731	G	A	0.06989	AATTTGCTTTAGAAGGAAGCTCCTATTAACTAATTCGTTGGATCTGTATA[G/A]CGCCTCACTTTTGGGTGTTTGTTTGGTTTAGGATAAATGAGTGAACAGGT
tig00001007_3734	tig00001007|arrow|pilon|Version_1.0	3734	C	T	0.05747	TTGCTTTAGAAGGAAGCTCCTATTAACTAATTCGTTGGATCTGTATAGCG[C/T]CTCACTTTTGGGTGTTTGTTTGGTTTAGGATAAATGAGTGAACAGGTATT
tig00001007_3746	tig00001007|arrow|pilon|Version_1.0	3746	G	A	0.0614	GAAGCTCCTATTAACTAATTCGTTGGATCTGTATAGCGCCTCACTTTTGG[G/A]TGTTTGTTTGGTTTAGGATAAATGAGTGAACAGGTATTAGTTAGTGGTTT
tig00001007_3827	tig00001007|arrow|pilon|Version_1.0	3827	G	A	0.0493	CAGGTATTAGTTAGTGGTTTGAATTGCACTGAAAAAAAAAAGAGAGGATG[G/A]TGTGTTTTTATTTGTCTTAACCCCAGTAGTTTCTGATCTGTTCATCTGTG
tig00001007_3841	tig00001007|arrow|pilon|Version_1.0	3841	G	T	0.03459	TGGTTTGAATTGCACTGAAAAAAAAAAGAGAGGATGGTGTGTTTTTATTT[G/T]TCTTAACCCCAGTAGTTTCTGATCTGTTCATCTGTGCATACAGGTTTGTA
tig00001009_122718	tig00001009|arrow|pilon|Version_1.0	122718	T	C	0.17742	TCTCTCAGACGGCCGTCCAAGTACGCATGCATGCGTACGGAAAAGATCGA[T/C]GACGCCACCACCGCCGGAGTCCGGTGAGGAGGTCTTCTCCGGCAGGGCAG
tig00001009_147241	tig00001009|arrow|pilon|Version_1.0	147241	C	T	0.05435	TGAATGTAGCGTGTTTATTTTATCTACGATCTGATGATCATCTGAACATA[C/T]CTTTTCCGGACGAAGCTTTTTTTTCTCAAATTAAAAACACAGCTTTATAG
tig00001009_182369	tig00001009|arrow|pilon|Version_1.0	182369	C	T	0.11236	TCCAATGTCTACTAGCCGATGAAATAACTTTTTTCAATAATAATCATCAG[C/T]TGTCTCCATCAGCTATGTCATCTGCATCTACTTGAGCATTATCGGTTGTA
tig00001009_329071	tig00001009|arrow|pilon|Version_1.0	329071	T	C	0.14737	ATTCTATGAGTTTGTTGAAACTTGAAAGGCATAAGGCATGCGATGGAGGT[T/C]AGTGGAGTTTTAGTTTCTCCTTCCTTTTTGATTTATAACCAGCGAAACTT
tig00001009_552668	tig00001009|arrow|pilon|Version_1.0	552668	C	G	0.04124	CAATTGGGGGAGGCGACATGCAACAGTGGAATCGCTGTAGAGGATCTGAC[C/G]AGGGAGAGGATGTGACTGTGAAAGGTTGCACCTGGCCTGTGGGTGGCCAC
tig00001009_571138	tig00001009|arrow|pilon|Version_1.0	571138	T	C	0.15686	TATATATATTTTACTGTAGGAGATAAGGCAAAGAATGCAGCGAACGATAG[T/C]TATAAAGGTGCTAGTGCAGATCAATTTACGGTAAGACATATGACTTGGAC
tig00001009_651988	tig00001009|arrow|pilon|Version_1.0	651988	G	A	0.125	GAACTCAGATGAATTGCACAAAGCACATCTTAAAGATTTCTGCTTTTCTC[G/A]TCCTTCTAGAATGCTATAAACACTGAGCATCTAAATTTTCAAGTGAAAAT
tig00001010_1015118	tig00001010|arrow|pilon|Version_1.0	1015118	C	A	0.12705	GCGGAGACGCCAGAAGATCGCAGCGGGTACAGATCACCAGAGCTATCACT[C/A]CAGAGGAGAACTGCCCTGGTGTGCAGATCCTTGATGGAAAAGCCAAAGGG
tig00001010_1068503	tig00001010|arrow|pilon|Version_1.0	1068503	C	A	0.05941	ATATCTAGCCAGACAAAACTCAATATGACCAAACTTAGCTAGAATAAAAA[C/A]ATGCATCATGCTTGGACGACTCAATTGTTATCTCTCAGATCAAGAAACAG
tig00001010_1068504	tig00001010|arrow|pilon|Version_1.0	1068504	A	C	0.0514	TATCTAGCCAGACAAAACTCAATATGACCAAACTTAGCTAGAATAAAAAC[A/C]TGCATCATGCTTGGACGACTCAATTGTTATCTCTCAGATCAAGAAACAGA
tig00001010_1068506	tig00001010|arrow|pilon|Version_1.0	1068506	G	C	0.0534	TCTAGCCAGACAAAACTCAATATGACCAAACTTAGCTAGAATAAAAACAT[G/C]CATCATGCTTGGACGACTCAATTGTTATCTCTCAGATCAAGAAACAGAAA
tig00001010_1068507	tig00001010|arrow|pilon|Version_1.0	1068507	C	A	0.05376	CTAGCCAGACAAAACTCAATATGACCAAACTTAGCTAGAATAAAAACATG[C/A]ATCATGCTTGGACGACTCAATTGTTATCTCTCAGATCAAGAAACAGAAAT
tig00001010_1068508	tig00001010|arrow|pilon|Version_1.0	1068508	A	T	0.04737	TAGCCAGACAAAACTCAATATGACCAAACTTAGCTAGAATAAAAACATGC[A/T]TCATGCTTGGACGACTCAATTGTTATCTCTCAGATCAAGAAACAGAAATG
tig00001010_1104160	tig00001010|arrow|pilon|Version_1.0	1104160	G	A	0.0977	CAAAACGCAAATGGAAATTGGCCATCAGCTGAACGAAAATTGTATTAAAA[G/A]GCTTTAAAAAAAATCCCCTTTTGATGCACATTTTTTTAGGATTTTCAATA
tig00001010_1104162	tig00001010|arrow|pilon|Version_1.0	1104162	C	A	0.03636	AAACGCAAATGGAAATTGGCCATCAGCTGAACGAAAATTGTATTAAAAGG[C/A]TTTAAAAAAAATCCCCTTTTGATGCACATTTTTTTAGGATTTTCAATACT
tig00001010_1206020	tig00001010|arrow|pilon|Version_1.0	1206020	C	T	0.08333	TCAAGCCAACATCTGAGAAAGCAGTCCAATTCCTTCAAGAGTTGATTTTA[C/T]GCTTTGGGATACCGCATCAAATCATTACAGATCTGGATACTACCTTCACA
tig00001010_1505336	tig00001010|arrow|pilon|Version_1.0	1505336	C	T	0.06633	TGCGGATGGCACAGCCCATGGCATCTCTCGTCGGCCCGGTGCAGGCTATA[C/T]CTGATGCGGCAGCGCAGCGACCACGATGCCGCTCAAATCCAGAGCTCGTG
tig00001010_1754127	tig00001010|arrow|pilon|Version_1.0	1754127	A	G	0.06148	GGCTCATGTCGTAATAATCTTTACCAAAAACATTATACTAAACCTCAAAC[A/G]TCGAAAACGATACCGAAGCCGTCGATCGAAACAAATTTGTTCTTGTGTTA
tig00001010_1929157	tig00001010|arrow|pilon|Version_1.0	1929157	G	A	0.05755	TATTACGTGCCACTCTTTCGTGGCACCTCTCACACTACTACTGATCTGCC[G/A]TATTTTGAATTCTTCACAATACTATCAAACAAGCTCCTGGCTCTATACTT
tig00001010_1929213	tig00001010|arrow|pilon|Version_1.0	1929213	A	T	0.04934	TGAATTCTTCACAATACTATCAAACAAGCTCCTGGCTCTATACTTTTAAC[A/T]GCCACGCATTCACATGCCTATGAATGTTTGGCATTTAATCATGTCAACCT
tig00001010_1929220	tig00001010|arrow|pilon|Version_1.0	1929220	C	G	0.05263	TTCACAATACTATCAAACAAGCTCCTGGCTCTATACTTTTAACAGCCACG[C/G]ATTCACATGCCTATGAATGTTTGGCATTTAATCATGTCAACCTGCACACT
tig00001010_193192	tig00001010|arrow|pilon|Version_1.0	193192	G	C	0.40625	TGGATCTGCACAGAGCCAGTGGCAGCGGAGAGCGAAGAGCGTGTTGCAAG[G/C]TGATCCATCCATTGCTTATATTGTTGATTTATGATTCCTTCCATGATTTG
tig00001010_2021751	tig00001010|arrow|pilon|Version_1.0	2021751	A	T	0.02752	ACAGAATTGGTGGTGGCCATCAAGCTCCTCGCTCAGCATTGCGGCATTAC[A/T]TATTGGTGCAGAGCCTGTGGCAGATCCTACTCGGCTTGTTGCTGTCAACA
tig00001010_2058197	tig00001010|arrow|pilon|Version_1.0	2058197	G	A	0.08	ATCTGACTAGCTCAATTTCTCATGTCAGATACAAAATCGATGAACAATGA[G/A]GAGTAACAATAAAAAATCAAGATAATGGTGCTGAGCTGCTGGTTGTATTG
tig00001010_2283273	tig00001010|arrow|pilon|Version_1.0	2283273	A	T	0.02542	AGCAAGCCATGGTGAAGTTCCTCAAGAATGACACCGCCAACCTTCACTTT[A/T]TTTCCTTTTTATTCTTTTCTAGCTCTCTTCTACCTCCTCGGTTATCAGTC
tig00001010_2292197	tig00001010|arrow|pilon|Version_1.0	2292197	A	G	0.12121	TCTGCCAACACAATCCAAGAAGTACATCCGTCGTGTTCACCAGCAAAATG[A/G]TCAGCCTGGGAAGAAAAGTGCGGTCATTAACTTGGTAACTCGTGATGATG
tig00001010_2424393	tig00001010|arrow|pilon|Version_1.0	2424393	C	T	0.05376	AGAGCAAACCATAGCATACATCAGAGAACCAACAACACTAGAATATGGAA[C/T]TCTTGACATGTATTCAATATCTTCAGTTGAACTAGCACACTGCTTAGCTG
tig00001010_2469881	tig00001010|arrow|pilon|Version_1.0	2469881	G	A	0.11364	CAACCAACGATATCTCGCTTACCCTCTGTAAACAAATCACACGTTACAAC[G/A]ATCAGCCTATCCAAACACTGCCTTAGGTGGAGATTACAAAAGGCGAAACA
tig00001010_2480076	tig00001010|arrow|pilon|Version_1.0	2480076	T	C	0.04135	TCAAGAACTGTATCGGAGTATCAATTGGCCATTTCGATAACATTTGCATG[T/C]TCAACATTTACAACAAATGGCAGCTCGCTCATAAATAGTAGTTATTATCA
tig00001010_2480094	tig00001010|arrow|pilon|Version_1.0	2480094	T	C	0.03846	TATCAATTGGCCATTTCGATAACATTTGCATGTTCAACATTTACAACAAA[T/C]GGCAGCTCGCTCATAAATAGTAGTTATTATCAGACTGAAAAAGTTTACCA
tig00001010_2480125	tig00001010|arrow|pilon|Version_1.0	2480125	C	A	0.03788	GTTCAACATTTACAACAAATGGCAGCTCGCTCATAAATAGTAGTTATTAT[C/A]AGACTGAAAAAGTTTACCAGTTAGATCCTCCATGTTTGCAGGTTTCACGT
tig00001010_2480133	tig00001010|arrow|pilon|Version_1.0	2480133	A	G	0.04274	TTTACAACAAATGGCAGCTCGCTCATAAATAGTAGTTATTATCAGACTGA[A/G]AAAGTTTACCAGTTAGATCCTCCATGTTTGCAGGTTTCACGTCAACAATG
tig00001010_330962	tig00001010|arrow|pilon|Version_1.0	330962	G	A	0.05372	ACGCTTACTGATTGTAGTATATATTCGGAGAAAAATGTACATTATAATGT[G/A]TGTTGTGCAATATAAATTAATTATTAATATGCATGACATGTAAATTATAG
tig00001010_845187	tig00001010|arrow|pilon|Version_1.0	845187	C	T	0.03409	AATCCTCCAAATTGACGAAGTCACCACAGGCGCCTCGCTATCGACGGGCA[C/T]GTCGCCTACCACTGAAAGAATAGCGCCGGTTAAATTCTGGAATAAATCCA
tig00001010_889544	tig00001010|arrow|pilon|Version_1.0	889544	G	C	0.03302	AGGCAGAAACCTTACGTGCTTTAGGAGTAGGTATAGATGAATGCAACAAA[G/C]AAGAATGTGTTACCATTGTTAATTATCGTAGACTAAGTCGGAGTCTCAAG
tig00001015_44218	tig00001015|arrow|pilon|Version_1.0	44218	T	G	0.03398	TCTTCTAGGAAGGCAGCATGTCTTGTTTCCACAAACTTTGTGAATCTATC[T/G]GGACAGTAGAAACGATATCTTTTGACTTCTCTGTGTAGCCATAACAATGG
tig00001015_44219	tig00001015|arrow|pilon|Version_1.0	44219	G	A	0.03398	CTTCTAGGAAGGCAGCATGTCTTGTTTCCACAAACTTTGTGAATCTATCT[G/A]GACAGTAGAAACGATATCTTTTGACTTCTCTGTGTAGCCATAACAATGGC
tig00001015_44222	tig00001015|arrow|pilon|Version_1.0	44222	C	T	0.03738	CTAGGAAGGCAGCATGTCTTGTTTCCACAAACTTTGTGAATCTATCTGGA[C/T]AGTAGAAACGATATCTTTTGACTTCTCTGTGTAGCCATAACAATGGCAAC
tig00001015_44224	tig00001015|arrow|pilon|Version_1.0	44224	G	A	0.04286	AGGAAGGCAGCATGTCTTGTTTCCACAAACTTTGTGAATCTATCTGGACA[G/A]TAGAAACGATATCTTTTGACTTCTCTGTGTAGCCATAACAATGGCAACTC
tig00001015_44234	tig00001015|arrow|pilon|Version_1.0	44234	T	C	0.02804	CATGTCTTGTTTCCACAAACTTTGTGAATCTATCTGGACAGTAGAAACGA[T/C]ATCTTTTGACTTCTCTGTGTAGCCATAACAATGGCAACTCACTGTCTTAG
tig00001015_44243	tig00001015|arrow|pilon|Version_1.0	44243	A	C	0.0283	TTTCCACAAACTTTGTGAATCTATCTGGACAGTAGAAACGATATCTTTTG[A/C]CTTCTCTGTGTAGCCATAACAATGGCAACTCACTGTCTTAGGGTCTAGTT
tig00001040_1104052	tig00001040|arrow|pilon|Version_1.0	1104052	C	T	0.02874	ATTTCATGGCTTTGTTTGAAAAGTGAAGGGTTAAAAAGAAGACGCTATTT[C/T]TTTCTTTCAAAAAAAGTAGAGAGGAAATGGAGTGAATAAACTCTGAAATG
tig00001040_1104056	tig00001040|arrow|pilon|Version_1.0	1104056	C	T	0.03409	CATGGCTTTGTTTGAAAAGTGAAGGGTTAAAAAGAAGACGCTATTTCTTT[C/T]TTTCAAAAAAAGTAGAGAGGAAATGGAGTGAATAAACTCTGAAATGAAAA
tig00001040_1160532	tig00001040|arrow|pilon|Version_1.0	1160532	T	C	0.1	TCTTCCCCTGCATCTGCAACCCCTCGTGTGCCAAAACCTCATTGGCCTTC[T/C]GGAAAAATAGTACGCTCGCCGACCACAACGAACATCACCACGTCTGCTCC
tig00001040_1160533	tig00001040|arrow|pilon|Version_1.0	1160533	G	T	0.0942	CTTCCCCTGCATCTGCAACCCCTCGTGTGCCAAAACCTCATTGGCCTTCT[G/T]GAAAAATAGTACGCTCGCCGACCACAACGAACATCACCACGTCTGCTCCC
tig00001040_1160540	tig00001040|arrow|pilon|Version_1.0	1160540	T	A	0.05319	TGCATCTGCAACCCCTCGTGTGCCAAAACCTCATTGGCCTTCTGGAAAAA[T/A]AGTACGCTCGCCGACCACAACGAACATCACCACGTCTGCTCCCTTTACTC
tig00001040_1280149	tig00001040|arrow|pilon|Version_1.0	1280149	A	T	0.04464	TTATCAGATTCAAGCATATATAGATAGATTGAAGTTAGCAGCTCAAGCTT[A/T]TTTTTTTGTTTCTTATATAGGAGTAAATTACTCATAAATCCAGATCCTGT
tig00001040_211843	tig00001040|arrow|pilon|Version_1.0	211843	C	G	0.06701	TCCGACCAAAACCCGCCAGAGCAACCAGACCAGATCAACGGGCGCACATG[C/G]AGACCAAATCAAAGCGCAGGGCTGAAAAAAAATCCGCTTACCCAGGGCCA
tig00001040_316207	tig00001040|arrow|pilon|Version_1.0	316207	T	C	0.02966	TGGATCGGTGCCTCTACGGTACTGTGCACGACTGACTGGGGATTTGATCC[T/C]CGAGGAACTGGGAATGAAAAAGGGTTTTTTTTTGGCCGTTTCATTCATGC
tig00001040_40397	tig00001040|arrow|pilon|Version_1.0	40397	A	T	0.16116	TCTGATCAGTTTTGAAAGAAATATGACCTAATCAAGCAAGCTATGACGTA[A/T]TCCAAAAAGAAATGTGCAAACAGAATTTTTTTACTACACAATTCAAAACA
tig00001040_474466	tig00001040|arrow|pilon|Version_1.0	474466	C	T	0.095	TCCTATAATTAGCACTTGAAGATTCGCTGTCACATCTGCACTTTAGCCTC[C/T]AGATCCAAACACTAGAGGTGAATAAACTACTTTGGTCACCTTTTAGTCAA
tig00001040_552688	tig00001040|arrow|pilon|Version_1.0	552688	C	T	0.07471	GCGGAAGCAATCTGTTGCTAGGCAGGCTGAATTAAGAGGACGAACACCTT[C/T]TTTTTTTTTTCTCGGCCTCTATTTATCTTCTACTAGCAATCTGTTAGGTG
tig00001040_800943	tig00001040|arrow|pilon|Version_1.0	800943	C	G	0.02809	CTTTTAACAATCCTAAGAGACATTCTTATGTATTACGATTTGCTGCTACT[C/G]TCTATTATTCCTTAAGGCTTGCAAAGTCTTTCCAGTTGCCGTGCTCATAT
tig00001081_1041511	tig00001081|arrow|pilon|Version_1.0	1041511	G	C	0.13258	CCAGGAAGAACACAGGAGCGATTTGTTTAAGACACGAGGCATTTTTATAT[G/C]CTTCCGTGCGGGATGCTGTATCTGCTCGACTGATTCGAAGAATGAGGAAT
tig00001081_1051672	tig00001081|arrow|pilon|Version_1.0	1051672	T	G	0.10096	TCTTCATGTGGCTGGCTGCACATAACAAATGTTGGACGGCGGATAGGCTA[T/G]CTAAGAGAGGCCTATCACATCCGGAAGTCTGCCCCTTGTGTGATCAAGAA
tig00001081_1051693	tig00001081|arrow|pilon|Version_1.0	1051693	C	T	0.02551	ATAACAAATGTTGGACGGCGGATAGGCTATCTAAGAGAGGCCTATCACAT[C/T]CGGAAGTCTGCCCCTTGTGTGATCAAGAAGAGGAGACAATCAATCATCTG
tig00001081_1051695	tig00001081|arrow|pilon|Version_1.0	1051695	G	A	0.075	AACAAATGTTGGACGGCGGATAGGCTATCTAAGAGAGGCCTATCACATCC[G/A]GAAGTCTGCCCCTTGTGTGATCAAGAAGAGGAGACAATCAATCATCTGCT
tig00001081_1089243	tig00001081|arrow|pilon|Version_1.0	1089243	A	G	0.14894	CCCCTCGACCCCAGACGAGGCTCCGTGCGAGGGCACCCAGCCGCCGACGG[A/G]GGCGGAGAAGAAAGGAGGAAGCGGAACAAGTATGCTTAGGCGGAGGAAAA
tig00001081_1089285	tig00001081|arrow|pilon|Version_1.0	1089285	G	C	0.15625	GCCGACGGAGGCGGAGAAGAAAGGAGGAAGCGGAACAAGTATGCTTAGGC[G/C]GAGGAAAAGAAGACGAGCATCTGAATGGTCGTTGATATGGGGGGAAGGTG
tig00001081_1089296	tig00001081|arrow|pilon|Version_1.0	1089296	A	G	0.13366	CGGAGAAGAAAGGAGGAAGCGGAACAAGTATGCTTAGGCGGAGGAAAAGA[A/G]GACGAGCATCTGAATGGTCGTTGATATGGGGGGAAGGTGCGAACGGAGGA
tig00001081_1089335	tig00001081|arrow|pilon|Version_1.0	1089335	G	A	0.14674	GGAGGAAAAGAAGACGAGCATCTGAATGGTCGTTGATATGGGGGGAAGGT[G/A]CGAACGGAGGATCCGCTTGTACCGCCGGCAGCAACTCTGCTGCACGTCTA
tig00001081_1264737	tig00001081|arrow|pilon|Version_1.0	1264737	T	C	0.32447	TTTTATGCACGCGGCTGCTGCGTTGTTGGGAGCACACGGTAGACGTGGCA[T/C]GCAACGGAGATGCAGCTAGCTTAGCATGCATGGCTTCACACTTGTCTCAG
tig00001081_1492348	tig00001081|arrow|pilon|Version_1.0	1492348	C	G	0.06296	CAAGCACCAATCAGCAGTCGGTGTGTGTGAAGCCGCCGTGAGGCTTTTTT[C/G]GATAAGGGAAGGGCCTGCAACTGCAATGCGCACCTCTGATGACGACTCAA
tig00001081_1655194	tig00001081|arrow|pilon|Version_1.0	1655194	G	A	0.04286	CAAATTCTTGTGCGTAGCAAGAGCATCTCTAAGCGGAGGTCTCTGTCCAA[G/A]TCTCTATTCTAAATTTTAGGAGCAAGAGAGTAAAAAACCAACTCCAGTGG
tig00001081_1724742	tig00001081|arrow|pilon|Version_1.0	1724742	G	T	0.06122	CGGTTCGAAGACTGAGGGTTCTTGTTTGGAGAGCCCCCGGATCTTTTCCA[G/T]GAGGTTTCGATTTGCGTCCCTGGCCATTGGCCGTTCGATTTGCGTGTCGG
tig00001081_206693	tig00001081|arrow|pilon|Version_1.0	206693	C	T	0.03478	ACCATCCCAAATCCAGTAGGCGACCAGTCACACTGTGCGCCCGCCGGAGA[C/T]GTCACGCCAGATCGGTCTGTATCTCCGTGCTGCAAACTTGAAGAGTATGC
tig00001081_223921	tig00001081|arrow|pilon|Version_1.0	223921	C	T	0.03043	AACGTGTGGGACATGCATGATAGCACAGTAGTTGTGTGTCACCACCGTAT[C/T]GCAGCAAGAGACACCCAATGAGCAAACTGAAACTGTTGCAACAGAATAGC
tig00001081_223962	tig00001081|arrow|pilon|Version_1.0	223962	A	G	0.02632	CCACCGTATCGCAGCAAGAGACACCCAATGAGCAAACTGAAACTGTTGCA[A/G]CAGAATAGCCCTGGCTGTCCTTGACCTTGACCATAAAGGTACCCAATCAC
tig00001081_229794	tig00001081|arrow|pilon|Version_1.0	229794	G	A	0.04673	TGAACCTGTAACCAGTTTGGTTGTTTTTACCAAGCTAGCGGAGCAGTTTA[G/A]TCGTATTTTTTTTTTTTTGAGCTTTTCTCTTACTTGCAGCAAACTCATCC
tig00001081_229795	tig00001081|arrow|pilon|Version_1.0	229795	T	G	0.06132	GAACCTGTAACCAGTTTGGTTGTTTTTACCAAGCTAGCGGAGCAGTTTAG[T/G]CGTATTTTTTTTTTTTTGAGCTTTTCTCTTACTTGCAGCAAACTCATCCT
tig00001081_229796	tig00001081|arrow|pilon|Version_1.0	229796	C	T	0.0619	AACCTGTAACCAGTTTGGTTGTTTTTACCAAGCTAGCGGAGCAGTTTAGT[C/T]GTATTTTTTTTTTTTTGAGCTTTTCTCTTACTTGCAGCAAACTCATCCTT
tig00001081_229797	tig00001081|arrow|pilon|Version_1.0	229797	G	C	0.06604	ACCTGTAACCAGTTTGGTTGTTTTTACCAAGCTAGCGGAGCAGTTTAGTC[G/C]TATTTTTTTTTTTTTGAGCTTTTCTCTTACTTGCAGCAAACTCATCCTTG
tig00001081_229798	tig00001081|arrow|pilon|Version_1.0	229798	T	G	0.06863	CCTGTAACCAGTTTGGTTGTTTTTACCAAGCTAGCGGAGCAGTTTAGTCG[T/G]ATTTTTTTTTTTTTGAGCTTTTCTCTTACTTGCAGCAAACTCATCCTTGC
tig00001081_229799	tig00001081|arrow|pilon|Version_1.0	229799	A	T	0.07216	CTGTAACCAGTTTGGTTGTTTTTACCAAGCTAGCGGAGCAGTTTAGTCGT[A/T]TTTTTTTTTTTTTGAGCTTTTCTCTTACTTGCAGCAAACTCATCCTTGCA
tig00001081_525480	tig00001081|arrow|pilon|Version_1.0	525480	T	C	0.036	GGATCATGGTGGGTGCCTACGATCTGTGGCACACTCGGAGAGCCTTCTTT[T/C]GGCGGCAGGATGGTCGTGCGTCTGCTTTTCCATGGTGCGAAAAAGCCTGA
tig00001081_541094	tig00001081|arrow|pilon|Version_1.0	541094	A	G	0.02692	TAGATCTGGACTGCAGCCAACAATGCGATGACTTTTGGTTCTGGATGCAG[A/G]ATCCCCCAAATTTGGTAAAGGGCCTTAATATATTTCATGCCAGAACTGAA
tig00001081_593656	tig00001081|arrow|pilon|Version_1.0	593656	A	G	0.07308	CTTACGACATTCCAGAGCTCTTGAAGAAGTTCAGGAATCCCTACGACTGA[A/G]CGAGGTATCCCCCGGAGATGGGAAATCTCGTCTTGGCTGTTATCAGAAAA
tig00001081_633983	tig00001081|arrow|pilon|Version_1.0	633983	G	C	0.06522	ATACGGTGGCGATGAGTTTGGCTCACCGGCCGTGGAATTAACGAGGCGCA[G/C]GAGAGGTCACGTGTCAGTCTTATCCTTCTCCGTGCTCCAAGGGCCGTCGT
tig00001081_764824	tig00001081|arrow|pilon|Version_1.0	764824	C	G	0.19298	GATACAGTCTAGCTATATAAGAGTCTTCATATATAGTGATGACTGATGAA[C/G]TGACGAGTAGCTTCGTTAGGTCATCCTGGTCCGATCTTCTGCACGGTTGT
tig00001081_881073	tig00001081|arrow|pilon|Version_1.0	881073	G	A	0.05114	TCAGATTTCAGACGCTCATGAAAAGCAAGCGCATGCATGTATGATGTACT[G/A]TAGCTGCTTAAATGAGCCAGCTCCAGCAACGCACGCTTGCAACAGTGCGA
tig00001081_922855	tig00001081|arrow|pilon|Version_1.0	922855	C	T	0.1145	ATATCCAATTGTGTTCTCAATCAGCAAATTCTGTGGTATCTTTCACTGCA[C/T]GGTAACAGCTTTCTTGGCTGGATTCACCATCACAAGTTATTGTTTGGCCT
tig00001081_926481	tig00001081|arrow|pilon|Version_1.0	926481	A	G	0.03226	ACAAATAGCACATGCCCTCTCCCTGGCTGGCCGGCTCAACCTCCGGCCGG[A/G]GAATAAACAATAATGCCGCCCGGCCGCCAATCACCTTCAGATCCAACAGA
tig00001081_934823	tig00001081|arrow|pilon|Version_1.0	934823	T	A	0.11236	ATTTGCATTGCAAGGTGTATCACAGGCGCGCACGGTAACGTTTATTGCTC[T/A]TTCGTACACACGATGACACGACGCAGATGCCAACCTATGGACTGGATCTC
tig00001081_951245	tig00001081|arrow|pilon|Version_1.0	951245	G	A	0.05376	CAAGGCGTCAGTCGTGATGTGATGATTGCATGCTCTGAACTTCTATCTGT[G/A]TTTCTGAACTTGGTTACTGTTTGCTTAACTTTATTACTCATCCCGCCCTT
tig00001081_951299	tig00001081|arrow|pilon|Version_1.0	951299	C	T	0.05618	CTGAACTTGGTTACTGTTTGCTTAACTTTATTACTCATCCCGCCCTTGTA[C/T]GCAAGCAGTGACATATGATGTAGTTTCTTTGTTCCTGCTGGGCCTGGATA
tig00001081_951345	tig00001081|arrow|pilon|Version_1.0	951345	G	A	0.05682	TGTACGCAAGCAGTGACATATGATGTAGTTTCTTTGTTCCTGCTGGGCCT[G/A]GATAAGCATCGGCTTGGCTCTTGATGTGTTCCTGGTTATTTTAAGTTGAA
tig00001081_951355	tig00001081|arrow|pilon|Version_1.0	951355	C	A	0.05233	CAGTGACATATGATGTAGTTTCTTTGTTCCTGCTGGGCCTGGATAAGCAT[C/A]GGCTTGGCTCTTGATGTGTTCCTGGTTATTTTAAGTTGAAAATTGCTTAA
tig00001094_2242	tig00001094|arrow|pilon|Version_1.0	2242	C	G	0.08108	AAAGGGGTGATAAAGGAAGTCGCGAGTTGGTCGGACTCCTTCATCTTGAT[C/G]TGATGGTAACCGGAGTACGCATCAAGGAAACATAAAAGTTCACATCCCGT
tig00001094_2251	tig00001094|arrow|pilon|Version_1.0	2251	A	G	0.04839	ATAAAGGAAGTCGCGAGTTGGTCGGACTCCTTCATCTTGATCTGATGGTA[A/G]CCGGAGTACGCATCAAGGAAACATAAAAGTTCACATCCCGTCGTGGAGTC
tig00001094_2256	tig00001094|arrow|pilon|Version_1.0	2256	A	T	0.05769	GGAAGTCGCGAGTTGGTCGGACTCCTTCATCTTGATCTGATGGTAACCGG[A/T]GTACGCATCAAGGAAACATAAAAGTTCACATCCCGTCGTGGAGTCTACAA
tig00001094_2261	tig00001094|arrow|pilon|Version_1.0	2261	G	A	0.07212	TCGCGAGTTGGTCGGACTCCTTCATCTTGATCTGATGGTAACCGGAGTAC[G/A]CATCAAGGAAACATAAAAGTTCACATCCCGTCGTGGAGTCTACAATTTGA
tig00001094_2277	tig00001094|arrow|pilon|Version_1.0	2277	A	G	0.0618	CTCCTTCATCTTGATCTGATGGTAACCGGAGTACGCATCAAGGAAACATA[A/G]AAGTTCACATCCCGTCGTGGAGTCTACAATTTGATCTATACGTGGCAAAG
tig00001107_30845	tig00001107|arrow|pilon|Version_1.0	30845	C	T	0.03889	TACCTACTGCACGAAAATCGGAGCAAAACGGGTGTTTCGGCACCCGAATG[C/T]ACTTTTTCGCGCCCCCGAACTTCTGTTGAATTTTTTCGCACGAACATACC
tig00001107_30861	tig00001107|arrow|pilon|Version_1.0	30861	C	T	0.03488	ATCGGAGCAAAACGGGTGTTTCGGCACCCGAATGCACTTTTTCGCGCCCC[C/T]GAACTTCTGTTGAATTTTTTCGCACGAACATACCCAATAGCCTCCATTGG
tig00001107_30883	tig00001107|arrow|pilon|Version_1.0	30883	G	A	0.02525	GGCACCCGAATGCACTTTTTCGCGCCCCCGAACTTCTGTTGAATTTTTTC[G/A]CACGAACATACCCAATAGCCTCCATTGGACCCAAAACGATGTTAGGGAGT
tig00001107_30887	tig00001107|arrow|pilon|Version_1.0	30887	G	T	0.0303	CCCGAATGCACTTTTTCGCGCCCCCGAACTTCTGTTGAATTTTTTCGCAC[G/T]AACATACCCAATAGCCTCCATTGGACCCAAAACGATGTTAGGGAGTGATT
tig00001107_30890	tig00001107|arrow|pilon|Version_1.0	30890	C	T	0.03061	GAATGCACTTTTTCGCGCCCCCGAACTTCTGTTGAATTTTTTCGCACGAA[C/T]ATACCCAATAGCCTCCATTGGACCCAAAACGATGTTAGGGAGTGATTTGG
tig00001107_30920	tig00001107|arrow|pilon|Version_1.0	30920	C	T	0.05319	GTTGAATTTTTTCGCACGAACATACCCAATAGCCTCCATTGGACCCAAAA[C/T]GATGTTAGGGAGTGATTTGGCGCGTTTCGGTACCTTCTGCATGCAAAACG
tig00001107_30926	tig00001107|arrow|pilon|Version_1.0	30926	T	A	0.03191	TTTTTTCGCACGAACATACCCAATAGCCTCCATTGGACCCAAAACGATGT[T/A]AGGGAGTGATTTGGCGCGTTTCGGTACCTTCTGCATGCAAAACGGAGCGA
tig00001107_30942	tig00001107|arrow|pilon|Version_1.0	30942	G	T	0.03226	TACCCAATAGCCTCCATTGGACCCAAAACGATGTTAGGGAGTGATTTGGC[G/T]CGTTTCGGTACCTTCTGCATGCAAAACGGAGCGAAAACGGTCCGTTTCGG
tig00001107_30948	tig00001107|arrow|pilon|Version_1.0	30948	C	T	0.02747	ATAGCCTCCATTGGACCCAAAACGATGTTAGGGAGTGATTTGGCGCGTTT[C/T]GGTACCTTCTGCATGCAAAACGGAGCGAAAACGGTCCGTTTCGGTGCCCA
tig00001107_30950	tig00001107|arrow|pilon|Version_1.0	30950	G	A	0.02688	AGCCTCCATTGGACCCAAAACGATGTTAGGGAGTGATTTGGCGCGTTTCG[G/A]TACCTTCTGCATGCAAAACGGAGCGAAAACGGTCCGTTTCGGTGCCCAGA
tig00001107_30958	tig00001107|arrow|pilon|Version_1.0	30958	T	A	0.0266	TTGGACCCAAAACGATGTTAGGGAGTGATTTGGCGCGTTTCGGTACCTTC[T/A]GCATGCAAAACGGAGCGAAAACGGTCCGTTTCGGTGCCCAGATGCACTGC
tig00001107_30959	tig00001107|arrow|pilon|Version_1.0	30959	G	A	0.0266	TGGACCCAAAACGATGTTAGGGAGTGATTTGGCGCGTTTCGGTACCTTCT[G/A]CATGCAAAACGGAGCGAAAACGGTCCGTTTCGGTGCCCAGATGCACTGCC
tig00001115_19452	tig00001115|arrow|pilon|Version_1.0	19452	A	G	0.02655	AACACAATAGATAATTAAATAAAATCTAAGGAAAAAAGATTAGAAAATCA[A/G]ATGGAAAAAATCCTTCTGCACGTGGAGAGACATGCAAGTTTCTCGATTAT
tig00001124_206556	tig00001124|arrow|pilon|Version_1.0	206556	A	G	0.0977	TAATTGTGGATCGCCTTACCAAGACCGCACATTTTATTCCAGTCAATACC[A/G]CTTATTCTGCTAAAAGTATGCGGAGATTTATTTGGAGCGGATCGTTTGTC
tig00001124_206558	tig00001124|arrow|pilon|Version_1.0	206558	T	C	0.09659	ATTGTGGATCGCCTTACCAAGACCGCACATTTTATTCCAGTCAATACCAC[T/C]TATTCTGCTAAAAGTATGCGGAGATTTATTTGGAGCGGATCGTTTGTCTA
tig00001133_5659	tig00001133|arrow|pilon|Version_1.0	5659	T	C	0.08854	ACAATGATCGGTTTTCTTCCGATACGATCTGCCACTACACCCCAGAAGAT[T/C]GAGGCCAAAAACCTGCCAACAAAGTATGATGCACCTATGCAATATATAAA
tig00001144_451	tig00001144|arrow|pilon|Version_1.0	451	A	G	0.10484	TAACAATCCCGCTGGCCTTTGGTGCTCGGCCTTGATCCTTTGCAAGTGTC[A/G]CATCGGGCTACGTATGTGGCGACGTCCCCTCTCATATTTTTCCACCAAAA
tig00001144_454	tig00001144|arrow|pilon|Version_1.0	454	T	C	0.03279	CAATCCCGCTGGCCTTTGGTGCTCGGCCTTGATCCTTTGCAAGTGTCACA[T/C]CGGGCTACGTATGTGGCGACGTCCCCTCTCATATTTTTCCACCAAAAACG
tig00001144_466	tig00001144|arrow|pilon|Version_1.0	466	T	C	0.1371	CCTTTGGTGCTCGGCCTTGATCCTTTGCAAGTGTCACATCGGGCTACGTA[T/C]GTGGCGACGTCCCCTCTCATATTTTTCCACCAAAAACGGTCCTTCAGATC
tig00001144_481	tig00001144|arrow|pilon|Version_1.0	481	T	C	0.10648	CTTGATCCTTTGCAAGTGTCACATCGGGCTACGTATGTGGCGACGTCCCC[T/C]CTCATATTTTTCCACCAAAAACGGTCCTTCAGATCCTGATACATCTTCGT
tig00001144_5561	tig00001144|arrow|pilon|Version_1.0	5561	C	A	0.07426	CACGACAGCCTGACCCTCCTCATCTGACCCCTGAACCTTCCCCTGGTAGA[C/A]AGCCTTGGGTCTTCAGTCCCGCCCTCTCGATCATCTCGTCTAGCAGAGCT
tig00001144_5562	tig00001144|arrow|pilon|Version_1.0	5562	A	C	0.08511	ACGACAGCCTGACCCTCCTCATCTGACCCCTGAACCTTCCCCTGGTAGAC[A/C]GCCTTGGGTCTTCAGTCCCGCCCTCTCGATCATCTCGTCTAGCAGAGCTG
tig00001144_5563	tig00001144|arrow|pilon|Version_1.0	5563	G	A	0.09239	CGACAGCCTGACCCTCCTCATCTGACCCCTGAACCTTCCCCTGGTAGACA[G/A]CCTTGGGTCTTCAGTCCCGCCCTCTCGATCATCTCGTCTAGCAGAGCTGG
tig00001144_5570	tig00001144|arrow|pilon|Version_1.0	5570	G	T	0.1236	CTGACCCTCCTCATCTGACCCCTGAACCTTCCCCTGGTAGACAGCCTTGG[G/T]TCTTCAGTCCCGCCCTCTCGATCATCTCGTCTAGCAGAGCTGGGAAACCT
tig00001144_5571	tig00001144|arrow|pilon|Version_1.0	5571	T	C	0.08721	TGACCCTCCTCATCTGACCCCTGAACCTTCCCCTGGTAGACAGCCTTGGG[T/C]CTTCAGTCCCGCCCTCTCGATCATCTCGTCTAGCAGAGCTGGGAAACCTC
tig00001144_5606	tig00001144|arrow|pilon|Version_1.0	5606	A	T	0.04301	GTAGACAGCCTTGGGTCTTCAGTCCCGCCCTCTCGATCATCTCGTCTAGC[A/T]GAGCTGGGAAACCTCGGTAGCTGGCGGGGCTGATCTCGAACGGTCTCCAC
tig00001162_193883	tig00001162|arrow|pilon|Version_1.0	193883	G	A	0.03543	TCTGATTAGGTAGTAGCGGCTTGGGTCCCTAACCCAGCTAAAGCCGCTAT[G/A]ACCAAACCATGAACAAGGCTAATTTTAAACCTGTGATGAGTTACTTTTAT
tig00001162_44298	tig00001162|arrow|pilon|Version_1.0	44298	C	T	0.03226	GATCGCCTTACCAAAACCGCACATTTTATTCCGGTCAATACCATTTATAC[C/T]GCTAAGAAGTACGCGGAGATTTATTTGGAGCGGATCGTTTGTCTACATGG
tig00001162_44306	tig00001162|arrow|pilon|Version_1.0	44306	G	A	0.04902	TACCAAAACCGCACATTTTATTCCGGTCAATACCATTTATACTGCTAAGA[G/A]GTACGCGGAGATTTATTTGGAGCGGATCGTTTGTCTACATGGGGTACCCA
tig00001162_44328	tig00001162|arrow|pilon|Version_1.0	44328	A	G	0.03977	CCGGTCAATACCATTTATACTGCTAAGAAGTACGCGGAGATTTATTTGGA[A/G]CGGATCGTTTGTCTACATGGGGTACCCAAGACGATAATTTCAGATCGTGG
tig00001162_95183	tig00001162|arrow|pilon|Version_1.0	95183	T	C	0.03211	CTAAACAGATGGCGGAAAAGGGCAAAATGGGGATCTATCCCTAGGAATGC[T/C]TCGCACAGGTGGATGTAGATGGATAAATTCAAAATGGAGTTGGGATGCAG
tig00001162_95198	tig00001162|arrow|pilon|Version_1.0	95198	G	A	0.13362	AAAAGGGCAAAATGGGGATCTATCCCTAGGAATGCTTCGCACAGGTGGAT[G/A]TAGATGGATAAATTCAAAATGGAGTTGGGATGCAGATGACACAGCTCTAT
tig00001162_95230	tig00001162|arrow|pilon|Version_1.0	95230	T	G	0.11017	TGCTTCGCACAGGTGGATGTAGATGGATAAATTCAAAATGGAGTTGGGAT[T/G]CAGATGACACAGCTCTATCCCATAAAACTGCAGCACACGGCGGAAAAATC
tig00001162_95231	tig00001162|arrow|pilon|Version_1.0	95231	C	T	0.07692	GCTTCGCACAGGTGGATGTAGATGGATAAATTCAAAATGGAGTTGGGATG[C/T]AGATGACACAGCTCTATCCCATAAAACTGCAGCACACGGCGGAAAAATCA
tig00001162_95234	tig00001162|arrow|pilon|Version_1.0	95234	A	G	0.06723	TCGCACAGGTGGATGTAGATGGATAAATTCAAAATGGAGTTGGGATGCAG[A/G]TGACACAGCTCTATCCCATAAAACTGCAGCACACGGCGGAAAAATCACAA
tig00001162_95238	tig00001162|arrow|pilon|Version_1.0	95238	C	T	0.05833	ACAGGTGGATGTAGATGGATAAATTCAAAATGGAGTTGGGATGCAGATGA[C/T]ACAGCTCTATCCCATAAAACTGCAGCACACGGCGGAAAAATCACAAGTTG
tig00001162_95240	tig00001162|arrow|pilon|Version_1.0	95240	C	T	0.11765	AGGTGGATGTAGATGGATAAATTCAAAATGGAGTTGGGATGCAGATGACA[C/T]AGCTCTATCCCATAAAACTGCAGCACACGGCGGAAAAATCACAAGTTGGC
tig00001162_95246	tig00001162|arrow|pilon|Version_1.0	95246	T	A	0.05785	ATGTAGATGGATAAATTCAAAATGGAGTTGGGATGCAGATGACACAGCTC[T/A]ATCCCATAAAACTGCAGCACACGGCGGAAAAATCACAAGTTGGCATGCCA
tig00001162_95247	tig00001162|arrow|pilon|Version_1.0	95247	A	C	0.03306	TGTAGATGGATAAATTCAAAATGGAGTTGGGATGCAGATGACACAGCTCT[A/C]TCCCATAAAACTGCAGCACACGGCGGAAAAATCACAAGTTGGCATGCCAA
tig00001162_95263	tig00001162|arrow|pilon|Version_1.0	95263	G	A	0.09449	CAAAATGGAGTTGGGATGCAGATGACACAGCTCTATCCCATAAAACTGCA[G/A]CACACGGCGGAAAAATCACAAGTTGGCATGCCAAAACCAACTTCATAGAA
tig00001162_95270	tig00001162|arrow|pilon|Version_1.0	95270	G	A	0.06589	GAGTTGGGATGCAGATGACACAGCTCTATCCCATAAAACTGCAGCACACG[G/A]CGGAAAAATCACAAGTTGGCATGCCAAAACCAACTTCATAGAAGGCTTTC
tig00001171_3789	tig00001171|arrow|pilon|Version_1.0	3789	C	G	0.05851	TTGATGTTTTGTTTTGATGTTTTGTGTGCTGCTACTACCAGTTCTCGCTA[C/G]GAGCTTGTTCTAAAAAAATTAGCTTTTTAAGTATAGAAACGTTGATTGGT
tig00001171_5457	tig00001171|arrow|pilon|Version_1.0	5457	T	C	0.04741	GCTTTGTGGATGTCTTTGTCTACTAGTTTATCTGATGTCCCATGTTTCAC[T/C]ATTTTGCAGCGTTACACATATATGTTTTAACAAGTGCATTGAGAAGAGCT
tig00001171_5478	tig00001171|arrow|pilon|Version_1.0	5478	C	T	0.03237	ACTAGTTTATCTGATGTCCCATGTTTCACTATTTTGCAGCGTTACACATA[C/T]ATGTTTTAACAAGTGCATTGAGAAGAGCTACACCAGATTTTATATAGACA
tig00001176_11048	tig00001176|arrow|pilon|Version_1.0	11048	G	T	0.31461	CAATCTACTCCGTTAGGCCCTAAATGATGTTTGGGAGTGTTTCGGAGCAT[G/T]CGGTTACCTACAGCACGAAATCGAAGCAAAACGGGTGTTTCGGCACCCGA
tig00001176_12175	tig00001176|arrow|pilon|Version_1.0	12175	G	A	0.04435	GAGTGATTTGGCGCGTTTCGGTACCTTCTGCATGCAAAACGGAGCGAAAC[G/A]GGCCCGTTTCGGTGCTCGGATGCACTGCCTCGTAACAACCAACTTCAAAA
tig00001176_12240	tig00001176|arrow|pilon|Version_1.0	12240	G	A	0.05952	CTCGGATGCACTGCCTCGTAACAACCAACTTCAAAATGGGTTTTCGCTAC[G/A]GACACTTCCAATCTACTCCGTTAGGCCCTAAATGATGTTTGGGAGTGTTT
tig00001176_12248	tig00001176|arrow|pilon|Version_1.0	12248	C	G	0.03814	CACTGCCTCGTAACAACCAACTTCAAAATGGGTTTTCGCTACGGACACTT[C/G]CAATCTACTCCGTTAGGCCCTAAATGATGTTTGGGAGTGTTTTGGAGCAT
tig00001176_17772	tig00001176|arrow|pilon|Version_1.0	17772	C	T	0.06701	GGACCCAAAACGATGTTAGGGAGTGATTTGGCGCGTTTCGGTACCTTCTG[C/T]ATGCAAAACGGAGCGAAACGGGCCCGTTTCGGTGCTCGGATGCACTGCCT
tig00001176_17774	tig00001176|arrow|pilon|Version_1.0	17774	T	C	0.04545	ACCCAAAACGATGTTAGGGAGTGATTTGGCGCGTTTCGGTACCTTCTGCA[T/C]GCAAAACGGAGCGAAACGGGCCCGTTTCGGTGCTCGGATGCACTGCCTCG
tig00001176_17775	tig00001176|arrow|pilon|Version_1.0	17775	G	T	0.03535	CCCAAAACGATGTTAGGGAGTGATTTGGCGCGTTTCGGTACCTTCTGCAT[G/T]CAAAACGGAGCGAAACGGGCCCGTTTCGGTGCTCGGATGCACTGCCTCGT
tig00001176_17776	tig00001176|arrow|pilon|Version_1.0	17776	C	T	0.07071	CCAAAACGATGTTAGGGAGTGATTTGGCGCGTTTCGGTACCTTCTGCATG[C/T]AAAACGGAGCGAAACGGGCCCGTTTCGGTGCTCGGATGCACTGCCTCGTA
tig00001176_17787	tig00001176|arrow|pilon|Version_1.0	17787	G	A	0.02885	TTAGGGAGTGATTTGGCGCGTTTCGGTACCTTCTGCATGCAAAACGGAGC[G/A]AAACGGGCCCGTTTCGGTGCTCGGATGCACTGCCTCGTAACAACCAACTT
tig00001176_17806	tig00001176|arrow|pilon|Version_1.0	17806	G	A	0.03333	GTTTCGGTACCTTCTGCATGCAAAACGGAGCGAAACGGGCCCGTTTCGGT[G/A]CTCGGATGCACTGCCTCGTAACAACCAACTTCAAAATGGGTTTTCGCTAC
tig00001176_17815	tig00001176|arrow|pilon|Version_1.0	17815	C	T	0.04167	CCTTCTGCATGCAAAACGGAGCGAAACGGGCCCGTTTCGGTGCTCGGATG[C/T]ACTGCCTCGTAACAACCAACTTCAAAATGGGTTTTCGCTACGGACACTTC
tig00001176_17835	tig00001176|arrow|pilon|Version_1.0	17835	C	T	0.02941	GCGAAACGGGCCCGTTTCGGTGCTCGGATGCACTGCCTCGTAACAACCAA[C/T]TTCAAAATGGGTTTTCGCTACGGACACTTCCAATCTACTCCGTTAGGCCC
tig00001176_17839	tig00001176|arrow|pilon|Version_1.0	17839	A	C	0.03261	AACGGGCCCGTTTCGGTGCTCGGATGCACTGCCTCGTAACAACCAACTTC[A/C]AAATGGGTTTTCGCTACGGACACTTCCAATCTACTCCGTTAGGCCCTAAA
tig00001176_17857	tig00001176|arrow|pilon|Version_1.0	17857	G	A	0.12366	CTCGGATGCACTGCCTCGTAACAACCAACTTCAAAATGGGTTTTCGCTAC[G/A]GACACTTCCAATCTACTCCGTTAGGCCCTAAATGATGTTGGGAGTGTTTT
tig00001176_25271	tig00001176|arrow|pilon|Version_1.0	25271	C	A	0.03465	TGACCCAAAACGATGTTAGGGAGTGATTTGGCGCGTTTCGGTACCTTCTG[C/A]ATGCAAAACGGAGCGAAACGGGCCCGTTTCGGTGCTCGGATGCACTGCCT
tig00001176_25275	tig00001176|arrow|pilon|Version_1.0	25275	C	T	0.04945	CCAAAACGATGTTAGGGAGTGATTTGGCGCGTTTCGGTACCTTCTGCATG[C/T]AAAACGGAGCGAAACGGGCCCGTTTCGGTGCTCGGATGCACTGCCTCGTA
tig00001176_25291	tig00001176|arrow|pilon|Version_1.0	25291	G	A	0.06044	GAGTGATTTGGCGCGTTTCGGTACCTTCTGCATGCAAAACGGAGCGAAAC[G/A]GGCCCGTTTCGGTGCTCGGATGCACTGCCTCGTAACAACCAACTTCAAAA
tig00001176_25314	tig00001176|arrow|pilon|Version_1.0	25314	C	T	0.08095	CCTTCTGCATGCAAAACGGAGCGAAACGGGCCCGTTTCGGTGCTCGGATG[C/T]ACTGCCTCGTAACAACCAACTTCAAAATGGGTTTTCGCTACGGACACTTC
tig00001176_25319	tig00001176|arrow|pilon|Version_1.0	25319	C	T	0.04245	TGCATGCAAAACGGAGCGAAACGGGCCCGTTTCGGTGCTCGGATGCACTG[C/T]CTCGTAACAACCAACTTCAAAATGGGTTTTCGCTACGGACACTTCCAATC
tig00001176_25323	tig00001176|arrow|pilon|Version_1.0	25323	G	A	0.02752	TGCAAAACGGAGCGAAACGGGCCCGTTTCGGTGCTCGGATGCACTGCCTC[G/A]TAACAACCAACTTCAAAATGGGTTTTCGCTACGGACACTTCCAATCTACT
tig00001176_25335	tig00001176|arrow|pilon|Version_1.0	25335	T	A	0.0396	CGAAACGGGCCCGTTTCGGTGCTCGGATGCACTGCCTCGTAACAACCAAC[T/A]TCAAAATGGGTTTTCGCTACGGACACTTCCAATCTACTCCGTTAGGCCCT
tig00001176_25351	tig00001176|arrow|pilon|Version_1.0	25351	G	C	0.0283	CGGTGCTCGGATGCACTGCCTCGTAACAACCAACTTCAAAATGGGTTTTC[G/C]CTACGGACACTTCCAATCTACTCCGTTAGGCCCTAAATGATGTTTGGGAG
tig00001176_25352	tig00001176|arrow|pilon|Version_1.0	25352	C	A	0.03365	GGTGCTCGGATGCACTGCCTCGTAACAACCAACTTCAAAATGGGTTTTCG[C/A]TACGGACACTTCCAATCTACTCCGTTAGGCCCTAAATGATGTTTGGGAGT
tig00001176_25365	tig00001176|arrow|pilon|Version_1.0	25365	C	T	0.04023	ACTGCCTCGTAACAACCAACTTCAAAATGGGTTTTCGCTACGGACACTTC[C/T]AATCTACTCCGTTAGGCCCTAAATGATGTTTGGGAGTGTTTCGGAGCATT
tig00001176_25374	tig00001176|arrow|pilon|Version_1.0	25374	C	T	0.03535	TAACAACCAACTTCAAAATGGGTTTTCGCTACGGACACTTCCAATCTACT[C/T]CGTTAGGCCCTAAATGATGTTTGGGAGTGTTTCGGAGCATTCGGTTACCT
tig00001176_25375	tig00001176|arrow|pilon|Version_1.0	25375	C	T	0.02841	AACAACCAACTTCAAAATGGGTTTTCGCTACGGACACTTCCAATCTACTC[C/T]GTTAGGCCCTAAATGATGTTTGGGAGTGTTTCGGAGCATTCGGTTACCTA
tig00001176_8026	tig00001176|arrow|pilon|Version_1.0	8026	C	A	0.04082	GCACTGTTTCGCGCCCCGGAACTTCTGTGAATTTTTCGCACGAACATGCC[C/A]ATAGCCTCCATTGGACCCAAACGATGTTAGGGAGTGATTTGGCGCGTTTC
tig00001176_8797	tig00001176|arrow|pilon|Version_1.0	8797	A	G	0.18981	CGGATGCACTGCCTCGTAACAACCAACTTCAAAATGGGTTTTTCGCTACG[A/G]ACACTTCCAATCTACTCCGTTAGGCCCTAAATGATGATTGGGAGTGTTTT
tig00001198_309017	tig00001198|arrow|pilon|Version_1.0	309017	C	G	0.03097	CATATTGGTACGCCTCCCACCAGTCTAGAGCAGCTCCCTCAAACTATCCT[C/G]AGGCGTAGAGCACCTTCTCCCTGTCATCACACTGAGCAATGTCAAGCTGT
tig00001198_380550	tig00001198|arrow|pilon|Version_1.0	380550	T	C	0.12088	GAGAGACAGCTTGACATTGCTCAGTGTGATGACAGGGAGAAGGTGCTCTA[T/C]GCCTCAGGGCAGTTTGAGGGAGCTGCTCTAGACTGGTGGGAGGCATACCA
tig00001198_380557	tig00001198|arrow|pilon|Version_1.0	380557	G	A	0.05747	AGCTTGACATTGCTCAGTGTGATGACAGGGAGAAGGTGCTCTATGCCTCA[G/A]GGCAGTTTGAGGGAGCTGCTCTAGACTGGTGGGAGGCATACCAATATGCG
tig00001198_380574	tig00001198|arrow|pilon|Version_1.0	380574	T	C	0.05682	TGTGATGACAGGGAGAAGGTGCTCTATGCCTCAGGGCAGTTTGAGGGAGC[T/C]GCTCTAGACTGGTGGGAGGCATACCAATATGCGCACCCCAATCACAACCA
tig00001198_455378	tig00001198|arrow|pilon|Version_1.0	455378	G	C	0.04065	AGAGCCAATGAATCAGTCGGTGCTCTGTGTGTGCGGGGTCAAATCCACAC[G/C]CCACCGATTGGTTCAGTGCCTGTCACCATGCAAAGTTGAAGGTATTGGCA
tig00001198_83146	tig00001198|arrow|pilon|Version_1.0	83146	T	C	0.19318	AAAGTTTCCAAGGAGAGATGGCTATCGGCCCTAGCTGCTTCAATCTGGTA[T/C]CGGGCTTACCGATTCCCATATATCGGCATGCATGTGGTACGTTCAAAAAC
tig00001198_83163	tig00001198|arrow|pilon|Version_1.0	83163	T	C	0.19101	ATGGCTATCGGCCCTAGCTGCTTCAATCTGGTACCGGGCTTACCGATTCC[T/C]ATATATCGGCATGCATGTGGTACGTTCAAAAACTTGACACACTCAACCAC
tig00001198_86533	tig00001198|arrow|pilon|Version_1.0	86533	A	T	0.02823	TGCTTTATCACGCAAGAATATTTTGTTAAATCAACTTGGGATAAAAGTAT[A/T]GGGACTTGAAAGCATAAAAGAATTATACTCTGCTGATCTTGAATTTTCAG
tig00001210_22668	tig00001210|arrow|pilon|Version_1.0	22668	G	A	0.10204	CCAACCAAGTCAGCGTCCACAAATAAGTTTATTAGGACCTTGGAACTCGT[G/A]TTGATAACTTGAAGGGTAGGTCAAGCCTGCTCTTGTCCAATTGCATTGGG
tig00001211_10005	tig00001211|arrow|pilon|Version_1.0	10005	T	G	0.11161	GGAAGGAGCGCCGGTCGTCGTACATACGTCGTCAGCGGTGTAAATGATCT[T/G]ATCTCAATCCGTCAGTTCGTTCGGTTGAGCGAGCAAGGAATTGAAAGGGG
tig00001211_11981	tig00001211|arrow|pilon|Version_1.0	11981	T	A	0.30808	GGCGCGGACGTGCATGCGCCGGAGGAGAGCTCCTTGCGTCCGCGCGCACT[T/A]ACGTACGCTGACACACGGGCATTTCGTGCGTGCGCGGATACACCACATAT
tig00001211_9966	tig00001211|arrow|pilon|Version_1.0	9966	C	G	0.32609	GGCTAGCTACGTCGGCGATTGACAGGCAACTGCATGCCGGGAAGGAGCGC[C/G]GGTCGTCGTACATACGTCGTCAGCGGTGTAAATGATCTTATCTCAATCCG
tig00001235_12471	tig00001235|arrow|pilon|Version_1.0	12471	G	A	0.02525	TTTATCCTTGCATGCAAGGAGTTATAGTATGTTGGCAACAGTTGATCAAC[G/A]CACACAGGACAAGTGCATATAAGTTCTGGGTATTTGGACAAGAACTCGAA
tig00001235_12499	tig00001235|arrow|pilon|Version_1.0	12499	G	T	0.03723	ATGTTGGCAACAGTTGATCAACGCACACAGGACAAGTGCATATAAGTTCT[G/T]GGTATTTGGACAAGAACTCGAACTCCTTGTTAATACCACATTTGATAATG
tig00001235_12509	tig00001235|arrow|pilon|Version_1.0	12509	A	C	0.11111	CAGTTGATCAACGCACACAGGACAAGTGCATATAAGTTCTGGGTATTTGG[A/C]CAAGAACTCGAACTCCTTGTTAATACCACATTTGATAATGGAAGCTTATC
tig00001235_12510	tig00001235|arrow|pilon|Version_1.0	12510	C	A	0.10753	AGTTGATCAACGCACACAGGACAAGTGCATATAAGTTCTGGGTATTTGGA[C/A]AAGAACTCGAACTCCTTGTTAATACCACATTTGATAATGGAAGCTTATCA
tig00001235_12513	tig00001235|arrow|pilon|Version_1.0	12513	G	A	0.06593	TGATCAACGCACACAGGACAAGTGCATATAAGTTCTGGGTATTTGGACAA[G/A]AACTCGAACTCCTTGTTAATACCACATTTGATAATGGAAGCTTATCAAAT
tig00001247_1606562	tig00001247|arrow|pilon|Version_1.0	1606562	G	A	0.0531	AACGCCAATTTACCAACAAGTTGTGTAATGCTATGCTCAAATGACATAAC[G/A]GAATATTAAATACCTCTTCACAGCCGTGAGAACCAATATTTATGGATTCA
tig00001247_1606567	tig00001247|arrow|pilon|Version_1.0	1606567	A	G	0.0531	CAATTTACCAACAAGTTGTGTAATGCTATGCTCAAATGACATAACGGAAT[A/G]TTAAATACCTCTTCACAGCCGTGAGAACCAATATTTATGGATTCAAAAGC
tig00001247_1606605	tig00001247|arrow|pilon|Version_1.0	1606605	T	G	0.04505	ACATAACGGAATATTAAATACCTCTTCACAGCCGTGAGAACCAATATTTA[T/G]GGATTCAAAAGCAATGTCGCATTCCCTCCATAGATCTTCATGATACTTAT
tig00001247_1606624	tig00001247|arrow|pilon|Version_1.0	1606624	G	A	0.04206	ACCTCTTCACAGCCGTGAGAACCAATATTTATGGATTCAAAAGCAATGTC[G/A]CATTCCCTCCATAGATCTTCATGATACTTATCATTTTCTGTTTTCTCGCA
tig00001247_1871158	tig00001247|arrow|pilon|Version_1.0	1871158	T	C	0.03571	GCCCGGTAATAGATCTGTAAATATCTGCGAGCACGCGGTTCCGCAGCCTT[T/C]TCACGCTTTTCCTCACCAGTTTTACATGTGCGTACACGTACTGTATGTGG
tig00001247_1873168	tig00001247|arrow|pilon|Version_1.0	1873168	A	C	0.03008	GGCATCAGCCGCAAATATACATCGTACTACTATTCCGTGACAGCCAGGAG[A/C]CCAGGAGGCTCCTAATTAGACCGATATATAAAAGATTGCTTACAAAAATT
tig00001247_1873169	tig00001247|arrow|pilon|Version_1.0	1873169	C	A	0.03358	GCATCAGCCGCAAATATACATCGTACTACTATTCCGTGACAGCCAGGAGA[C/A]CAGGAGGCTCCTAATTAGACCGATATATAAAAGATTGCTTACAAAAATTA
tig00001247_1873172	tig00001247|arrow|pilon|Version_1.0	1873172	G	T	0.03358	TCAGCCGCAAATATACATCGTACTACTATTCCGTGACAGCCAGGAGACCA[G/T]GAGGCTCCTAATTAGACCGATATATAAAAGATTGCTTACAAAAATTATTC
tig00001247_1905104	tig00001247|arrow|pilon|Version_1.0	1905104	G	T	0.09341	GCAACCAAGCCTTGGTAGGCCCGGCTTTGTTGGAAAACTCCACCTGTGCT[G/T]GCTGTCCATGCACCGGCTCGAGAACACCCTGAAACCTTTGCAACAACTGC
tig00001247_1906332	tig00001247|arrow|pilon|Version_1.0	1906332	A	T	0.04396	CTCCAAGTAGCTCTTACCTTCTCCTTCAGATAATATGGGGACACAAATGT[A/T]GGTTTTATTTTGGCCTTAGCTCGAGCAGCGTATACATGCGAGCACGGATA
tig00001247_1906357	tig00001247|arrow|pilon|Version_1.0	1906357	G	T	0.03846	TCAGATAATATGGGGACACAAATGTAGGTTTTATTTTGGCCTTAGCTCGA[G/T]CAGCGTATACATGCGAGCACGGATAATGAAGAAGCTTTGGTTTGTTGCAT
tig00001247_2389586	tig00001247|arrow|pilon|Version_1.0	2389586	T	C	0.03	CGTCTGTAGATGCATCTGCGTCGTGTCCCCCTGCATGTCCCCTAATTCCA[T/C]TAGAACCCTAGCTAAAGACCCAGAGAATACAAAGCCCCAGATCAAGAATT
tig00001247_2461030	tig00001247|arrow|pilon|Version_1.0	2461030	G	A	0.04878	TTTCTTATCCTTTTTTTTTTCATTCACTTGTCCATTAGCTAATTGCTGGA[G/A]TTCATGAAATTTTTCATAGGTCAATGCATATGATGGTGTTCAGATCGTGG
tig00001247_2486123	tig00001247|arrow|pilon|Version_1.0	2486123	G	A	0.025	ATGCACATCAGAATACCCAAGTTTAGAGATGCCCAATCAGGATCTGGAGA[G/A]CGGCATTCTGCACAGCTGTCATTTCCAGGAATATTCCTTAGAAGGTTGAA
tig00001247_2518406	tig00001247|arrow|pilon|Version_1.0	2518406	T	C	0.02551	GTGATGAACGAACATGCCATGCGGTGAGCGCGATAGTAGTAGGAAAACGA[T/C]TGCAGATCGAACATGAACTTTGGACTGGACGAAGTGGCACCACTGTTACG
tig00001247_2612573	tig00001247|arrow|pilon|Version_1.0	2612573	A	C	0.24762	GTGTGGTGAATAGAAAAAACTTGTTTGAAAAGTAACGAATCTGAACACAG[A/C]CTTGCAATCGCAGCACTGTGCACATCACAGCGGCTGGGCTGGCGACAGGC
tig00001247_2640533	tig00001247|arrow|pilon|Version_1.0	2640533	A	T	0.04104	TATCTCACATAAACTAAGTATAGGCATGTTATCACTGAACTTTGCTGTTG[A/T]TGTACAGCGCTATTTAGGTGATTCATAACAGTTCATTACTTTATCAACCG
tig00001247_2749448	tig00001247|arrow|pilon|Version_1.0	2749448	A	G	0.07143	TGGGCTTCCTCGCTGCATCCCAGGCCCGGCGATCTCGTCCGACCGAAGGC[A/G]ACGGCATGATGCAGTGGTGACGGCGACACGCCGCAACGAAAAGGCGCCGA
tig00001247_2951077	tig00001247|arrow|pilon|Version_1.0	2951077	G	A	0.03237	TTTAGGCAGAAAAACAGAACATATAGGGATTCTTGGAAGGAGGCTACTCT[G/A]CCAAAAACATTTTTTATGCGCTCAGATCCTCTAGCTGGAACCCTATTTTT
tig00001247_2951084	tig00001247|arrow|pilon|Version_1.0	2951084	A	T	0.035	AGAAAAACAGAACATATAGGGATTCTTGGAAGGAGGCTACTCTGCCAAAA[A/T]CATTTTTTATGCGCTCAGATCCTCTAGCTGGAACCCTATTTTTGTGCTGT
tig00001247_2951102	tig00001247|arrow|pilon|Version_1.0	2951102	G	T	0.06373	GGGATTCTTGGAAGGAGGCTACTCTGCCAAAAACATTTTTTATGCGCTCA[G/T]ATCCTCTAGCTGGAACCCTATTTTTGTGCTGTTTCCCACTGCATTCCAAC
tig00001247_786193	tig00001247|arrow|pilon|Version_1.0	786193	C	T	0.04255	GAAGTGAGAGTGGCACCAAGGCGTGGTCGCGGGGTGGGCTGGATTTGTTG[C/T]GCCCCTGTGCACCTGTGCCACCAGCCCACCTCCAGTTGACAGTTTGATAC
tig00001247_786194	tig00001247|arrow|pilon|Version_1.0	786194	G	C	0.09659	AAGTGAGAGTGGCACCAAGGCGTGGTCGCGGGGTGGGCTGGATTTGTTGC[G/C]CCCCTGTGCACCTGTGCCACCAGCCCACCTCCAGTTGACAGTTTGATACA
tig00001247_815823	tig00001247|arrow|pilon|Version_1.0	815823	A	T	0.03933	TAGATGTTCACATACCATATTTTACACCCTGATCAAGTAAATATCTCTCC[A/T]GATGAACTCAAAATGTCATTAATTCTAGAGGCCAAATTGTAAAACAATCA
tig00001247_815837	tig00001247|arrow|pilon|Version_1.0	815837	T	G	0.02778	CCATATTTTACACCCTGATCAAGTAAATATCTCTCCAGATGAACTCAAAA[T/G]GTCATTAATTCTAGAGGCCAAATTGTAAAACAATCAATGTAAAAAGAAAA
tig00001247_815838	tig00001247|arrow|pilon|Version_1.0	815838	G	T	0.02778	CATATTTTACACCCTGATCAAGTAAATATCTCTCCAGATGAACTCAAAAT[G/T]TCATTAATTCTAGAGGCCAAATTGTAAAACAATCAATGTAAAAAGAAAAT
tig00001247_815839	tig00001247|arrow|pilon|Version_1.0	815839	T	C	0.03804	ATATTTTACACCCTGATCAAGTAAATATCTCTCCAGATGAACTCAAAATG[T/C]CATTAATTCTAGAGGCCAAATTGTAAAACAATCAATGTAAAAAGAAAATG
tig00001247_815840	tig00001247|arrow|pilon|Version_1.0	815840	C	A	0.03723	TATTTTACACCCTGATCAAGTAAATATCTCTCCAGATGAACTCAAAATGT[C/A]ATTAATTCTAGAGGCCAAATTGTAAAACAATCAATGTAAAAAGAAAATGG
tig00001247_815841	tig00001247|arrow|pilon|Version_1.0	815841	A	T	0.03763	ATTTTACACCCTGATCAAGTAAATATCTCTCCAGATGAACTCAAAATGTC[A/T]TTAATTCTAGAGGCCAAATTGTAAAACAATCAATGTAAAAAGAAAATGGA
tig00001247_815843	tig00001247|arrow|pilon|Version_1.0	815843	T	C	0.03933	TTTACACCCTGATCAAGTAAATATCTCTCCAGATGAACTCAAAATGTCAT[T/C]AATTCTAGAGGCCAAATTGTAAAACAATCAATGTAAAAAGAAAATGGAAG
tig00001247_824821	tig00001247|arrow|pilon|Version_1.0	824821	C	T	0.03659	CTCCATCAGAGTAACGTCGCACGGTGTTAATGCCTGTCAGCCAGCAAGTA[C/T]AGATTTGAACCCAAGTCTTGCAATTAGTAAAAAGTCAGTTTTGGTTCCAA
tig00001251_1760	tig00001251|arrow|pilon|Version_1.0	1760	A	T	0.03788	ATGCACTTCCCCGTAACAACGAACTTCAAAATGGGTTTTTCGCTATGGAC[A/T]CTTCCAATCTAAGCCGTTAGGCCCTAAATGATGTTTGGGAGCGTTTTGGA
tig00001251_1762	tig00001251|arrow|pilon|Version_1.0	1762	T	G	0.036	GCACTTCCCCGTAACAACGAACTTCAAAATGGGTTTTTCGCTATGGACAC[T/G]TCCAATCTAAGCCGTTAGGCCCTAAATGATGTTTGGGAGCGTTTTGGATC
tig00001251_1776	tig00001251|arrow|pilon|Version_1.0	1776	G	A	0.03846	CAACGAACTTCAAAATGGGTTTTTCGCTATGGACACTTCCAATCTAAGCC[G/A]TTAGGCCCTAAATGATGTTTGGGAGCGTTTTGGATCACTCGGTTACCTAC
tig00001251_1794	tig00001251|arrow|pilon|Version_1.0	1794	T	C	0.10417	GTTTTTCGCTATGGACACTTCCAATCTAAGCCGTTAGGCCCTAAATGATG[T/C]TTGGGAGCGTTTTGGATCACTCGGTTACCTACTGCACGAAAACCGCAGCA
tig00001251_1802	tig00001251|arrow|pilon|Version_1.0	1802	C	T	0.05691	CTATGGACACTTCCAATCTAAGCCGTTAGGCCCTAAATGATGTTTGGGAG[C/T]GTTTTGGATCACTCGGTTACCTACTGCACGAAAACCGCAGCAAAACGGGT
tig00001251_23217	tig00001251|arrow|pilon|Version_1.0	23217	C	G	0.04545	TGGTGCCCGGATGCACTTCCCCGTAACAACGAACTTCAAAATGGGTTTTT[C/G]GCTATGGACACTTCCAATCTAAGCCGTTAGGCCCTAAATGATGTTTGGGA
tig00001251_23766	tig00001251|arrow|pilon|Version_1.0	23766	T	C	0.08036	ACCCAAAACGATGCTAGGCAGTGATCTGGCGCGTTTCGGTACCTTCTGCA[T/C]GCAAAACCGAGCGCAAGGGGCCCGTTTCGGTGCCCGGATGCACTGCCCCG
tig00001251_23779	tig00001251|arrow|pilon|Version_1.0	23779	G	A	0.05159	CTAGGCAGTGATCTGGCGCGTTTCGGTACCTTCTGCATGCAAAACCGAGC[G/A]CAAGGGGCCCGTTTCGGTGCCCGGATGCACTGCCCCGTAACAACAAATTT
tig00001251_23790	tig00001251|arrow|pilon|Version_1.0	23790	G	A	0.132	TCTGGCGCGTTTCGGTACCTTCTGCATGCAAAACCGAGCGCAAGGGGCCC[G/A]TTTCGGTGCCCGGATGCACTGCCCCGTAACAACAAATTTCAAAATGGGTT
tig00001251_23799	tig00001251|arrow|pilon|Version_1.0	23799	C	A	0.07658	TTTCGGTACCTTCTGCATGCAAAACCGAGCGCAAGGGGCCCGTTTCGGTG[C/A]CCGGATGCACTGCCCCGTAACAACAAATTTCAAAATGGGTTTTTCGCTAC
tig00001251_23805	tig00001251|arrow|pilon|Version_1.0	23805	T	A	0.03906	TACCTTCTGCATGCAAAACCGAGCGCAAGGGGCCCGTTTCGGTGCCCGGA[T/A]GCACTGCCCCGTAACAACAAATTTCAAAATGGGTTTTTCGCTACGGACAC
tig00001251_23837	tig00001251|arrow|pilon|Version_1.0	23837	G	T	0.07522	CCCGTTTCGGTGCCCGGATGCACTGCCCCGTAACAACAAATTTCAAAATG[G/T]GTTTTTCGCTACGGACACTTCCAATCTACTCCGTTAGGCCCTAAATAATG
tig00001251_23888	tig00001251|arrow|pilon|Version_1.0	23888	C	T	0.06322	GTTTTTCGCTACGGACACTTCCAATCTACTCCGTTAGGCCCTAAATAATG[C/T]TTGGGAGTGTTTTGGAGCATTCGGTTACCTACTGCACGAAAATCGAAGCA
tig00001251_24406	tig00001251|arrow|pilon|Version_1.0	24406	C	T	0.03922	GTTAGGGAGTGATCTGGCGCGTTTCGGTACCTGCTGCATGCAAAACGGAG[C/T]GAAACGGGCCCGTTTTGGTGCCCGGATGCACTTCCCTGTAACAACGAACT
tig00001251_24415	tig00001251|arrow|pilon|Version_1.0	24415	C	T	0.04	TGATCTGGCGCGTTTCGGTACCTGCTGCATGCAAAACGGAGCGAAACGGG[C/T]CCGTTTTGGTGCCCGGATGCACTTCCCTGTAACAACGAACTTCAAAATGG
tig00001251_24428	tig00001251|arrow|pilon|Version_1.0	24428	C	G	0.06536	TTCGGTACCTGCTGCATGCAAAACGGAGCGAAACGGGCCCGTTTTGGTGC[C/G]CGGATGCACTTCCCTGTAACAACGAACTTCAAAATGGGTTTTTCGCTATG
tig00001251_24431	tig00001251|arrow|pilon|Version_1.0	24431	G	A	0.09864	GGTACCTGCTGCATGCAAAACGGAGCGAAACGGGCCCGTTTTGGTGCCCG[G/A]ATGCACTTCCCTGTAACAACGAACTTCAAAATGGGTTTTTCGCTATGGAC
tig00001251_24435	tig00001251|arrow|pilon|Version_1.0	24435	C	A	0.09416	CCTGCTGCATGCAAAACGGAGCGAAACGGGCCCGTTTTGGTGCCCGGATG[C/A]ACTTCCCTGTAACAACGAACTTCAAAATGGGTTTTTCGCTATGGACACTT
tig00001251_24443	tig00001251|arrow|pilon|Version_1.0	24443	T	C	0.02961	ATGCAAAACGGAGCGAAACGGGCCCGTTTTGGTGCCCGGATGCACTTCCC[T/C]GTAACAACGAACTTCAAAATGGGTTTTTCGCTATGGACACTTCCAATCTA
tig00001251_24444	tig00001251|arrow|pilon|Version_1.0	24444	G	A	0.03571	TGCAAAACGGAGCGAAACGGGCCCGTTTTGGTGCCCGGATGCACTTCCCT[G/A]TAACAACGAACTTCAAAATGGGTTTTTCGCTATGGACACTTCCAATCTAA
tig00001251_24514	tig00001251|arrow|pilon|Version_1.0	24514	T	C	0.03896	GGGTTTTTCGCTATGGACACTTCCAATCTAAGCCGTTAGGCCCTAAATGA[T/C]GCTTGGGAGTGTTTTGGATCACTCGGTTACCTACTGCACGAAAATCGAAG
tig00001251_2926	tig00001251|arrow|pilon|Version_1.0	2926	C	G	0.03571	GGACCCAAAACGATGTTAGGGAGTGATCTGGCGCGTTTCGGTACCTGCTG[C/G]ATGCAAAACGGAGCGAAACGGGCCCGTTTGGTGCCCGGATGCACTTCCCC
tig00001251_2929	tig00001251|arrow|pilon|Version_1.0	2929	G	T	0.04688	CCCAAAACGATGTTAGGGAGTGATCTGGCGCGTTTCGGTACCTGCTGCAT[G/T]CAAAACGGAGCGAAACGGGCCCGTTTGGTGCCCGGATGCACTTCCCCGTA
tig00001251_4532	tig00001251|arrow|pilon|Version_1.0	4532	T	C	0.0303	TCGGTACCTGCTGCATGCAAAACGGAGCGAAACAGGCCCGTTTTGGTGCC[T/C]GGATGCACTTCCCTGTAACAACGAACTTCAAAATGGGTTTTTCGCTATGG
tig00001251_4541	tig00001251|arrow|pilon|Version_1.0	4541	T	A	0.07308	GCTGCATGCAAAACGGAGCGAAACAGGCCCGTTTTGGTGCCCGGATGCAC[T/A]TCCCTGTAACAACGAACTTCAAAATGGGTTTTTCGCTATGGACACTTCCA
tig00001251_4543	tig00001251|arrow|pilon|Version_1.0	4543	C	T	0.16667	TGCATGCAAAACGGAGCGAAACAGGCCCGTTTTGGTGCCCGGATGCACTT[C/T]CCTGTAACAACGAACTTCAAAATGGGTTTTTCGCTATGGACACTTCCAAT
tig00001251_4596	tig00001251|arrow|pilon|Version_1.0	4596	A	T	0.04622	TGTAACAACGAACTTCAAAATGGGTTTTTCGCTATGGACACTTCCAATCT[A/T]AGCCGTTAGGCCCTAAATGATGCTTGGGAGTGTTTTGGATCACTCGGTTA
tig00001251_4625	tig00001251|arrow|pilon|Version_1.0	4625	A	T	0.03478	CGCTATGGACACTTCCAATCTAAGCCGTTAGGCCCTAAATGATGCTTGGG[A/T]GTGTTTTGGATCACTCGGTTACCTACTGCACGAAAATCGAAGCAAAACGG
tig00001253_1457	tig00001253|arrow|pilon|Version_1.0	1457	C	G	0.03629	TTTCGCGCCCGAACATCTGTTGAATTTTTTCGCACGAACATACCCAATAG[C/G]CTCCATTGGACCCAAAACGATGTTAGGGAGTAATTTGGCGCGTTTCGGTA
tig00001253_193203	tig00001253|arrow|pilon|Version_1.0	193203	G	A	0.18	CGCAATAATGACTTTAATTATGTGGTGTGAGGTCTACTAACTTGCATCAC[G/A]GCATGTACATCATACTCTCATAAGCATATGCACCATACGCTCATGTGCAT
tig00001253_2513	tig00001253|arrow|pilon|Version_1.0	2513	G	A	0.02586	GGAGCGAAACGGGTCCGTTTCGGTGCCCGGATGCACTGCCTCGTAACAAC[G/A]AACTTCAAAATGGGTTTTTCGCTACGGACACTTCCAATCTACTCCGTTAG
tig00001253_2529	tig00001253|arrow|pilon|Version_1.0	2529	T	C	0.06522	GTTTCGGTGCCCGGATGCACTGCCTCGTAACAACGAACTTCAAAATGGGT[T/C]TTTCGCTACGGACACTTCCAATCTACTCCGTTAGGCCCTAAATGATGTTT
tig00001253_333079	tig00001253|arrow|pilon|Version_1.0	333079	A	T	0.03261	CTGTTACGAGACGACCTCGGCTCAAGCTGACCCCGCACCGAAAGTCGTCA[A/T]GCAGTCTTGGGCTCCATCAATTAGTGAGGAGGAAACCAAAACCTGTTGGA
tig00001253_3377	tig00001253|arrow|pilon|Version_1.0	3377	T	G	0.08915	TACCCAATAGGCTCCATTGGACCCAAAACGATGTTAGGGAGTAATTTGGC[T/G]CGTTTCGGTACCTTCTGCATGCAAAACGGAGCGAAACGGGTCCGTTTCGG
tig00001253_3378	tig00001253|arrow|pilon|Version_1.0	3378	A	C	0.08915	ACCCAATAGGCTCCATTGGACCCAAAACGATGTTAGGGAGTAATTTGGCG[A/C]GTTTCGGTACCTTCTGCATGCAAAACGGAGCGAAACGGGTCCGTTTCGGT
tig00001253_3388	tig00001253|arrow|pilon|Version_1.0	3388	T	C	0.07422	CTCCATTGGACCCAAAACGATGTTAGGGAGTAATTTGGCGCGTTTCGGTA[T/C]CTTCTGCATGCAAAACGGAGCGAAACGGGTCCGTTTCGGTGCCCGGATGC
tig00001253_619	tig00001253|arrow|pilon|Version_1.0	619	A	G	0.08696	ACCTTCTGCATGCAAAACGGAGCGAAACGGGTCCGTTTCGGTGCCCGGAT[A/G]CACTGCCTCGTAACAACGAACTTCAAAATGGGTTTTTCGCTACGGACACT
tig00001253_7147	tig00001253|arrow|pilon|Version_1.0	7147	C	T	0.0495	GAACCCAAAACAATGTTAGGGAGTGATTTGGCACGTTTTGGTACCTTCTG[C/T]ATGCAAAACGGAGCGAAACGGGTCCGTTTCGGTGCCCGGATGCACTGCCT
tig00001253_75770	tig00001253|arrow|pilon|Version_1.0	75770	C	A	0.06061	AAAGGTATTCGCTATCAACAAGTCGTAGGCCAGCGCAAAATTCGAACATC[C/A]TCTCCCTCCTGGCTCCTGCAACCATACCCGAAGCCCCCGTGCACTCGCTC
tig00001253_75780	tig00001253|arrow|pilon|Version_1.0	75780	T	C	0.03571	GCTATCAACAAGTCGTAGGCCAGCGCAAAATTCGAACATCCTCTCCCTCC[T/C]GGCTCCTGCAACCATACCCGAAGCCCCCGTGCACTCGCTCAAACCCTACG
tig00001253_75791	tig00001253|arrow|pilon|Version_1.0	75791	A	G	0.03535	GTCGTAGGCCAGCGCAAAATTCGAACATCCTCTCCCTCCTGGCTCCTGCA[A/G]CCATACCCGAAGCCCCCGTGCACTCGCTCAAACCCTACGTTAGTTGCCCC
tig00001253_75809	tig00001253|arrow|pilon|Version_1.0	75809	G	A	0.0567	ATTCGAACATCCTCTCCCTCCTGGCTCCTGCAACCATACCCGAAGCCCCC[G/A]TGCACTCGCTCAAACCCTACGTTAGTTGCCCCCACATGTCCGTTGAGGTC
tig00001253_75827	tig00001253|arrow|pilon|Version_1.0	75827	T	C	0.08081	TCCTGGCTCCTGCAACCATACCCGAAGCCCCCGTGCACTCGCTCAAACCC[T/C]ACGTTAGTTGCCCCCACATGTCCGTTGAGGTCTCCTCCTATGAAGAGCTT
tig00001253_75829	tig00001253|arrow|pilon|Version_1.0	75829	C	T	0.0404	CTGGCTCCTGCAACCATACCCGAAGCCCCCGTGCACTCGCTCAAACCCTA[C/T]GTTAGTTGCCCCCACATGTCCGTTGAGGTCTCCTCCTATGAAGAGCTTCT
tig00001253_75830	tig00001253|arrow|pilon|Version_1.0	75830	G	A	0.0303	TGGCTCCTGCAACCATACCCGAAGCCCCCGTGCACTCGCTCAAACCCTAC[G/A]TTAGTTGCCCCCACATGTCCGTTGAGGTCTCCTCCTATGAAGAGCTTCTC
tig00001253_75841	tig00001253|arrow|pilon|Version_1.0	75841	C	T	0.02551	ACCATACCCGAAGCCCCCGTGCACTCGCTCAAACCCTACGTTAGTTGCCC[C/T]CACATGTCCGTTGAGGTCTCCTCCTATGAAGAGCTTCTCGCTGATAGGCA
tig00001263_44533	tig00001263|arrow|pilon|Version_1.0	44533	T	C	0.27451	AATTATGTATTGCACCACGTTAATGTTCGTAGTCTATGGATTATGCATAT[T/C]AGCATAACTGGAGATGTGCAACTGGTTTCAAAGTTGTGTTGCTCTAGATC
tig00001266_39096	tig00001266|arrow|pilon|Version_1.0	39096	G	T	0.02797	TGTCCCTGGTAAATGCCATTTTAGAGGTAAATCAGGTTCCTTTTAAGCAT[G/T]CATGCATAAGATATTCCTAATTTGTTATACATGCATGTCAAAACATCAAT
tig00001268_1435	tig00001268|arrow|pilon|Version_1.0	1435	T	C	0.04237	AGTCGGCAGGAGGACACCCTCTTACTTGAAGCCTGAAGTTCTCTCCAAAA[T/C]TTCAGAATCGTGCTCGTGCCTGTGCTATCAGTGACCGCGTGCATCTCCGT
tig00001268_1438	tig00001268|arrow|pilon|Version_1.0	1438	A	C	0.0375	CGGCAGGAGGACACCCTCTTACTTGAAGCCTGAAGTTCTCTCCAAAACTT[A/C]AGAATCGTGCTCGTGCCTGTGCTATCAGTGACCGCGTGCATCTCCGTCAG
tig00001268_1439	tig00001268|arrow|pilon|Version_1.0	1439	G	A	0.03361	GGCAGGAGGACACCCTCTTACTTGAAGCCTGAAGTTCTCTCCAAAACTTC[G/A]GAATCGTGCTCGTGCCTGTGCTATCAGTGACCGCGTGCATCTCCGTCAGA
tig00001268_1440	tig00001268|arrow|pilon|Version_1.0	1440	A	G	0.02542	GCAGGAGGACACCCTCTTACTTGAAGCCTGAAGTTCTCTCCAAAACTTCA[A/G]AATCGTGCTCGTGCCTGTGCTATCAGTGACCGCGTGCATCTCCGTCAGAT
tig00001277_14821	tig00001277|arrow|pilon|Version_1.0	14821	G	A	0.06977	CGAGAAACTGAAACATCATATATAATTTCCTTTTAGGGAGTTCCTCATCC[G/A]GGCGGGCTACTTATTGTCAAACCCTTGGAACTTCGGTTCCTCGACGAAGT
tig00001277_26685	tig00001277|arrow|pilon|Version_1.0	26685	A	G	0.13821	ATATACGGTCGTCCATCTTACAAGGCTGTGCCGTCTCCGTGGTGGCGTAA[A/G]CATAATGGCTGCATGCAATCCTCAGCCAGAGTTTGACAGTGAAATGACTA
tig00001278_27737	tig00001278|arrow|pilon|Version_1.0	27737	T	C	0.38462	ATCATGGACCCTCACCAATGGCATTCTTAGCACACCATTTTTAAAGTCGA[T/C]ATCGCAGACACTATTTGTATTGCTCTCCTTGAAACTGATCCCAGCCTCAC
tig00001278_29651	tig00001278|arrow|pilon|Version_1.0	29651	G	T	0.14762	GGTTCTGGTATGATGGTGGCCGCGCAGACGACGAGACCCCATGTTGGCGT[G/T]ACACCAAGAAACTCATCCCGGAATACCGCCAGATCACAGAGGTGGAACTC
tig00001279_19627	tig00001279|arrow|pilon|Version_1.0	19627	G	T	0.16489	GACGATACCGTCAGGAATGTTCCAGAGTGTTGCGATGCAACCCTGCTCTA[G/T]CACGTTCCGTCATGCAGTCATGCTACTCCCATTCTTTATCATGGTTAACC
tig00001285_105622	tig00001285|arrow|pilon|Version_1.0	105622	G	T	0.05	TGTAGTTTGGTGTAATCCGATGGTATTTCCTTCCCGTTGTAAGGTAGCAT[G/T]TCTAGGCATGGACCCCTCTGGCAAATTAATGTGCACAAGTGGGATATGGA
tig00001285_1352810	tig00001285|arrow|pilon|Version_1.0	1352810	A	T	0.05233	GATCGAGAAAAGCAGACACGATCTCTGATCTGACGAGAACGGGATAAACA[A/T]ATACATATGAATGTTGATCATGGTTTCGAGCATCAAACAGATCTAGTTAC
tig00001285_2018322	tig00001285|arrow|pilon|Version_1.0	2018322	G	C	0.07609	CGGAATCAATGGGAAGGTGGAGTGGGCGAAGGAGAAGATTGGCAACGCGG[G/C]GCTCTGCTCTGTTGCGGACTGAGGAAGAAGACGGAGGCCGGAGGGGAAGC
tig00001285_2202367	tig00001285|arrow|pilon|Version_1.0	2202367	C	G	0.06111	ACGGGCCAAAGGCCGAGCGGCCGAGCCGACTAATCCATCCATCCATCCAT[C/G]CATCAATACGGCATGGCATGGAGTTCTAGCCTTCGTAGGTGCGGCAGGAA
tig00001285_2248872	tig00001285|arrow|pilon|Version_1.0	2248872	T	C	0.03782	ACAGGCTCAAAGGATTCCGACACCGAGATCTCTGCAAAGGAGACCTCGTG[T/C]TGAGGCTTCGACAGGACAACCGAGGGCGGCACAAGCTCTCACCCCCGTGG
tig00001285_2248913	tig00001285|arrow|pilon|Version_1.0	2248913	A	G	0.10526	GACCTCGTGTTGAGGCTTCGACAGGACAACCGAGGGCGGCACAAGCTCTC[A/G]CCCCCGTGGGAGGGCCATACATCGTCGCCGAAGTTCTCAAGCCCGGAACG
tig00001285_2248921	tig00001285|arrow|pilon|Version_1.0	2248921	G	C	0.0875	GTTGAGGCTTCGACAGGACAACCGAGGGCGGCACAAGCTCTCACCCCCGT[G/C]GGAGGGCCATACATCGTCGCCGAAGTTCTCAAGCCCGGAACGTACAAGCT
tig00001285_2248934	tig00001285|arrow|pilon|Version_1.0	2248934	A	G	0.03448	CAGGACAACCGAGGGCGGCACAAGCTCTCACCCCCGTGGGAGGGCCATAC[A/G]TCGTCGCCGAAGTTCTCAAGCCCGGAACGTACAAGCTAGCTGACGAGGAC
tig00001285_2248945	tig00001285|arrow|pilon|Version_1.0	2248945	A	G	0.03704	AGGGCGGCACAAGCTCTCACCCCCGTGGGAGGGCCATACATCGTCGCCGA[A/G]GTTCTCAAGCCCGGAACGTACAAGCTAGCTGACGAGGACGGGCACGTCCT
tig00001285_2248959	tig00001285|arrow|pilon|Version_1.0	2248959	G	A	0.03398	TCTCACCCCCGTGGGAGGGCCATACATCGTCGCCGAAGTTCTCAAGCCCG[G/A]AACGTACAAGCTAGCTGACGAGGACGGGCACGTCCTCACGAACGCCTGGA
tig00001285_2248968	tig00001285|arrow|pilon|Version_1.0	2248968	A	G	0.05155	CGTGGGAGGGCCATACATCGTCGCCGAAGTTCTCAAGCCCGGAACGTACA[A/G]GCTAGCTGACGAGGACGGGCACGTCCTCACGAACGCCTGGAACATCCAAC
tig00001285_2248969	tig00001285|arrow|pilon|Version_1.0	2248969	G	C	0.10268	GTGGGAGGGCCATACATCGTCGCCGAAGTTCTCAAGCCCGGAACGTACAA[G/C]CTAGCTGACGAGGACGGGCACGTCCTCACGAACGCCTGGAACATCCAACA
tig00001285_655112	tig00001285|arrow|pilon|Version_1.0	655112	T	C	0.03691	TCTCACCACCTACGCTAGTTCCCCCAGCACTTCTGACATCGTACACCATC[T/C]GAGTAGGTCTAAATGTCTCAGCCAGTTGATTGACAGATCTTTCCTCAGCC
tig00001285_655122	tig00001285|arrow|pilon|Version_1.0	655122	T	C	0.03472	TACGCTAGTTCCCCCAGCACTTCTGACATCGTACACCATCTGAGTAGGTC[T/C]AAATGTCTCAGCCAGTTGATTGACAGATCTTTCCTCAGCCTTCTGTAGAT
tig00001285_920414	tig00001285|arrow|pilon|Version_1.0	920414	G	T	0.02536	CGGTGATACCTTTCTTCGGTTGCTTATACTTGGAAATCAAACTCCCCTGT[G/T]AAAACGATCAAGCCTTGTTTAGACGAGAAAGTTGGTGAAAAGTTGGAGAT
tig00001287_1127997	tig00001287|arrow|pilon|Version_1.0	1127997	A	T	0.04369	TCCATGGCAAACACCACTGCCAGGAGTTCCTTCTCCGTTGTTGCATTGTT[A/T]AGCTGGGCCCCGGTCAATGTCTTGCTTGCATAGGATATGGCATAACGTTG
tig00001287_222530	tig00001287|arrow|pilon|Version_1.0	222530	T	C	0.03211	ATGAACATGCCATGTCTACCATGGTGAAGTGCGTAAGTTTGGCAATTTGG[T/C]AATTAAGATAAAAATTTGAGCAAGAGTTCCCAAAAATTTCGATATCACAC
tig00001287_222616	tig00001287|arrow|pilon|Version_1.0	222616	T	C	0.085	ATTTCGATATCACACCACCTTTTCTAGATGTATTCCCTCCTTGCCATAAG[T/C]AGATCTTTTATTGCCCATCCGTGTTGTTCTTCTAGCTCGTCTTAGAAATT
tig00001287_576589	tig00001287|arrow|pilon|Version_1.0	576589	C	T	0.06696	CGGCGAGATCTTCCCTGTCCAGTTCGGACCCGGCGAGCTGCGGACCTCCT[C/T]CCCCCCTTCTGCCGCCCAGGTGAGAGTCTGCCGCCGGCGCGCTGCATCCT
tig00001287_872322	tig00001287|arrow|pilon|Version_1.0	872322	A	G	0.08523	TGTCTTCTTTATTTTGTTAATGTAATAAAATGGCCCGACTCGATCTACCA[A/G]ACTTATTTGCTTCCAAAACTCTCCTTAGAAGGCTTGGCATGCACTTTACG
tig00001287_872326	tig00001287|arrow|pilon|Version_1.0	872326	T	C	0.08523	TTCTTTATTTTGTTAATGTAATAAAATGGCCCGACTCGATCTACCAAACT[T/C]ATTTGCTTCCAAAACTCTCCTTAGAAGGCTTGGCATGCACTTTACGTTTG
tig00001287_916413	tig00001287|arrow|pilon|Version_1.0	916413	C	T	0.09722	ACTGATTTTTCCCCTAACATTATGTATAAATCACCAATGTGATCAGTACA[C/T]GCATCTATAGTATCTATATCGCTACATGGGTCGTTGTCCCCACTGTTTTC
tig00001288_151904	tig00001288|arrow|pilon|Version_1.0	151904	T	C	0.02703	TGTCATTAAGACATAGAGCTAAATAATTTCTGAATTATACCTCTAATTAG[T/C]GGCATATCATGATTACTTTCCATCTGTTTACATGCTACTAATAGCCTAGT
tig00001288_41869	tig00001288|arrow|pilon|Version_1.0	41869	T	C	0.09016	GCTGACTAGGATTGCACCTGACAATTTGCTGGATGGGAACAAGTTTTGGT[T/C]CTATTTTCCGGGGGAAACAGGTTTTGGTCCTATGGAGACAAGGGATCAAG
tig00001288_41913	tig00001288|arrow|pilon|Version_1.0	41913	G	A	0.11923	TTTGGTTCTATTTTCCGGGGGAAACAGGTTTTGGTCCTATGGAGACAAGG[G/A]ATCAAGAACAAACCAACCGACCATGTTTCATTTGTTTGAGATCGACTAAT
tig00001291_1092752	tig00001291|arrow|pilon|Version_1.0	1092752	A	T	0.12019	AAACTGCAATCTGCTCGATCCGAGCCCAAGTCCTGTCGTCTGGAAACACT[A/T]CATCCTCTCCAAATCAAGAGGACAGACAGATCGCCCACAGATAATTCAGC
tig00001291_1101944	tig00001291|arrow|pilon|Version_1.0	1101944	C	T	0.04698	TGATAAATTCTCAAAGTGGATAGAAGTCTTTCCGGTTGTCAAACCAACCT[C/T]AGAGAAAGCAGTTCAATTCCTCCAAGAGTTGATTTTTCGCTTCGGGATAC
tig00001291_1125761	tig00001291|arrow|pilon|Version_1.0	1125761	A	G	0.07609	CGGCTCGAACCAAAGGATCAACAGACTCGACCAACTTCCACCTTATTTAT[A/G]TCCCTCAAGAACTCTTGAAGAGGACCAAGATGGGTTCAGATCAAAATTAA
tig00001291_1188531	tig00001291|arrow|pilon|Version_1.0	1188531	G	A	0.13025	ACAAAGTCGTGAGGCAACGCATAGATGAATATGATGCTGATGCCGGGTGC[G/A]CAGATATGTTAGATGACTTTAATCAAGCACAAAACGATGAAGGACCAATT
tig00001291_1188566	tig00001291|arrow|pilon|Version_1.0	1188566	C	T	0.12083	GCTGATGCCGGGTGCGCAGATATGTTAGATGACTTTAATCAAGCACAAAA[C/T]GATGAAGGACCAATTCATGTAGGGGAGGATCAGCCGGAGCCTACAGCATA
tig00001291_1192829	tig00001291|arrow|pilon|Version_1.0	1192829	T	C	0.07862	TTCACCAAAAGTATACACATGCTAACATGAGATTGGAGTTTACAATCTCA[T/C]GAGTCCAGGGAGTATTTTTGTGAATTTTTCTGATTTTTGTACGATTTGTG
tig00001291_1192852	tig00001291|arrow|pilon|Version_1.0	1192852	C	A	0.02516	AACATGAGATTGGAGTTTACAATCTCACGAGTCCAGGGAGTATTTTTGTG[C/A]ATTTTTCTGATTTTTGTACGATTTGTGGTGGATTTTACAAGATTTCAGGA
tig00001291_1192868	tig00001291|arrow|pilon|Version_1.0	1192868	A	G	0.05161	TTACAATCTCACGAGTCCAGGGAGTATTTTTGTGAATTTTTCTGATTTTT[A/G]TACGATTTGTGGTGGATTTTACAAGATTTCAGGAAAAGGGTTAAACCTTA
tig00001291_1192899	tig00001291|arrow|pilon|Version_1.0	1192899	G	A	0.06013	GTGAATTTTTCTGATTTTTGTACGATTTGTGGTGGATTTTACAAGATTTC[G/A]GGAAAAGGGTTAAACCTTAAGAATCTTTTTACGCGCCGGCCCTTGGATCT
tig00001291_288088	tig00001291|arrow|pilon|Version_1.0	288088	C	T	0.12581	ATTTGAAACTCTGTCACAGGTTCTGAAAATGAAAGAAAACCTCCTCCCAA[C/T]GGACAGGCTAAAGGCGGTTCAGGAGCAGATCTCTGGGTTTTTGTTGGATG
tig00001291_290055	tig00001291|arrow|pilon|Version_1.0	290055	G	T	0.05556	GACCAAGTGACCAACGTACACAACACTTTCTTTGCTTCTCTCTTCCCTGT[G/T]GAATGCACGTCTGTGCATCTAGTGCTTGGTTTTTTTTAAGAAACATCTAG
tig00001291_290060	tig00001291|arrow|pilon|Version_1.0	290060	G	T	0.04783	AGTGACCAACGTACACAACACTTTCTTTGCTTCTCTCTTCCCTGTGGAAT[G/T]CACGTCTGTGCATCTAGTGCTTGGTTTTTTTTAAGAAACATCTAGTGCTT
tig00001291_290067	tig00001291|arrow|pilon|Version_1.0	290067	T	C	0.05172	AACGTACACAACACTTTCTTTGCTTCTCTCTTCCCTGTGGAATGCACGTC[T/C]GTGCATCTAGTGCTTGGTTTTTTTTAAGAAACATCTAGTGCTTGGTACCA
tig00001291_369260	tig00001291|arrow|pilon|Version_1.0	369260	C	A	0.37374	AACCGGTACTAACTGAAGACCGTCTGTACCACCAGCCGGTACTAAATAGC[C/A]TGAGGGGAACCTAACCATTGCTCCAGTCGCATGTGGCGTCATTTAGTACC
tig00001291_509885	tig00001291|arrow|pilon|Version_1.0	509885	T	C	0.10101	TCCACCGACCAGCACTGCTGTTTTTACCAGAAGGCTACAGCCTACAGGAT[T/C]CATTGTCTCTTGCACACATTGACAAAAGCAAGACCAAGCTTCGGTACACC
tig00001291_509965	tig00001291|arrow|pilon|Version_1.0	509965	G	C	0.08796	AAGACCAAGCTTCGGTACACCATCGCAGTTCCGCGCACTTTCGTGCTCGG[G/C]GGCTGATGCACGCCGAGTCGTTTCTCAACAAAGAACTCGGACCATGATGC
tig00001291_617220	tig00001291|arrow|pilon|Version_1.0	617220	T	A	0.05474	AATTTTATTATGTACTGAGTGTCAAACATTAACCAGCATAATATTTTTTA[T/A]TATGTACTGAGTGTCAAACATTAACCAGCATAATAGTTTTATGTAATCGT
tig00001291_617222	tig00001291|arrow|pilon|Version_1.0	617222	A	T	0.05725	TTTTATTATGTACTGAGTGTCAAACATTAACCAGCATAATATTTTTTATT[A/T]TGTACTGAGTGTCAAACATTAACCAGCATAATAGTTTTATGTAATCGTCA
tig00001291_617223	tig00001291|arrow|pilon|Version_1.0	617223	T	A	0.0754	TTTATTATGTACTGAGTGTCAAACATTAACCAGCATAATATTTTTTATTA[T/A]GTACTGAGTGTCAAACATTAACCAGCATAATAGTTTTATGTAATCGTCAC
tig00001291_662451	tig00001291|arrow|pilon|Version_1.0	662451	A	G	0.03211	CGGCATCGAACGTGAAGTCCTGCCCCTGGACATGACCCTGGATCGCGACC[A/G]AGTTGCCCGCCGTCTTGCGCACGCAGGCCTCGGGGCCCCGCCCATCCTCG
tig00001291_762711	tig00001291|arrow|pilon|Version_1.0	762711	C	T	0.02604	CAACAAGTTTTAAAACTTTGCTTGGCTTGTCACCATGATGATCATTCCCC[C/T]CGGAACTGTTATTATTCAAGACCTTGTTACTGCTATCTGCAGAGAAAGTT
tig00001291_850157	tig00001291|arrow|pilon|Version_1.0	850157	T	A	0.08152	CACAAGTCAGGTACTAATTTTGTCAGAAGGATTTAGCTCCCATATATTTG[T/A]ACGTCACATCCTAATCTTTTTATATGAAATTAAAATGCAGCAATGAGTTC
tig00001291_863428	tig00001291|arrow|pilon|Version_1.0	863428	T	C	0.03093	AATTTTTTTTTCTGATTTCTTAACCAAGTTTTACTAGTAATTAGTAAAAC[T/C]TGTGATGTTGTGACTGAACCAGTAAACTTGTATTTCTGTTGCTCATCCAA
tig00001293_53066	tig00001293|arrow|pilon|Version_1.0	53066	G	A	0.02717	ATTGTTGCGCCTGATCTGCCAAGGAAGGGATTCGATAGGGCACCGAGCGC[G/A]TGCTGAAGCGGAGACGATGAATGAGGGAAGATGTTGGTGATCGGGATGTG
tig00001323_46501	tig00001323|arrow|pilon|Version_1.0	46501	G	A	0.08013	GGCATGCAGCCTATGCAAGCCGACCCTGCTGCCAGCCTACAGCAGTCAGC[G/A]TCTGTCCCTGCTGATGGCGAGGAGGCAAGCAGGACGCAAACTGCTGGGGT
tig00001323_46516	tig00001323|arrow|pilon|Version_1.0	46516	T	G	0.03846	CAAGCCGACCCTGCTGCCAGCCTACAGCAGTCAGCGTCTGTCCCTGCTGA[T/G]GGCGAGGAGGCAAGCAGGACGCAAACTGCTGGGGTGAACACGGAGCCTTC
tig00001323_46525	tig00001323|arrow|pilon|Version_1.0	46525	G	A	0.07692	CCTGCTGCCAGCCTACAGCAGTCAGCGTCTGTCCCTGCTGATGGCGAGGA[G/A]GCAAGCAGGACGCAAACTGCTGGGGTGAACACGGAGCCTTCTGGCACTGA
tig00001323_46536	tig00001323|arrow|pilon|Version_1.0	46536	C	T	0.04545	CCTACAGCAGTCAGCGTCTGTCCCTGCTGATGGCGAGGAGGCAAGCAGGA[C/T]GCAAACTGCTGGGGTGAACACGGAGCCTTCTGGCACTGAGAGCCTCAAGA
tig00001325_65944	tig00001325|arrow|pilon|Version_1.0	65944	A	G	0.03333	CATATGGATTTATTCCTGACAGAAAAAAAAAAGAGTAATTTTTCATGTCA[A/G]CAACTTGGTCAGTAGATCGAGTGATAAACTTTGTAGAAGGGGTATGTTCT
tig00001325_65946	tig00001325|arrow|pilon|Version_1.0	65946	A	T	0.10092	TATGGATTTATTCCTGACAGAAAAAAAAAAGAGTAATTTTTCATGTCAAC[A/T]ACTTGGTCAGTAGATCGAGTGATAAACTTTGTAGAAGGGGTATGTTCTAA
tig00001325_87605	tig00001325|arrow|pilon|Version_1.0	87605	G	A	0.02963	CTGAGATGTTTGTGCTTGAAACGTTCAACTCTCAGCTAGATTCTCCAGTC[G/A]TGCATCTCATCAACTACCTTACCGACTCTCTGAATTGGGTGGCTATTGCG
tig00001331_1062390	tig00001331|arrow|pilon|Version_1.0	1062390	G	A	0.03597	CTTCTGCTCAAACAGATGGACATTCTCCTTTACAATCAGCCCCGAAAGCA[G/A]ATGTCAGATCATGTGTACTCCTTGTAGCTTGTAGGAGAGGCCTGTCCCTT
tig00001331_1113079	tig00001331|arrow|pilon|Version_1.0	1113079	C	T	0.0315	CTTCCTCTCGGACTCTGATTCCGATTTGATCTGCTCCATTCCCCAGACTC[C/T]GATTCCGATTCTATACCTCTGCTTCACTTTTTGGCACCGATGTGACCTGT
tig00001331_1243931	tig00001331|arrow|pilon|Version_1.0	1243931	A	G	0.06731	TAACCTTTGCAGAGTAATCCTGCATGCCTTAATCAGATACTCCTCTAGAT[A/G]TCCGGCCAAATATAAAAAGGAATATTCATATAATTCCCTTGGCCGAATAA
tig00001331_1243937	tig00001331|arrow|pilon|Version_1.0	1243937	C	T	0.06818	TTGCAGAGTAATCCTGCATGCCTTAATCAGATACTCCTCTAGATATCCGG[C/T]CAAATATAAAAAGGAATATTCATATAATTCCCTTGGCCGAATAAAATAGT
tig00001331_1243950	tig00001331|arrow|pilon|Version_1.0	1243950	G	A	0.03774	CTGCATGCCTTAATCAGATACTCCTCTAGATATCCGGCCAAATATAAAAA[G/A]GAATATTCATATAATTCCCTTGGCCGAATAAAATAGTTGCTCACGTGCGT
tig00001331_1243957	tig00001331|arrow|pilon|Version_1.0	1243957	T	C	0.09091	CCTTAATCAGATACTCCTCTAGATATCCGGCCAAATATAAAAAGGAATAT[T/C]CATATAATTCCCTTGGCCGAATAAAATAGTTGCTCACGTGCGTACGTCAT
tig00001331_1243966	tig00001331|arrow|pilon|Version_1.0	1243966	T	C	0.09091	GATACTCCTCTAGATATCCGGCCAAATATAAAAAGGAATATTCATATAAT[T/C]CCCTTGGCCGAATAAAATAGTTGCTCACGTGCGTACGTCATCTTTGTCAG
tig00001331_1243995	tig00001331|arrow|pilon|Version_1.0	1243995	G	A	0.08898	AAAAAGGAATATTCATATAATTCCCTTGGCCGAATAAAATAGTTGCTCAC[G/A]TGCGTACGTCATCTTTGTCAGCCAGACAATCCTACACAAACACGATAGCC
tig00001331_1243997	tig00001331|arrow|pilon|Version_1.0	1243997	G	A	0.08898	AAAGGAATATTCATATAATTCCCTTGGCCGAATAAAATAGTTGCTCACGT[G/A]CGTACGTCATCTTTGTCAGCCAGACAATCCTACACAAACACGATAGCCTT
tig00001331_1243999	tig00001331|arrow|pilon|Version_1.0	1243999	G	A	0.08898	AGGAATATTCATATAATTCCCTTGGCCGAATAAAATAGTTGCTCACGTGC[G/A]TACGTCATCTTTGTCAGCCAGACAATCCTACACAAACACGATAGCCTTAG
tig00001331_1244013	tig00001331|arrow|pilon|Version_1.0	1244013	T	C	0.08974	AATTCCCTTGGCCGAATAAAATAGTTGCTCACGTGCGTACGTCATCTTTG[T/C]CAGCCAGACAATCCTACACAAACACGATAGCCTTAGCCTGATCAGAACGA
tig00001331_157319	tig00001331|arrow|pilon|Version_1.0	157319	A	C	0.24419	CTCATGATGTGTAATCCATCTATGCCTTTTCTGAAGTGAAGATAATCTAT[A/C]GATTCGTGACAGTAATGTGCATAATGAGGTCAGATCAGTCACGAGCTTCA
tig00001331_1643166	tig00001331|arrow|pilon|Version_1.0	1643166	C	A	0.04615	TTGAAGAGCCTCTAGAAAACAGAAGGATGTTAGTACAACATCCAACAAAA[C/A]ATAGGCTGATTTTCTGGCAGGGCTTTACTGAAAAGGATGAGAAATCAATG
tig00001331_1643167	tig00001331|arrow|pilon|Version_1.0	1643167	A	T	0.04962	TGAAGAGCCTCTAGAAAACAGAAGGATGTTAGTACAACATCCAACAAAAC[A/T]TAGGCTGATTTTCTGGCAGGGCTTTACTGAAAAGGATGAGAAATCAATGC
tig00001331_1643168	tig00001331|arrow|pilon|Version_1.0	1643168	T	A	0.04198	GAAGAGCCTCTAGAAAACAGAAGGATGTTAGTACAACATCCAACAAAACA[T/A]AGGCTGATTTTCTGGCAGGGCTTTACTGAAAAGGATGAGAAATCAATGCC
tig00001331_1643169	tig00001331|arrow|pilon|Version_1.0	1643169	A	G	0.03462	AAGAGCCTCTAGAAAACAGAAGGATGTTAGTACAACATCCAACAAAACAT[A/G]GGCTGATTTTCTGGCAGGGCTTTACTGAAAAGGATGAGAAATCAATGCCA
tig00001331_1643171	tig00001331|arrow|pilon|Version_1.0	1643171	G	C	0.04231	GAGCCTCTAGAAAACAGAAGGATGTTAGTACAACATCCAACAAAACATAG[G/C]CTGATTTTCTGGCAGGGCTTTACTGAAAAGGATGAGAAATCAATGCCAGT
tig00001331_1643172	tig00001331|arrow|pilon|Version_1.0	1643172	C	T	0.05	AGCCTCTAGAAAACAGAAGGATGTTAGTACAACATCCAACAAAACATAGG[C/T]TGATTTTCTGGCAGGGCTTTACTGAAAAGGATGAGAAATCAATGCCAGTT
tig00001331_1643173	tig00001331|arrow|pilon|Version_1.0	1643173	T	G	0.04264	GCCTCTAGAAAACAGAAGGATGTTAGTACAACATCCAACAAAACATAGGC[T/G]GATTTTCTGGCAGGGCTTTACTGAAAAGGATGAGAAATCAATGCCAGTTT
tig00001331_1643174	tig00001331|arrow|pilon|Version_1.0	1643174	G	A	0.03101	CCTCTAGAAAACAGAAGGATGTTAGTACAACATCCAACAAAACATAGGCT[G/A]ATTTTCTGGCAGGGCTTTACTGAAAAGGATGAGAAATCAATGCCAGTTTC
tig00001331_1876848	tig00001331|arrow|pilon|Version_1.0	1876848	A	T	0.05747	GACGTCCGATTTTCCTTGTCAATCAACAGGTCAGATTGACTGGCACGCCC[A/T]GCATCATCGGCCACAGCTGATTTCGTGTGCTAGCATGTGAAGGTCTTTCC
tig00001331_1876850	tig00001331|arrow|pilon|Version_1.0	1876850	C	T	0.05114	CGTCCGATTTTCCTTGTCAATCAACAGGTCAGATTGACTGGCACGCCCAG[C/T]ATCATCGGCCACAGCTGATTTCGTGTGCTAGCATGTGAAGGTCTTTCCCG
tig00001331_1974980	tig00001331|arrow|pilon|Version_1.0	1974980	G	A	0.08947	CCGGGGTAGGGATCTGCATGGAGGCGGCTCGGGAGGAGTCGACGAGCTCC[G/A]CGAGTCGAGCCCGGATCTCATCCTCGGAAGGGATGACCCGCGACATGAGG
tig00001331_2066602	tig00001331|arrow|pilon|Version_1.0	2066602	A	T	0.03774	ACTTTGGCTATTAAGACAGGAAGTAAAAGTAACCAATGTTTTCATTTACT[A/T]AGAATGAAAAAAAAAACAAGTTCCAAAAAGTTAGTATTTGATTTGACGTT
tig00001331_2066604	tig00001331|arrow|pilon|Version_1.0	2066604	G	A	0.03097	TTTGGCTATTAAGACAGGAAGTAAAAGTAACCAATGTTTTCATTTACTAA[G/A]AATGAAAAAAAAAACAAGTTCCAAAAAGTTAGTATTTGATTTGACGTTTG
tig00001331_2066605	tig00001331|arrow|pilon|Version_1.0	2066605	A	G	0.04592	TTGGCTATTAAGACAGGAAGTAAAAGTAACCAATGTTTTCATTTACTAAG[A/G]ATGAAAAAAAAAACAAGTTCCAAAAAGTTAGTATTTGATTTGACGTTTGC
tig00001331_2066607	tig00001331|arrow|pilon|Version_1.0	2066607	T	A	0.06195	GGCTATTAAGACAGGAAGTAAAAGTAACCAATGTTTTCATTTACTAAGAA[T/A]GAAAAAAAAAACAAGTTCCAAAAAGTTAGTATTTGATTTGACGTTTGCAA
tig00001331_2066608	tig00001331|arrow|pilon|Version_1.0	2066608	G	T	0.06306	GCTATTAAGACAGGAAGTAAAAGTAACCAATGTTTTCATTTACTAAGAAT[G/T]AAAAAAAAAACAAGTTCCAAAAAGTTAGTATTTGATTTGACGTTTGCAAT
tig00001331_2320885	tig00001331|arrow|pilon|Version_1.0	2320885	C	T	0.02542	CAAGCGGCGGCGGCGCTGATCTGTTTCCGTCCGTCTGGAGGAGGAAGAAG[C/T]AAGGATTATTTTGGGCCGGCAATGGTTAAGTGGAGGAGGCCCAATAATCT
tig00001331_2320886	tig00001331|arrow|pilon|Version_1.0	2320886	A	C	0.04167	AAGCGGCGGCGGCGCTGATCTGTTTCCGTCCGTCTGGAGGAGGAAGAAGC[A/C]AGGATTATTTTGGGCCGGCAATGGTTAAGTGGAGGAGGCCCAATAATCTT
tig00001331_2320888	tig00001331|arrow|pilon|Version_1.0	2320888	G	A	0.06842	GCGGCGGCGGCGCTGATCTGTTTCCGTCCGTCTGGAGGAGGAAGAAGCAA[G/A]GATTATTTTGGGCCGGCAATGGTTAAGTGGAGGAGGCCCAATAATCTTTG
tig00001331_2320890	tig00001331|arrow|pilon|Version_1.0	2320890	A	G	0.04098	GGCGGCGGCGCTGATCTGTTTCCGTCCGTCTGGAGGAGGAAGAAGCAAGG[A/G]TTATTTTGGGCCGGCAATGGTTAAGTGGAGGAGGCCCAATAATCTTTGGC
tig00001331_2320891	tig00001331|arrow|pilon|Version_1.0	2320891	T	A	0.04673	GCGGCGGCGCTGATCTGTTTCCGTCCGTCTGGAGGAGGAAGAAGCAAGGA[T/A]TATTTTGGGCCGGCAATGGTTAAGTGGAGGAGGCCCAATAATCTTTGGCC
tig00001331_2320893	tig00001331|arrow|pilon|Version_1.0	2320893	A	T	0.04206	GGCGGCGCTGATCTGTTTCCGTCCGTCTGGAGGAGGAAGAAGCAAGGATT[A/T]TTTTGGGCCGGCAATGGTTAAGTGGAGGAGGCCCAATAATCTTTGGCCCA
tig00001331_2333916	tig00001331|arrow|pilon|Version_1.0	2333916	C	T	0.09259	GCTCTTTCGTTGATTCTTCTTCTATGATCATCGTCTGATCTGCAGTACTT[C/T]TCCATTTCGTGAAACAGTTCATGGAGGTTTCTTTGTTTGTTTTTGACGAA
tig00001331_2333973	tig00001331|arrow|pilon|Version_1.0	2333973	C	T	0.10156	TCGTGAAACAGTTCATGGAGGTTTCTTTGTTTGTTTTTGACGAATTCCGA[C/T]GCGCATGGCCCTGGTCCCAATCCGTGGATACATGCATCGATTGCTATTGA
tig00001331_2572965	tig00001331|arrow|pilon|Version_1.0	2572965	C	T	0.125	GGGTTCGGGACGTGGTCGGGGTGGACCTCGTGGCCGAACGAAATGGTCTC[C/T]GAAGCCCAATCGAGGTATGACGGGGTTGCGGGATGGACCAACAAAACCTC
tig00001331_2583173	tig00001331|arrow|pilon|Version_1.0	2583173	A	C	0.13107	TTTGAGAAAATCGGCAAAGGCCATGTGTGCCACGTGGCGGATCTGCGCCC[A/C]GGGCTGCAGCCCTGGTCCTAGGCCAAAATGTACACGGAAGCTAGTTTCAA
tig00001331_2583233	tig00001331|arrow|pilon|Version_1.0	2583233	C	T	0.096	CCCTGGTCCTAGGCCAAAATGTACACGGAAGCTAGTTTCAAATAGCTTTT[C/T]TCTTAAAAAAATTAAAGAAGAGTATTAGACCTAAGCTCAGTTGCAACATG
tig00001331_2583234	tig00001331|arrow|pilon|Version_1.0	2583234	T	C	0.044	CCTGGTCCTAGGCCAAAATGTACACGGAAGCTAGTTTCAAATAGCTTTTC[T/C]CTTAAAAAAATTAAAGAAGAGTATTAGACCTAAGCTCAGTTGCAACATGT
tig00001331_2583250	tig00001331|arrow|pilon|Version_1.0	2583250	G	A	0.05691	AATGTACACGGAAGCTAGTTTCAAATAGCTTTTCTCTTAAAAAAATTAAA[G/A]AAGAGTATTAGACCTAAGCTCAGTTGCAACATGTCTTAGCTAGATTAGCC
tig00001331_268348	tig00001331|arrow|pilon|Version_1.0	268348	G	A	0.0283	TGCGGCGTCGAGCAGCGGGTGAAGTGGAGGAGAAAACGGACCAGTGGACC[G/A]GATGCGAGCTGGACCGGGGCGTGGTGCTGCAGGCAAAAACGGACAAGTCG
tig00001331_2747529	tig00001331|arrow|pilon|Version_1.0	2747529	C	G	0.05814	AAGCTCGGTGCAGCGCTTGGAGAAGCGCCGGATGAAGTCCCTCAAGGATT[C/G]GCCGGTTTTTGTTTGCACCCTCGAAGGTCCCACGTGTTCCCGGGGCGCAC
tig00001331_2747530	tig00001331|arrow|pilon|Version_1.0	2747530	G	C	0.04598	AGCTCGGTGCAGCGCTTGGAGAAGCGCCGGATGAAGTCCCTCAAGGATTC[G/C]CCGGTTTTTGTTTGCACCCTCGAAGGTCCCACGTGTTCCCGGGGCGCACG
tig00001331_281211	tig00001331|arrow|pilon|Version_1.0	281211	T	A	0.16957	TCTCCTTAACGCAGAGAGTTCCCTAAATCAAAACTAAGTCCATCCCTACT[T/A]CTTATAATTCTCTAACCGATCCGCTATATCCAAATTCGGCTTTATTATAG
tig00001331_2826063	tig00001331|arrow|pilon|Version_1.0	2826063	G	A	0.07547	AGCATGTAAGGGAATCGAAACCCAATTTATACAACTACAAAATTCACACG[G/A]GATGTAGGGTGTTACACACTCAGGTTTAAGCCTTCATAAATTATTTTTTT
tig00001331_3269976	tig00001331|arrow|pilon|Version_1.0	3269976	C	T	0.02747	AGCGAGGCCAGGTGCGGATCTGGCGAGCCACGTCCTGTGCGTGGCCCTAC[C/T]GTGGATGGCGACTTCGGGCCACCTGCTACATGCGAACGACAACGACTGGG
tig00001331_3580616	tig00001331|arrow|pilon|Version_1.0	3580616	G	T	0.0354	AACAAATATACAGTTAGACCAGGAGGACTTCAAATGCTCGTAGTAGGTCA[G/T]GCATCCTGTAACTTTCTACTTCCCAGTTCCCATTGTATGGAGTTGTAGGC
tig00001331_3580665	tig00001331|arrow|pilon|Version_1.0	3580665	G	A	0.10648	AGGCATCCTGTAACTTTCTACTTCCCAGTTCCCATTGTATGGAGTTGTAG[G/A]CGGTCTTCATTCACTTGAACATACCAGGTCCGTTTGGAGCAGCTAATTAC
tig00001331_3630982	tig00001331|arrow|pilon|Version_1.0	3630982	C	T	0.07471	GGATCTGTCATGGTGAACCCTCTCGTTTGAGAGACGAAGTCGTGAGGCAA[C/T]GCATAGATGAATATGATGCTGATGCCGGGTGCGCAGATATGTTAGATGAC
tig00001331_3631007	tig00001331|arrow|pilon|Version_1.0	3631007	C	T	0.13889	TTTGAGAGACGAAGTCGTGAGGCAACGCATAGATGAATATGATGCTGATG[C/T]CGGGTGCGCAGATATGTTAGATGACTTTAATCAAGCACAAAACGATGAAG
tig00001331_393718	tig00001331|arrow|pilon|Version_1.0	393718	G	C	0.02649	ACGCAACAGCTTTGTCCTCCCGTGGTTGTGGTGTACATGTGGATAAATAT[G/C]CAAAAAGGAGAAGGAGGGGAGTGAATAATTGAGGAAAGCGAGGGAATTTG
tig00001331_637348	tig00001331|arrow|pilon|Version_1.0	637348	G	T	0.05114	AAACGTCTTAATGCCAACTCGGTTCCATCTGTTCCTTACGTCGCATCATC[G/T]CCTTTGCCTGTTTCAGTACCGCAACTGAAGTCAGACATGCGGCATGTGGC
tig00001331_890043	tig00001331|arrow|pilon|Version_1.0	890043	C	T	0.07143	CATGCTTTCGGAGGAGGAGGTTGCTCATCTTGATTTTGGTCCCAAGGAAG[C/T]TATATTCCAGAAGCCTAAAGCTGAAGACAATCACTTGAAGGCTTTATATC
tig00001331_890127	tig00001331|arrow|pilon|Version_1.0	890127	A	G	0.09551	CTTGAAGGCTTTATATCTGAAGGGACATATCAATGGGAAGCCAATCTCGC[A/G]GATGTTGGTCGATGGAGGGGCTATTGTGAACTTAATACCCTATTCTTTGT
tig00001331_890139	tig00001331|arrow|pilon|Version_1.0	890139	A	T	0.07558	ATATCTGAAGGGACATATCAATGGGAAGCCAATCTCGCAGATGTTGGTCG[A/T]TGGAGGGGCTATTGTGAACTTAATACCCTATTCTTTGTACAAGAACCTTG
tig00001338_20461	tig00001338|arrow|pilon|Version_1.0	20461	G	C	0.15842	GGCATGAAGTTCTCTACTGCTTATCGCCATTGGCATCCACCTTTGTGCTT[G/C]ATGGAGTGTTGATGTCTACGTTGCCCGTCTTCTCGCCTCTCTATATTTCT
tig00001338_6090	tig00001338|arrow|pilon|Version_1.0	6090	C	T	0.105	GTAAGACAGGTCCGTGATCTGTCTTATGACACCGAAGATTGCATCGATTT[C/T]GTGCTTCACCTGAACACAAACCCCTCATTCTTGCCTCGCTTACATAGTAT
tig00001340_16541	tig00001340|arrow|pilon|Version_1.0	16541	G	T	0.04545	CTGATCTGCACCAATATGCCATTCTAACCAAGTCGGGGGACGGATACAAT[G/T]TTCACATTGCTGTCTGGGACAAACCAAACATCATGGAGAATGATGCCATC
tig00001390_20099	tig00001390|arrow|pilon|Version_1.0	20099	C	G	0.03191	AGAATAGATCTGACCGGACCGCGCCGTTCTCCGGCGCCGTCACCATGGAT[C/G]ATGAATACGTCGCTTGCTTGGATCCGCCTCTCATCCCGACCGAGGACTGC
tig00001396_22556	tig00001396|arrow|pilon|Version_1.0	22556	A	G	0.13918	GCCTTGTCCCGGGAAAAAGCTGCATCGTCTATACAGAAAAACTGCAGATC[A/G]ACGTGTGCTCTACTCCTACAACATTCAAGATTCCAGATGTTTGCCATCCA
tig00001405_15647	tig00001405|arrow|pilon|Version_1.0	15647	T	C	0.10619	CTAGAGATTAAAGGGTATGCGGATGCAGATTATGCTGGAGATGAAGATGA[T/C]AGAAAATCCACGACAGGATACATCTTCATGCTTGCTGAAGGAGCTATTTC
tig00001405_15723	tig00001405|arrow|pilon|Version_1.0	15723	A	T	0.07812	TCATGCTTGCTGAAGGAGCTATTTCGTGGAGAAGCTCAAAGCAACCAGTT[A/T]CAAGCATCATCAACGATGTATGATGAGTTTATAGCATGTTATGAGGCCTC
tig00001405_15746	tig00001405|arrow|pilon|Version_1.0	15746	C	A	0.04128	TCGTGGAGAAGCTCAAAGCAACCAGTTACAAGCATCATCAACGATGTATG[C/A]TGAGTTTATAGCATGTTATGAGGCCTCGACGCAGGTAGAATGGCTAAAGA
tig00001405_15753	tig00001405|arrow|pilon|Version_1.0	15753	T	C	0.05702	GAAGCTCAAAGCAACCAGTTACAAGCATCATCAACGATGTATGATGAGTT[T/C]ATAGCATGTTATGAGGCCTCGACGCAGGTAGAATGGCTAAAGAAATTCGT
tig00001409_1095691	tig00001409|arrow|pilon|Version_1.0	1095691	C	A	0.03448	GGATGATCTGTTATTGCAAGAAATAGATGCTGAAATAGCGGCTATGCCAA[C/A]TCAGCTCGTAGATGATGCTAACTTAATTACAAGTGTTCAAGTCACTGCTG
tig00001409_1095697	tig00001409|arrow|pilon|Version_1.0	1095697	T	C	0.03488	TCTGTTATTGCAAGAAATAGATGCTGAAATAGCGGCTATGCCAACTCAGC[T/C]CGTAGATGATGCTAACTTAATTACAAGTGTTCAAGTCACTGCTGAATGGA
tig00001409_1287527	tig00001409|arrow|pilon|Version_1.0	1287527	C	A	0.02778	AAGTAAGATCTGCAGCACATAGTGTGATTCAGGTATTGTCTTGAGCTACC[C/A]GTGACTTTCGCCTCTGCCAGCAATTTAGCAATCACTGAATGTTTGTGAAA
tig00001409_1287530	tig00001409|arrow|pilon|Version_1.0	1287530	G	C	0.02841	TAAGATCTGCAGCACATAGTGTGATTCAGGTATTGTCTTGAGCTACCCGT[G/C]ACTTTCGCCTCTGCCAGCAATTTAGCAATCACTGAATGTTTGTGAAAGTT
tig00001409_1287559	tig00001409|arrow|pilon|Version_1.0	1287559	T	C	0.025	GTATTGTCTTGAGCTACCCGTGACTTTCGCCTCTGCCAGCAATTTAGCAA[T/C]CACTGAATGTTTGTGAAAGTTATACTAAAGCCGAAGCACCTTGGAATGAA
tig00001409_1287591	tig00001409|arrow|pilon|Version_1.0	1287591	C	T	0.0297	CTGCCAGCAATTTAGCAATCACTGAATGTTTGTGAAAGTTATACTAAAGC[C/T]GAAGCACCTTGGAATGAAATTTTAACAGGTGAAGGACCCTGTGATGCATT
tig00001409_291831	tig00001409|arrow|pilon|Version_1.0	291831	G	A	0.02752	TGCAAGAAGGCAACCGGTGTTCAACGCACAAGAACAAAAACGACCCAATT[G/A]AAAACCGGCCGGGCGGCCCTGGCCCCAGTGAACACCAAGACGGGCAGAAC
tig00001409_349283	tig00001409|arrow|pilon|Version_1.0	349283	A	T	0.02551	CAATTGCCTTCTTCATCTCCATCGCCACGGCCCTCGTCATCGGCGGCCGC[A/T]GCTAGGGCAGCAAGGTAGCGGTAGTTGGCGGGGAGTTTCACGGCCCAGAC
tig00001409_624665	tig00001409|arrow|pilon|Version_1.0	624665	C	A	0.17073	CAATCGTTTCCCAGCCTCTGCTTGCTCTTCGAATTGTGCCACCCTGTGAT[C/A]AAAAGAAACATGGCAGAATTAAAAGGAAAAACAAAACAACACAGGTTAAT
tig00001409_644978	tig00001409|arrow|pilon|Version_1.0	644978	G	A	0.11932	GAGGATGGGCATGCAGATGGATGGGATTGTGCTTTTCTTGGTCCCTGTGT[G/A]TGAGTTGCAGTGGGAGATCTGAGGGATTTGATATGAGACGATGGCTTCAA
tig00001409_67506	tig00001409|arrow|pilon|Version_1.0	67506	G	A	0.02941	CCTGGCTGCAGATTTGCATTGCAGTAAGGTTAGTATCAGCAGCAGACAGC[G/A]GAGCATGTATTTTTTTTTTCTGCAGAAAAGATTGAACTGTGTACCCCCAT
tig00001409_702776	tig00001409|arrow|pilon|Version_1.0	702776	A	G	0.03153	CTACGCACGATGTTCAGATCTGTACATACACATCAAATAGCGACTTTGTA[A/G]AAGGAAAAAACAAAGAGCTGTCGCCTCTGGGGCTCTGGGTAACATAACAT
tig00001409_787183	tig00001409|arrow|pilon|Version_1.0	787183	G	A	0.07368	ACGGTTGAGGGCGAGGGAGCGGCTTCTGGGCTTGCGGGTTAGGCCGGATT[G/A]TCCTGATTTTAGGGCCCAAACCTAGGTTGCTCTGCAGACCGCTTCTCTAG
tig00001409_787216	tig00001409|arrow|pilon|Version_1.0	787216	T	C	0.07292	GCGGGTTAGGCCGGATTGTCCTGATTTTAGGGCCCAAACCTAGGTTGCTC[T/C]GCAGACCGCTTCTCTAGGCCTCACTTGCGCGAATTGAGGTCTTGGGCCGA
tig00001409_787224	tig00001409|arrow|pilon|Version_1.0	787224	G	C	0.07692	GGCCGGATTGTCCTGATTTTAGGGCCCAAACCTAGGTTGCTCTGCAGACC[G/C]CTTCTCTAGGCCTCACTTGCGCGAATTGAGGTCTTGGGCCGAGCGCATTA
tig00001409_787245	tig00001409|arrow|pilon|Version_1.0	787245	G	A	0.07778	GGGCCCAAACCTAGGTTGCTCTGCAGACCGCTTCTCTAGGCCTCACTTGC[G/A]CGAATTGAGGTCTTGGGCCGAGCGCATTATGTCATTTGGGTCCATTTTCA
tig00001415_1051115	tig00001415|arrow|pilon|Version_1.0	1051115	T	A	0.05303	ACGTTTTGGCTGACGATGTCTAAGAGCTAGTGGAACTTGCAGCCGATCTG[T/A]AGGCCGACCAGTCGACCCAGCACCCGATCTTCACCACAGAAGACGACTAG
tig00001415_1070618	tig00001415|arrow|pilon|Version_1.0	1070618	C	A	0.05652	TTAGGGTTTTGTATAAAGTTATTAGATCTGCTGAACTCAGAAAATTTAAA[C/A]AACTAGTGTCTATTTGGAAGAGGCAGATTGTCGTTGAAATTTTTATGAAC
tig00001415_1082597	tig00001415|arrow|pilon|Version_1.0	1082597	C	T	0.05752	AATCGGTTGTCCAAGACGATTTATTATTTACCAAATCGAACAGCTTCTGC[C/T]GATTATACCAGTACAGCTAATCGGAATTCTAGCCGATACGCTCTATTATT
tig00001415_1280029	tig00001415|arrow|pilon|Version_1.0	1280029	C	A	0.09406	TGCATGCATGCTGCCAGCACGCCTTATATGTCCATGCATTCTTGGAGCTG[C/A]GTCTTTTGATCGGTCATGTCACATTAATTTTTTAGTACGGTGCTTCAGGC
tig00001415_1280084	tig00001415|arrow|pilon|Version_1.0	1280084	T	C	0.34848	TTTGATCGGTCATGTCACATTAATTTTTTAGTACGGTGCTTCAGGCCTGG[T/C]AGTTTTTTAGATGTCATTTTCATACTGGCTGTTTAGGAGAGTTCCTTCTC
tig00001415_1296630	tig00001415|arrow|pilon|Version_1.0	1296630	G	A	0.33708	GTCACTAGAAATCCAGCTGCTAATGGTTTGTTGCATACCTTAATATACCT[G/A]TCTGAATATAGGAGTACTGAATATACCATTATTTCCTTGTCAATGACTGA
tig00001415_1322294	tig00001415|arrow|pilon|Version_1.0	1322294	T	G	0.0514	ATGTCCATGAATGGGGACATGCTTTCAGAGGAGGAGGTTGCTCATCTTGA[T/G]TTTGGTCCCAAGGAAGCTATATTTCAGAAGCCTAAAGCTGAAGACAATCA
tig00001415_1335836	tig00001415|arrow|pilon|Version_1.0	1335836	C	A	0.02874	ATGATAACCCAAAGAAAAGATCCATTCAAGTCATCATTTGTACCATTATT[C/A]GTATGAGGTTATCTTTGAGAGGGGAAACTAAATGCATGCCTAAAGTTAGT
tig00001415_1335841	tig00001415|arrow|pilon|Version_1.0	1335841	G	C	0.04598	AACCCAAAGAAAAGATCCATTCAAGTCATCATTTGTACCATTATTCGTAT[G/C]AGGTTATCTTTGAGAGGGGAAACTAAATGCATGCCTAAAGTTAGTTTAAG
tig00001415_1335844	tig00001415|arrow|pilon|Version_1.0	1335844	G	T	0.05172	CCAAAGAAAAGATCCATTCAAGTCATCATTTGTACCATTATTCGTATGAG[G/T]TTATCTTTGAGAGGGGAAACTAAATGCATGCCTAAAGTTAGTTTAAGACA
tig00001415_1428450	tig00001415|arrow|pilon|Version_1.0	1428450	A	C	0.04237	GTGTTGACGCAAAAATCGAGAAAAACCTTCACATGCTAGCACACGAAATC[A/C]GCTGTGGCTGATGATGTAGGGCGTGCCAGTCAATCTGACCTGTTGATTGA
tig00001415_1428459	tig00001415|arrow|pilon|Version_1.0	1428459	T	C	0.05085	CAAAAATCGAGAAAAACCTTCACATGCTAGCACACGAAATCAGCTGTGGC[T/C]GATGATGTAGGGCGTGCCAGTCAATCTGACCTGTTGATTGACAAGGAAAA
tig00001415_1428513	tig00001415|arrow|pilon|Version_1.0	1428513	G	A	0.03125	GATGTAGGGCGTGCCAGTCAATCTGACCTGTTGATTGACAAGGAAAATCG[G/A]ACGTCAGTGTCACGGCAAAATCGGCTTGGTTTCCGATTTGGCAATGAAGA
tig00001415_1428530	tig00001415|arrow|pilon|Version_1.0	1428530	A	G	0.03125	TCAATCTGACCTGTTGATTGACAAGGAAAATCGGACGTCAGTGTCACGGC[A/G]AAATCGGCTTGGTTTCCGATTTGGCAATGAAGACCAGATCGGAACTGGTT
tig00001415_1428540	tig00001415|arrow|pilon|Version_1.0	1428540	T	G	0.05909	CTGTTGATTGACAAGGAAAATCGGACGTCAGTGTCACGGCAAAATCGGCT[T/G]GGTTTCCGATTTGGCAATGAAGACCAGATCGGAACTGGTTTTCGATCTAC
tig00001415_1490677	tig00001415|arrow|pilon|Version_1.0	1490677	C	T	0.02551	GATCTGCAGACCACTCTGTACAACTTGGAAATGAACGGCGGACGGTTCGG[C/T]TCTTGGGAGCGGACCGTCTGATTTTTGAAAAACGGTCGGCTCTGACACAC
tig00001415_216902	tig00001415|arrow|pilon|Version_1.0	216902	A	G	0.04444	TAAAATGTGAAGTAGTAAATAGAATTCTTTTATATATGTACACAATCACC[A/G]TCGAAGTCAAATAAAACTTTTCCCACATCTCTACCCTGTTTTGTGAAGAG
tig00001415_216927	tig00001415|arrow|pilon|Version_1.0	216927	A	G	0.07692	TCTTTTATATATGTACACAATCACCATCGAAGTCAAATAAAACTTTTCCC[A/G]CATCTCTACCCTGTTTTGTGAAGAGAATAGTAATGCTTAAGCATGTCTAG
tig00001415_216931	tig00001415|arrow|pilon|Version_1.0	216931	C	A	0.02747	TTATATATGTACACAATCACCATCGAAGTCAAATAAAACTTTTCCCACAT[C/A]TCTACCCTGTTTTGTGAAGAGAATAGTAATGCTTAAGCATGTCTAGGTGA
tig00001415_300650	tig00001415|arrow|pilon|Version_1.0	300650	C	T	0.07353	CTTAACTTAATTGCAGCTTACTTAAGTGTTGAAAATTAGACATGCCACAA[C/T]AGAGCTAGCTACAAGTGAGGCAGCAGCAATATGGACATCAAATCTAAGTG
tig00001415_320976	tig00001415|arrow|pilon|Version_1.0	320976	C	T	0.05495	TTTGGAAATTTACCTCTCTAATTGACATCAGTGCATGGAGGCAGTATTTG[C/T]AAATTTATATTATTCAGGTGATTATCAAAAACACTAATGATGATTACTCG
tig00001415_321002	tig00001415|arrow|pilon|Version_1.0	321002	C	A	0.05172	ATCAGTGCATGGAGGCAGTATTTGCAAATTTATATTATTCAGGTGATTAT[C/A]AAAAACACTAATGATGATTACTCGATAAGCAAATCAGAAGTTGTGAAACC
tig00001415_358263	tig00001415|arrow|pilon|Version_1.0	358263	G	C	0.032	GAGGAGAGGAGAACTAGGATTCGCCGCCGCCGCCGCCGATTGCCGCCGCG[G/C]TAGGAATCTTTGCTGTTGCCCTATTCTTTTTCAAGGGGAAAGCCTAGGTA
tig00001415_364568	tig00001415|arrow|pilon|Version_1.0	364568	G	A	0.08264	TGAATGGAGGAGAGGAGAGGAGAGGAGAACTAGGATTCGCCGCCGCCGCC[G/A]CCGATTGCCGCCGCGGTAGGAATCTTTGCTGTTGCCCTATTCTTTTTCAA
tig00001415_389690	tig00001415|arrow|pilon|Version_1.0	389690	T	A	0.04392	AATGGCTAGTGGATCTGTTGTGCTTCTTCTTAGTTGTATAAATAAAAAAT[T/A]ACATAAGTAAATTGTGTCGTGGAGAATAATTTATTTTGAAGTCTACCTTA
tig00001415_389691	tig00001415|arrow|pilon|Version_1.0	389691	A	C	0.04054	ATGGCTAGTGGATCTGTTGTGCTTCTTCTTAGTTGTATAAATAAAAAATT[A/C]CATAAGTAAATTGTGTCGTGGAGAATAATTTATTTTGAAGTCTACCTTAT
tig00001415_389692	tig00001415|arrow|pilon|Version_1.0	389692	C	A	0.03595	TGGCTAGTGGATCTGTTGTGCTTCTTCTTAGTTGTATAAATAAAAAATTA[C/A]ATAAGTAAATTGTGTCGTGGAGAATAATTTATTTTGAAGTCTACCTTATT
tig00001415_469039	tig00001415|arrow|pilon|Version_1.0	469039	G	C	0.0463	CCAACTTCTCCGGTTGGAGATTCAATCTGAGATCTGCCGGTCGCAGCTGT[G/C]CTGTGTTTGCCTGACTGTGTGGTCTCTGCTTTTTTTCAGAAAAGATATGT
tig00001415_533355	tig00001415|arrow|pilon|Version_1.0	533355	T	C	0.06311	GCAAAAAGAAGTCATAGAAATCACCAGTAACATTGGTTCATTCTACCTAT[T/C]GTAGCACGGGCCATATAATGTTCTTCACTTTCTTTTCGTTGCCACACACC
tig00001415_533450	tig00001415|arrow|pilon|Version_1.0	533450	C	A	0.03398	CACACCAGTTATAATGATACATTGGAATTCAGTATAACAGATGGGTCACT[C/A]GTTTATTTTGTTTTGGTCGCATTTCATGATGCATCAGCATGCTTACATAA
tig00001415_541622	tig00001415|arrow|pilon|Version_1.0	541622	C	T	0.11842	CTCCATGTCCTGGCGCATGGCCTCGGCCTCACCCTGGTGTGCGAGGTTGG[C/T]GTTGTACCACGGCACATGCATGAGCACCACCACCCATGGCGTCCGGCGCC
tig00001415_589450	tig00001415|arrow|pilon|Version_1.0	589450	C	T	0.06	TTGTTGAACCACGAGGTGATGTTGTGTCAACATACTTCGTCTACAAGGTA[C/T]CCTCACTTTTGCTCCAGATCTATGTAGGAAATACATCAAACCTTTATTTA
tig00001415_620082	tig00001415|arrow|pilon|Version_1.0	620082	A	G	0.08929	GCCCTTGATGGGCTCGTCGGGCCTAGATGGGCTGGGCGAGCCAATCTAGG[A/G]TTTTGCTTTTTTATTTTTTTTGTTGGATTAACGGAGGCGGGCGCATGTCC
tig00001415_671433	tig00001415|arrow|pilon|Version_1.0	671433	C	T	0.03873	CAAAGATGTGGAAGTAAGGAGTGAATCCTGTCGCTCTGCTTGGGGTTGTT[C/T]TTAGGCTCCAGATCACGGAAGGCAATTCTTGTACCCACTTGCGGCCGAAT
tig00001415_705121	tig00001415|arrow|pilon|Version_1.0	705121	T	C	0.0315	GGCGGAAGCCTAGTCGGGCCTCCGGCGGCGGATGCGCGAGCTGCGGGCGA[T/C]AGGGGGCCAGCGGATCCGTGGGAGAGGAGTGCGGCATGAGGTGGCTGCGG
tig00001415_733516	tig00001415|arrow|pilon|Version_1.0	733516	G	A	0.03704	GCCATAAAGTTCAAGATCCTAATGGTGGTGTGAAAGTGGATCCTTAAAGA[G/A]CATTCCATGCCTATAGATGCTATAAACAACTAAGGCACCAGCTAAACCTT
tig00001415_763167	tig00001415|arrow|pilon|Version_1.0	763167	T	C	0.08333	TGTCCTAGTTTTTTTTATTTTTTTCGATTAAAACAGGCGGACAAGTACCG[T/C]CTCCGAAAATACTTGATTAACAGAAGCCCCATGTCAGAGGCGGACGGGAA
tig00001415_763175	tig00001415|arrow|pilon|Version_1.0	763175	A	G	0.05495	TTTTTTTTATTTTTTTCGATTAAAACAGGCGGACAAGTACCGTCTCCGAA[A/G]ATACTTGATTAACAGAAGCCCCATGTCAGAGGCGGACGGGAAAACCGCCT
tig00001415_763227	tig00001415|arrow|pilon|Version_1.0	763227	C	G	0.06818	TACTTGATTAACAGAAGCCCCATGTCAGAGGCGGACGGGAAAACCGCCTC[C/G]GAAAACCCAAAATGCCCAGTTCTGATAATCTTACTTTTAGTAGTGCCATT
tig00001415_763276	tig00001415|arrow|pilon|Version_1.0	763276	T	G	0.125	CCGAAAACCCAAAATGCCCAGTTCTGATAATCTTACTTTTAGTAGTGCCA[T/G]TAGGACGTGTACAGGTGGACATGCATGCGAAAGGGGGCTGCCATTGGGCC
tig00001415_768572	tig00001415|arrow|pilon|Version_1.0	768572	A	G	0.03125	CTCAACTTGGTATGCCTACCGTCCTGGCATCTGCATTCGACCTGGACTTG[A/G]CGAAAAAAATTGAATGTTATCAAAATTCTTAAAAGCCACCCCTCTTTGCT
tig00001415_768573	tig00001415|arrow|pilon|Version_1.0	768573	C	A	0.03684	TCAACTTGGTATGCCTACCGTCCTGGCATCTGCATTCGACCTGGACTTGA[C/A]GAAAAAAATTGAATGTTATCAAAATTCTTAAAAGCCACCCCTCTTTGCTG
tig00001415_768574	tig00001415|arrow|pilon|Version_1.0	768574	G	C	0.03333	CAACTTGGTATGCCTACCGTCCTGGCATCTGCATTCGACCTGGACTTGAC[G/C]AAAAAAATTGAATGTTATCAAAATTCTTAAAAGCCACCCCTCTTTGCTGC
tig00001415_768697	tig00001415|arrow|pilon|Version_1.0	768697	G	A	0.07653	GCTGCTGCCTCTGCGATGCACCACGTCGCCCCACAAGCAACCGCGAACAC[G/A]GCACACAGAGGTGTCCGCATGCTTTTTTCACAAGAGCCCTTGACTTTTCT
tig00001415_772886	tig00001415|arrow|pilon|Version_1.0	772886	C	A	0.09821	CGGCGTTGAACTTCACCAGATCTGGCGCGGGTGGCGGCTTCAGAAGGTAC[C/A]CACAAGAGAATGTTGGATCTAGAGACAACAACTCTGGTAAGAACACGTCA
tig00001415_84261	tig00001415|arrow|pilon|Version_1.0	84261	G	A	0.06122	TCCACACACAAGTACAGCCTTGGTGGCATTACATGGAATATTGCAGTTCA[G/A]GATAAAATGGAAGACTATTTGATATTTTGGATTGGACAAGATAATTCGGC
tig00001415_84263	tig00001415|arrow|pilon|Version_1.0	84263	A	G	0.03571	CACACACAAGTACAGCCTTGGTGGCATTACATGGAATATTGCAGTTCAGG[A/G]TAAAATGGAAGACTATTTGATATTTTGGATTGGACAAGATAATTCGGCAT
tig00001415_84264	tig00001415|arrow|pilon|Version_1.0	84264	T	A	0.02679	ACACACAAGTACAGCCTTGGTGGCATTACATGGAATATTGCAGTTCAGGA[T/A]AAAATGGAAGACTATTTGATATTTTGGATTGGACAAGATAATTCGGCATT
tig00001415_873844	tig00001415|arrow|pilon|Version_1.0	873844	T	A	0.06723	CACTAAGGGATGGATGTGTCTTTTAGGATTAGCATACTACAGGATCCTGG[T/A]CAGAAGTCATTCACGGCACAACCTATATATGCGCAGATCCCACGCAGGTC
tig00001415_988421	tig00001415|arrow|pilon|Version_1.0	988421	A	G	0.09504	CTGCGGACTAAGGAGCTGTCAGCAGAGCGGGATGATCTGAAGAAGTTGAC[A/G]TCTGCGCGGACAGAGCTCAAAGGTACCCGCGGCTCTGGTTTTGTCTTCGC
tig00001415_988496	tig00001415|arrow|pilon|Version_1.0	988496	A	G	0.05674	ACCCGCGGCTCTGGTTTTGTCTTCGCCCATATAGTCACCATCCAGTATTG[A/G]TTTTAACTCTGTTGTGTTTCTATTGAGTAGGCATGCAGCAGCAGCTGTCA
tig00001415_988518	tig00001415|arrow|pilon|Version_1.0	988518	A	G	0.08511	TCGCCCATATAGTCACCATCCAGTATTGATTTTAACTCTGTTGTGTTTCT[A/G]TTGAGTAGGCATGCAGCAGCAGCTGTCAACAACCCAAAACAAGATGATGG
tig00001424_11934	tig00001424|arrow|pilon|Version_1.0	11934	G	A	0.06051	AGTCACACTTATTACTCCGGAGTTTCTCAACTTTCTGACAGACTTCAATC[G/A]TCTTTTGACATGTCTTGATGACTTCGCATTATCCTTAGCACTGTTCACTT
tig00001435_54129	tig00001435|arrow|pilon|Version_1.0	54129	C	T	0.02874	CCGAAACGGGCCCGTTTCGCTCCGTTTTGCATGCAGAAGGTATCGAAACG[C/T]GCCAAATCCCTCCCTAACATCGTTTTGGGTCCAATGGAGGCTATTGGGTA
tig00001435_54138	tig00001435|arrow|pilon|Version_1.0	54138	A	C	0.06897	GCCCGTTTCGCTCCGTTTTGCATGCAGAAGGTATCGAAACGCGCCAAATC[A/C]CTCCCTAACATCGTTTTGGGTCCAATGGAGGCTATTGGGTATGTTCGTGC
tig00001435_54150	tig00001435|arrow|pilon|Version_1.0	54150	C	T	0.03448	CCGTTTTGCATGCAGAAGGTATCGAAACGCGCCAAATCCCTCCCTAACAT[C/T]GTTTTGGGTCCAATGGAGGCTATTGGGTATGTTCGTGCGAAAAAATCAAC
tig00001435_54172	tig00001435|arrow|pilon|Version_1.0	54172	A	G	0.06977	CGAAACGCGCCAAATCCCTCCCTAACATCGTTTTGGGTCCAATGGAGGCT[A/G]TTGGGTATGTTCGTGCGAAAAAATCAACAGAAGTTTGGGGCGCGAAACAG
tig00001435_54210	tig00001435|arrow|pilon|Version_1.0	54210	G	T	0.05172	CCAATGGAGGCTATTGGGTATGTTCGTGCGAAAAAATCAACAGAAGTTTG[G/T]GGCGCGAAACAGTGCATTCGGGTCCCGAAACACCCGTTTTGCTTCGATTT
tig00001435_54230	tig00001435|arrow|pilon|Version_1.0	54230	G	A	0.09884	TGTTCGTGCGAAAAAATCAACAGAAGTTTGGGGCGCGAAACAGTGCATTC[G/A]GGTCCCGAAACACCCGTTTTGCTTCGATTTTCGTGCAGCAGGTAACCAAA
tig00001435_54234	tig00001435|arrow|pilon|Version_1.0	54234	G	C	0.02841	CGTGCGAAAAAATCAACAGAAGTTTGGGGCGCGAAACAGTGCATTCGGGT[G/C]CCGAAACACCCGTTTTGCTTCGATTTTCGTGCAGCAGGTAACCAAATGCT
tig00001435_54235	tig00001435|arrow|pilon|Version_1.0	54235	C	G	0.05172	GTGCGAAAAAATCAACAGAAGTTTGGGGCGCGAAACAGTGCATTCGGGTC[C/G]CGAAACACCCGTTTTGCTTCGATTTTCGTGCAGCAGGTAACCAAATGCTC
tig00001444_37497	tig00001444|arrow|pilon|Version_1.0	37497	T	C	0.05217	GGGAGAAGGTGCTCTACGCCTCTGGACAGTTTGAAGGAGCTGCTCTCGAC[T/C]GGTGGGTGGCATACCAATATGCGCAACTCAATCGCGACCAGATCACCTGG
tig00001461_1001046	tig00001461|arrow|pilon|Version_1.0	1001046	G	T	0.06061	TTCCTTGAGGAGATGCTTTGGGCGGACATCTCGCGATGCCTCCTGGCAGT[G/T]CGCAGCATGGCGGCAGGCACAATTTCTCGAGTATCCATCAACCGGCTGTG
tig00001461_1001051	tig00001461|arrow|pilon|Version_1.0	1001051	G	C	0.04592	TGAGGAGATGCTTTGGGCGGACATCTCGCGATGCCTCCTGGCAGTGCGCA[G/C]CATGGCGGCAGGCACAATTTCTCGAGTATCCATCAACCGGCTGTGCAGAT
tig00001461_1012250	tig00001461|arrow|pilon|Version_1.0	1012250	C	T	0.16822	AGTTCAGTGTGTATTGCTGAAAGGACCACTACATGCGTACGGAGGTTGTC[C/T]GGCTTTCAGCTTTTGATTAGTAATTGTTTATACTGCCATGACGGTCTTCA
tig00001461_1012283	tig00001461|arrow|pilon|Version_1.0	1012283	C	T	0.16364	TGCGTACGGAGGTTGTCCGGCTTTCAGCTTTTGATTAGTAATTGTTTATA[C/T]TGCCATGACGGTCTTCAGCCTTTGCGTCAAGAACTAGTTAATGAATCTAC
tig00001461_1012714	tig00001461|arrow|pilon|Version_1.0	1012714	C	T	0.14453	GACACACAGACCTGAGCACTACAATAATATGTGTCAACATCACAACCCAA[C/T]GTAGTTTTGCCTACTACTAGTTAACTAAACACACAATTTACGTGCCGTTT
tig00001461_1024013	tig00001461|arrow|pilon|Version_1.0	1024013	G	A	0.23438	AGGAACCTGGATATTAGCATGGCGGAGCTGATCTGGTTGGGAGCTGGTAT[G/A]TACGGTGGGAGAGACGGTAATACACCCACGGTGAGACAATCCAACGGACA
tig00001461_1038746	tig00001461|arrow|pilon|Version_1.0	1038746	G	A	0.36264	TGTGCGTGAGTGTCCTAGTACTGTTGAAGGCTCGAAAATGTCGACGACAC[G/A]GTGTCCTACGGAGACCTGAAAGTCTGATACTCTGACAGAACAGATCGAGA
tig00001461_1044594	tig00001461|arrow|pilon|Version_1.0	1044594	A	T	0.27358	CACAAAAATATATAATGGACAAAAGCTTGTGCCATGTGCTCTTGTCTGTG[A/T]ATTTGATTGTTTGGATTTGCTCTAGATATTTTGTTTGGACGAGCCAGATC
tig00001461_1044596	tig00001461|arrow|pilon|Version_1.0	1044596	G	T	0.26887	CAAAAATATATAATGGACAAAAGCTTGTGCCATGTGCTCTTGTCTGTGTA[G/T]TTGATTGTTTGGATTTGCTCTAGATATTTTGTTTGGACGAGCCAGATCGT
tig00001461_1046560	tig00001461|arrow|pilon|Version_1.0	1046560	G	A	0.07983	CCTGGCTTGTTTGGAGGTGGCCTGTTGGGTTATGTGCTCTATGATTGCAC[G/A]CATTATTACTTGCATCATGGACAACCATCATCAGATCCTGCAAAACATCT
tig00001461_1046566	tig00001461|arrow|pilon|Version_1.0	1046566	T	C	0.03846	TTGTTTGGAGGTGGCCTGTTGGGTTATGTGCTCTATGATTGCACGCATTA[T/C]TACTTGCATCATGGACAACCATCATCAGATCCTGCAAAACATCTCAAGGT
tig00001461_1071127	tig00001461|arrow|pilon|Version_1.0	1071127	G	A	0.0819	CCGTGTTCCCCCTGGTGCCGCAGCTCGCCGTGTTTCCTTCAGCCTTGTGG[G/A]GCAGATGGAGTTCCTGAAGACATAGCAAACCAGATCATAGAGGACAGCAG
tig00001461_1118711	tig00001461|arrow|pilon|Version_1.0	1118711	G	A	0.03922	TCAGCCTGTGTTCCGTTCACCACTATTATTCTCGGATCTGAGGTGTTGAA[G/A]TGGGCGCTGCGGTAATGGCATAGAGGGATCAGCTATGTGAGGCCCAGGAA
tig00001461_1118732	tig00001461|arrow|pilon|Version_1.0	1118732	T	C	0.03883	ACTATTATTCTCGGATCTGAGGTGTTGAAGTGGGCGCTGCGGTAATGGCA[T/C]AGAGGGATCAGCTATGTGAGGCCCAGGAAGCCCCCATCTATTGCGTATCT
tig00001461_1188167	tig00001461|arrow|pilon|Version_1.0	1188167	A	G	0.13793	GCCCGTTGCAGGGAACACTCCCACAACACAACCCAGGTACTTTGGAACTT[A/G]GAAGTTCGTCACAGCATTTCCCAGGTGCCAGCCATTCTCAAATAAAATGC
tig00001461_1205749	tig00001461|arrow|pilon|Version_1.0	1205749	A	T	0.19271	TCCCAAACACGTACACTAGCAAAATATGGTCCCTCTTGGCACTGGCTCCC[A/T]CTGAAACTATTCAAACATCTCCGAGTTCTAGTGTTTGAATTTTCCGGATG
tig00001461_1205804	tig00001461|arrow|pilon|Version_1.0	1205804	C	T	0.19697	AACTATTCAAACATCTCCGAGTTCTAGTGTTTGAATTTTCCGGATGTTAC[C/T]AGTCGGAGCAATTACTAGACATCACTGGAATTTGTCATCTGTTTCAGTTG
tig00001461_1205805	tig00001461|arrow|pilon|Version_1.0	1205805	A	G	0.19192	ACTATTCAAACATCTCCGAGTTCTAGTGTTTGAATTTTCCGGATGTTACC[A/G]GTCGGAGCAATTACTAGACATCACTGGAATTTGTCATCTGTTTCAGTTGG
tig00001461_1205812	tig00001461|arrow|pilon|Version_1.0	1205812	G	A	0.20792	AAACATCTCCGAGTTCTAGTGTTTGAATTTTCCGGATGTTACCAGTCGGA[G/A]CAATTACTAGACATCACTGGAATTTGTCATCTGTTTCAGTTGGTATTCTT
tig00001461_1205845	tig00001461|arrow|pilon|Version_1.0	1205845	G	A	0.19792	GGATGTTACCAGTCGGAGCAATTACTAGACATCACTGGAATTTGTCATCT[G/A]TTTCAGTTGGTATTCTTGAAGATCGAAGCAAGAGGTTACCGTCTTGTGTT
tig00001461_1499450	tig00001461|arrow|pilon|Version_1.0	1499450	A	G	0.03448	AAACTCTTGATCTCAAGTGTGTTCATTTGGCCAATGAAAAAATGGACACC[A/G]GCTCTTGGATTAAGGTATTACCTGCTGAGTTCTATCCCAATTTGTTTATT
tig00001461_1551931	tig00001461|arrow|pilon|Version_1.0	1551931	T	G	0.05	AATTCCCTTGTTAACTCGAGAAAGCCTTGAAGCGGATGCGCTCTTCTTGA[T/G]GATTCCACTACTTGAGAAGACGTTGTTGTACGAAGTATCTATGGGCCCTG
tig00001461_1635612	tig00001461|arrow|pilon|Version_1.0	1635612	G	A	0.05446	TTATTGGTGAATGTTGGTGAGAGTGAGATTTTTTGATGCTGTAAAAAAAA[G/A]AAAATAATATTCGGGAGTACACCACCAGCAGTACGGTCCGTACAGGCGCT
tig00001461_1676413	tig00001461|arrow|pilon|Version_1.0	1676413	T	C	0.07303	GCAGAGGGTTCGGGAAGCACTGCACTCGGGGGATCTGACCAAGACCTGTC[T/C]CAAGGCAAGGAAAACCTGAATGTCCTGCAGGCTATGGGCAAGCTCAACTT
tig00001461_1676414	tig00001461|arrow|pilon|Version_1.0	1676414	C	G	0.06742	CAGAGGGTTCGGGAAGCACTGCACTCGGGGGATCTGACCAAGACCTGTCT[C/G]AAGGCAAGGAAAACCTGAATGTCCTGCAGGCTATGGGCAAGCTCAACTTC
tig00001461_1676422	tig00001461|arrow|pilon|Version_1.0	1676422	G	A	0.07292	TCGGGAAGCACTGCACTCGGGGGATCTGACCAAGACCTGTCTCAAGGCAA[G/A]GAAAACCTGAATGTCCTGCAGGCTATGGGCAAGCTCAACTTCTGGCTGCT
tig00001461_1676437	tig00001461|arrow|pilon|Version_1.0	1676437	C	G	0.06637	CTCGGGGGATCTGACCAAGACCTGTCTCAAGGCAAGGAAAACCTGAATGT[C/G]CTGCAGGCTATGGGCAAGCTCAACTTCTGGCTGCTCTTTGTAGCCATGGC
tig00001461_1712639	tig00001461|arrow|pilon|Version_1.0	1712639	C	T	0.03846	ATCTGATGGTCGGTGATGTTGGGAAGCTCGGTGCAGCGCTTGGAGAAGCG[C/T]CGGATGAAGTCCCTCAGGGATTCGCCGGGCTTTTGGTTGCACCCTCGAAG
tig00001461_280333	tig00001461|arrow|pilon|Version_1.0	280333	G	T	0.03365	GCACTGGAGATGATCGGTTCAATGCTGCAAAATGGATGTCCACCAGATAA[G/T]GTTAGCTACTTTACAGTGATGAGCTTCTTGTGCAAGGAGAAGAGGGTGGA
tig00001461_659036	tig00001461|arrow|pilon|Version_1.0	659036	G	T	0.07547	TCTGGGATCCGTACATTCTACCACAGTTGGTCTAGGTAGCCAGCATCAGC[G/T]ACGGCAAACGCATTTCTTTACGCCTCCTTTTCCCAATCCCAGCCAGCACC
tig00001461_659055	tig00001461|arrow|pilon|Version_1.0	659055	T	G	0.07547	ACCACAGTTGGTCTAGGTAGCCAGCATCAGCGACGGCAAACGCATTTCTT[T/G]ACGCCTCCTTTTCCCAATCCCAGCCAGCACCCCCTGATGACTGACTGACT
tig00001461_681817	tig00001461|arrow|pilon|Version_1.0	681817	A	G	0.16279	CATTTGATTGGTCTGCTAGATAGCTATGGCTAGCAAAACATGCTTAAACT[A/G]CACAGCAGAGACAGCATTGCTGACACGCGCTGCTTCCTGCAATGCCCAAA
tig00001461_824071	tig00001461|arrow|pilon|Version_1.0	824071	C	T	0.15678	CATTATAGGCAATAAAATTATCTGGTGTGCCATGTTTTGGCTGTTGCTCT[C/T]AGATGAATGATCGCCCATTGCCGTTGCCCTGTAACAAGTCTCTTGGGTTG
tig00001461_876030	tig00001461|arrow|pilon|Version_1.0	876030	C	T	0.1875	CGGTCCGAGCCCGTGCATTCTGCATCTGAATAGCTGATTAATTACCAGGT[C/T]ACAAACTAAAAGGATTAGCACATCAAAATTGTCACCAATTTCTACTATTA
tig00001461_930649	tig00001461|arrow|pilon|Version_1.0	930649	A	G	0.14904	GACGGCACGATAAATAATTTGGCTTGACTTGTATTCAACCGTTATATCCT[A/G]TAGCGTGTAAATCATTAACATAGTGCTTTGATCGGTATATTTTTTTGAGT
tig00001464_17863	tig00001464|arrow|pilon|Version_1.0	17863	G	A	0.04908	CGATGAATGGATTCTGGATTCTGCATGTTCATTTCATATCTGCACTAACA[G/A]AGATTGGTTTAGTTCTTATAAACCTGTGCAGAAGGGAGATGTTGTGCGTA
tig00001464_17870	tig00001464|arrow|pilon|Version_1.0	17870	G	A	0.05986	TGGATTCTGGATTCTGCATGTTCATTTCATATCTGCACTAACAGAGATTG[G/A]TTTAGTTCTTATAAACCTGTGCAGAAGGGAGATGTTGTGCGTATGGGTGA
tig00001464_17912	tig00001464|arrow|pilon|Version_1.0	17912	T	C	0.05769	AGAGATTGGTTTAGTTCTTATAAACCTGTGCAGAAGGGAGATGTTGTGCG[T/C]ATGGGTGATGATAATCCGTGTCAGATTGTGGCATTGGCTCTGTTCAGATC
tig00001464_17936	tig00001464|arrow|pilon|Version_1.0	17936	G	A	0.07258	CCTGTGCAGAAGGGAGATGTTGTGCGTATGGGTGATGATAATCCGTGTCA[G/A]ATTGTGGCATTGGCTCTGTTCAGATCAAGGCTCATGATGGGATGATTCGC
tig00001487_50644	tig00001487|arrow|pilon|Version_1.0	50644	A	G	0.06536	TTGATGGTGGGGATATGGTGGCGGCGAAGCGGCGATGGTGGGGATATGGC[A/G]GCGTACGAGATAACTCTGATCAGCAACAAAATGAACAAGTGAAGCACACA
tig00001488_1053	tig00001488|arrow|pilon|Version_1.0	1053	C	T	0.04196	TCCACAAGTGTACGGCAGGGAAAACAAAGTTTCCAAGGAGAGATGGCTAT[C/T]GGCCCTAGCTGCTTCAATCTGGTACCGGGCTTACCGATTCCCATATATCG
tig00001488_1088	tig00001488|arrow|pilon|Version_1.0	1088	C	T	0.04483	AGGAGAGATGGCTATCGGCCCTAGCTGCTTCAATCTGGTACCGGGCTTAC[C/T]GATTCCCATATATCGGCATGCATGTGGTACGTTCAAAAACTTGACACACT
tig00001488_118902	tig00001488|arrow|pilon|Version_1.0	118902	C	T	0.025	GGTGTACAATGTCAGAAGTGCTGGGGAACTAGCGTAGGTGGTGAGAGTCA[C/T]GGTGGCAGGCACTATAGAGTGGACTTGACTAATGGATCCTGCATGTGCAA
tig00001488_198218	tig00001488|arrow|pilon|Version_1.0	198218	G	A	0.04369	ACCACAAGGCTCCGGATGACTGGTGGGCCTGAAAAGGCATGAGCTTCTAC[G/A]ACGGCAACCACAACGACGGAGTCAAGGAATCACCGACCATGCAGGGAGCC
tig00001488_978	tig00001488|arrow|pilon|Version_1.0	978	C	A	0.02985	GATCCACAATTCGGATCCGAATCCACCTTCCTTAGGATAGAGGTTTACTG[C/A]TTCACTCACAGTCTCACGCATATATCCACAAGTGTACGGCAGGGAAAACA
tig00001493_23473	tig00001493|arrow|pilon|Version_1.0	23473	A	T	0.03977	ATGATTATGGAGGTCATGGAAAGATTCATTTAGCAAACTAGTGCCTAGTT[A/T]ATATTAAAAAAAAAGAACATGGAGAATCTAGTCCTTCTGGGGTCTTGGTC
tig00001493_23475	tig00001493|arrow|pilon|Version_1.0	23475	T	A	0.03646	GATTATGGAGGTCATGGAAAGATTCATTTAGCAAACTAGTGCCTAGTTAA[T/A]ATTAAAAAAAAAGAACATGGAGAATCTAGTCCTTCTGGGGTCTTGGTCAA
tig00001493_23476	tig00001493|arrow|pilon|Version_1.0	23476	A	T	0.03684	ATTATGGAGGTCATGGAAAGATTCATTTAGCAAACTAGTGCCTAGTTAAT[A/T]TTAAAAAAAAAGAACATGGAGAATCTAGTCCTTCTGGGGTCTTGGTCAAA
tig00001497_11012	tig00001497|arrow|pilon|Version_1.0	11012	A	C	0.11957	TGATCCCGTTTACGTTTACAGCACCTCAACCAAACACGTCCTAGGTGGGG[A/C]CCGTCCCCATAGTCCTCATCGTGAGGACCCACGCTGGATATTTGCCGCGT
tig00001497_11015	tig00001497|arrow|pilon|Version_1.0	11015	G	T	0.07732	TCCCGTTTACGTTTACAGCACCTCAACCAAACACGTCCTAGGTGGGGACC[G/T]TCCCCATAGTCCTCATCGTGAGGACCCACGCTGGATATTTGCCGCGTGGA
tig00001497_11016	tig00001497|arrow|pilon|Version_1.0	11016	T	C	0.10989	CCCGTTTACGTTTACAGCACCTCAACCAAACACGTCCTAGGTGGGGACCG[T/C]CCCCATAGTCCTCATCGTGAGGACCCACGCTGGATATTTGCCGCGTGGAC
tig00001502_25927	tig00001502|arrow|pilon|Version_1.0	25927	A	T	0.03371	TCCTTGATCCAGCCATCTTCTGAGTGTGACCCAAAAACAAAAGTTGTTTC[A/T]CATACTTCCCTTAACAACTTTGTTTAAGACACCTTGGTCATACAACCCAC
tig00001504_61225	tig00001504|arrow|pilon|Version_1.0	61225	G	T	0.03191	GAAGGAGTGGATGATCTGATGGTCGGCAATGTTGGGCAGCTCGGTGCAGC[G/T]CTTGGAGAAGCGCTGGATGAAGTCCCTCAGGGATTCGCCGGGCTTTTGGT
tig00001504_61270	tig00001504|arrow|pilon|Version_1.0	61270	T	G	0.03804	GCAGCGCTTGGAGAAGCGCTGGATGAAGTCCCTCAGGGATTCGCCGGGCT[T/G]TTGGTTGCACCCTCGAAGATCCCACGTGTTCCCGGGGCGCACGTAGGTGC
tig00001513_11471	tig00001513|arrow|pilon|Version_1.0	11471	G	A	0.12403	TCGGTACCTTCTACATGCAAACGGAGCGAAACGGGTCCGTTTCGGTGCCC[G/A]GATGCACTGCCACGTAACAACGAACTTCAAAATGGGTTTTTCGCTACAGA
tig00001513_11476	tig00001513|arrow|pilon|Version_1.0	11476	C	T	0.04091	ACCTTCTACATGCAAACGGAGCGAAACGGGTCCGTTTCGGTGCCCGGATG[C/T]ACTGCCACGTAACAACGAACTTCAAAATGGGTTTTTCGCTACAGACACTT
tig00001513_11481	tig00001513|arrow|pilon|Version_1.0	11481	C	T	0.0283	CTACATGCAAACGGAGCGAAACGGGTCCGTTTCGGTGCCCGGATGCACTG[C/T]CACGTAACAACGAACTTCAAAATGGGTTTTTCGCTACAGACACTTCCAAT
tig00001513_11486	tig00001513|arrow|pilon|Version_1.0	11486	T	C	0.03398	TGCAAACGGAGCGAAACGGGTCCGTTTCGGTGCCCGGATGCACTGCCACG[T/C]AACAACGAACTTCAAAATGGGTTTTTCGCTACAGACACTTCCAATATACT
tig00001513_11493	tig00001513|arrow|pilon|Version_1.0	11493	G	C	0.07653	GGAGCGAAACGGGTCCGTTTCGGTGCCCGGATGCACTGCCACGTAACAAC[G/C]AACTTCAAAATGGGTTTTTCGCTACAGACACTTCCAATATACTCGGTTAG
tig00001513_11504	tig00001513|arrow|pilon|Version_1.0	11504	T	C	0.03261	GGTCCGTTTCGGTGCCCGGATGCACTGCCACGTAACAACGAACTTCAAAA[T/C]GGGTTTTTCGCTACAGACACTTCCAATATACTCGGTTAGGCCCTAAATGA
tig00001513_25762	tig00001513|arrow|pilon|Version_1.0	25762	T	C	0.02564	TTCGGTACATTCTACATGCAAAACGGAGCGAAACGGGTCCGTTTCGGTGC[T/C]CGGATGCACTGCCACGTAACAACGAACTTCAAAATGGGTTTTTCGCTACG
tig00001513_25776	tig00001513|arrow|pilon|Version_1.0	25776	A	T	0.09174	CATGCAAAACGGAGCGAAACGGGTCCGTTTCGGTGCTCGGATGCACTGCC[A/T]CGTAACAACGAACTTCAAAATGGGTTTTTCGCTACGGACACTTCCAATCT
tig00001513_25793	tig00001513|arrow|pilon|Version_1.0	25793	A	C	0.02941	AACGGGTCCGTTTCGGTGCTCGGATGCACTGCCACGTAACAACGAACTTC[A/C]AAATGGGTTTTTCGCTACGGACACTTCCAATCTACTCCGTTAGGACCTAA
tig00001513_25799	tig00001513|arrow|pilon|Version_1.0	25799	G	T	0.05288	TCCGTTTCGGTGCTCGGATGCACTGCCACGTAACAACGAACTTCAAAATG[G/T]GTTTTTCGCTACGGACACTTCCAATCTACTCCGTTAGGACCTAAATGAAG
tig00001513_31970	tig00001513|arrow|pilon|Version_1.0	31970	A	G	0.05978	TTTCGCACAAATATACCCAATAGCCTCCATTGGACCCAAACGATGTTAGG[A/G]AGTGATTTGGCGCGTTTCGGTAACTTCTGCATGCAAAAGGAGCGAAACGG
tig00001513_31989	tig00001513|arrow|pilon|Version_1.0	31989	G	T	0.02874	ATAGCCTCCATTGGACCCAAACGATGTTAGGAAGTGATTTGGCGCGTTTC[G/T]GTAACTTCTGCATGCAAAAGGAGCGAAACGGGTCCGCTTCGGTGCCCGGA
tig00001513_31993	tig00001513|arrow|pilon|Version_1.0	31993	G	A	0.05914	CCTCCATTGGACCCAAACGATGTTAGGAAGTGATTTGGCGCGTTTCGGTA[G/A]CTTCTGCATGCAAAAGGAGCGAAACGGGTCCGCTTCGGTGCCCGGATGCA
tig00001513_8648	tig00001513|arrow|pilon|Version_1.0	8648	G	A	0.11724	GTTTCGGTACCTTCTGCATGCAAAACGGAGCGAAACGGGTCCGTTTCGGT[G/A]CCCGGATGCACTGCCTCGTAACAACGAACTTCAAAATGGTTTTTCGCTAC
tig00001513_8650	tig00001513|arrow|pilon|Version_1.0	8650	C	T	0.10069	TTCGGTACCTTCTGCATGCAAAACGGAGCGAAACGGGTCCGTTTCGGTGC[C/T]CGGATGCACTGCCTCGTAACAACGAACTTCAAAATGGTTTTTCGCTACGG
tig00001513_8681	tig00001513|arrow|pilon|Version_1.0	8681	A	C	0.15476	AACGGGTCCGTTTCGGTGCCCGGATGCACTGCCTCGTAACAACGAACTTC[A/C]AAATGGTTTTTCGCTACGGACACTTCCAATCTACTCCGTTAGGCCCTAAA
tig00001513_8685	tig00001513|arrow|pilon|Version_1.0	8685	T	G	0.03409	GGTCCGTTTCGGTGCCCGGATGCACTGCCTCGTAACAACGAACTTCAAAA[T/G]GGTTTTTCGCTACGGACACTTCCAATCTACTCCGTTAGGCCCTAAATGAT
tig00001513_8688	tig00001513|arrow|pilon|Version_1.0	8688	T	G	0.07851	CCGTTTCGGTGCCCGGATGCACTGCCTCGTAACAACGAACTTCAAAATGG[T/G]TTTTCGCTACGGACACTTCCAATCTACTCCGTTAGGCCCTAAATGATGTT
tig00001513_8695	tig00001513|arrow|pilon|Version_1.0	8695	C	G	0.03125	GGTGCCCGGATGCACTGCCTCGTAACAACGAACTTCAAAATGGTTTTTCG[C/G]TACGGACACTTCCAATCTACTCCGTTAGGCCCTAAATGATGTTTGGGAGT
tig00001513_8700	tig00001513|arrow|pilon|Version_1.0	8700	G	T	0.17717	CCGGATGCACTGCCTCGTAACAACGAACTTCAAAATGGTTTTTCGCTACG[G/T]ACACTTCCAATCTACTCCGTTAGGCCCTAAATGATGTTTGGGAGTGTTTG
tig00001513_8735	tig00001513|arrow|pilon|Version_1.0	8735	T	C	0.17029	TGGTTTTTCGCTACGGACACTTCCAATCTACTCCGTTAGGCCCTAAATGA[T/C]GTTTGGGAGTGTTTGGAGCATTCGGTTACCTACTGCACGAAAATCGAAGC
tig00001513_8740	tig00001513|arrow|pilon|Version_1.0	8740	G	C	0.17672	TTTCGCTACGGACACTTCCAATCTACTCCGTTAGGCCCTAAATGATGTTT[G/C]GGAGTGTTTGGAGCATTCGGTTACCTACTGCACGAAAATCGAAGCAAAAC
tig00001525_156815	tig00001525|arrow|pilon|Version_1.0	156815	A	G	0.02874	GGATGACGAGTGGGTCCCGGTGGTCAGAGGGATAAAGTGAGAGAAAAAGG[A/G]GACGGCAGGAAGGGCGCGGAAGTCATTTTACCAACCCGTGCTGACTCAGA
tig00001525_156816	tig00001525|arrow|pilon|Version_1.0	156816	G	A	0.02874	GATGACGAGTGGGTCCCGGTGGTCAGAGGGATAAAGTGAGAGAAAAAGGA[G/A]ACGGCAGGAAGGGCGCGGAAGTCATTTTACCAACCCGTGCTGACTCAGAT
tig00001525_156817	tig00001525|arrow|pilon|Version_1.0	156817	A	C	0.02841	ATGACGAGTGGGTCCCGGTGGTCAGAGGGATAAAGTGAGAGAAAAAGGAG[A/C]CGGCAGGAAGGGCGCGGAAGTCATTTTACCAACCCGTGCTGACTCAGATT
tig00001525_201336	tig00001525|arrow|pilon|Version_1.0	201336	C	T	0.03409	ATCACCCTTGACGTGCTCGAAGAACTCGTGAAAAGAAAATAGCGAAGTCG[C/T]TGACTTGATAAAAGTAAAGGTATTGAAGAAGTAGAGTTTGTTTATTTGAT
tig00001525_201343	tig00001525|arrow|pilon|Version_1.0	201343	C	G	0.03488	TTGACGTGCTCGAAGAACTCGTGAAAAGAAAATAGCGAAGTCGTTGACTT[C/G]ATAAAAGTAAAGGTATTGAAGAAGTAGAGTTTGTTTATTTGATCGTGTGA
tig00001525_283261	tig00001525|arrow|pilon|Version_1.0	283261	T	G	0.0407	TGTTCTGTTTCATGCACTTTGGCGCCCCTTTCGTGTTTCATGCACTTCTT[T/G]GTGGATGTTTTATTTAGTGTTTAGTTCTGTGGACAACCGAAATTGGCACG
tig00001525_293958	tig00001525|arrow|pilon|Version_1.0	293958	T	C	0.03226	TGATCCCCTTCACATGGCTATCTCCAGTTAATCAGAGAGGGATAGTGCGG[T/C]TTAAGTTTTTTTTCCCTTGTGTGTCCTTTTTTCTTTCATCCTAATCCTTG
tig00001525_303896	tig00001525|arrow|pilon|Version_1.0	303896	A	T	0.02885	AATCCTCAGAGTGAACAAAGATTTTTTTCTGATCGCCTTCTGCTTTTAGC[A/T]GCGCGATAAAAGTATTTGGAGTAGAGCAGCGGCCGCTGGTTGGGATTGCT
tig00001525_393835	tig00001525|arrow|pilon|Version_1.0	393835	C	T	0.0495	GACGCCTGCGCGCAGACGGTCTCCTGCGCCGACATCCTCGCCGTCGCTGC[C/T]CGCGACTCCGTCGTCGCCGTAAGCATCACATGCATCACATGCATGCACAA
tig00001525_530656	tig00001525|arrow|pilon|Version_1.0	530656	G	T	0.05738	GCAGGAGGCCGACCTGATCTGTGGATGATTTGCTCCTCTCTCTCTCTCTC[G/T]CTAGCTTTGGGATGATTCCACGATACACCAAAGATTCCACGATACAGTCA
tig00001525_590144	tig00001525|arrow|pilon|Version_1.0	590144	T	G	0.12069	AACATGGGTGTCTCTGACGAGCCTTTGGTCCGCCTTCAGGTCTTCAATGC[T/G]GTGTTTTTGCAGATGGGACAGACATTCTTCAGCACCAGCCACTGCTTGAT
tig00001525_590165	tig00001525|arrow|pilon|Version_1.0	590165	G	T	0.11842	CCTTTGGTCCGCCTTCAGGTCTTCAATGCTGTGTTTTTGCAGATGGGACA[G/T]ACATTCTTCAGCACCAGCCACTGCTTGATGCACACAGCATGAAAGTCGTG
tig00001525_61144	tig00001525|arrow|pilon|Version_1.0	61144	T	G	0.10674	GGATTCTGTACGTGGTAGCGACTGATCCAGGGACTACCACAAGGGTACAG[T/G]GAGTCGGGTTTTCAGTCTGGAAAACCCGGATCGTTTCAATACTTGTGATG
tig00001533_9538	tig00001533|arrow|pilon|Version_1.0	9538	A	G	0.03226	GTACCGAAACGCGCCAAATCTCTCCCTAACATCGTTTTGGGTCGAATGGA[A/G]GCTATTGGGTATGTTCGTGCGAAAAAATTCAACAGAAGTTCGGGGCGCGA
tig00001533_9542	tig00001533|arrow|pilon|Version_1.0	9542	T	A	0.02692	CGAAACGCGCCAAATCTCTCCCTAACATCGTTTTGGGTCGAATGGAGGCT[T/A]TTGGGTATGTTCGTGCGAAAAAATTCAACAGAAGTTCGGGGCGCGAAACA
tig00001533_9548	tig00001533|arrow|pilon|Version_1.0	9548	C	T	0.02692	GCGCCAAATCTCTCCCTAACATCGTTTTGGGTCGAATGGAGGCTATTGGG[C/T]ATGTTCGTGCGAAAAAATTCAACAGAAGTTCGGGGCGCGAAACAGTGCAT
tig00001558_1081477	tig00001558|arrow|pilon|Version_1.0	1081477	G	T	0.04545	AACCAGTGGAGATCGACATTGCCTGATGTGCTATAAGATAGGCGATGTGT[G/T]ATTGTTTTTGACCAAAGTTATAACCCCAGAAAGGAAAAAAAGAAGAAGTG
tig00001558_1081478	tig00001558|arrow|pilon|Version_1.0	1081478	A	G	0.04545	ACCAGTGGAGATCGACATTGCCTGATGTGCTATAAGATAGGCGATGTGTG[A/G]TTGTTTTTGACCAAAGTTATAACCCCAGAAAGGAAAAAAAGAAGAAGTGT
tig00001558_1326959	tig00001558|arrow|pilon|Version_1.0	1326959	C	G	0.11932	TCCACGCTGCTGCTGCTGCTGCATGGCCGGAGTGTGCTGTTGCCCGGGCT[C/G]GGCTGACGACGGCCAGATCGGGTGGGCGCGCTGGCGTTGGTTGGGGAGCC
tig00001558_179277	tig00001558|arrow|pilon|Version_1.0	179277	C	T	0.10078	TGCATAGATCTGAAACCTTTTTTGCCTTTTTTTTTTTTGGCAGCAAAATT[C/T]GGAGTAGAACCATCAGGATGTGTGCAGTTAGCAAAGCATGTCAAATTGAA
tig00001558_179286	tig00001558|arrow|pilon|Version_1.0	179286	A	G	0.10938	CTGAAACCTTTTTTGCCTTTTTTTTTTTTGGCAGCAAAATTCGGAGTAGA[A/G]CCATCAGGATGTGTGCAGTTAGCAAAGCATGTCAAATTGAACTGCCCGAA
tig00001558_514917	tig00001558|arrow|pilon|Version_1.0	514917	G	T	0.05714	TCTAATTCTCCATTTTCTAAATTTAAGTTGGGATCTGGGTTTCTATGGTT[G/T]ATACAATAAAATGTGAGGTAAAGGTTGGAGTTAATTTCTCCTGAAAGAGA
tig00001558_514988	tig00001558|arrow|pilon|Version_1.0	514988	C	G	0.05479	AAGGTTGGAGTTAATTTCTCCTGAAAGAGATTGGATTTGATTTATGGAAA[C/G]TTAAATATTTGAGTAATATGGACATGTGCCTTTTAAATTGGGATGAAGTT
tig00001558_522776	tig00001558|arrow|pilon|Version_1.0	522776	A	G	0.0625	CCTGATCTTGATGGAGCAGTGCGTAAAGCTTCCAGTGTAAATTTGGATCT[A/G]TATGTCACTTTTGCACTTCCATTTTCCTCGTGTTCTGTGTGAGCGATTTG
tig00001558_522806	tig00001558|arrow|pilon|Version_1.0	522806	G	C	0.11638	TCCAGTGTAAATTTGGATCTATATGTCACTTTTGCACTTCCATTTTCCTC[G/C]TGTTCTGTGTGAGCGATTTGCTTATTACCCTTATGTGTGTGCAGGGCTCA
tig00001558_562294	tig00001558|arrow|pilon|Version_1.0	562294	C	T	0.04023	TCTCCTTGAATAAGCATCGTCCGCAATAAACAAGGTTACAAAGGGGGTTC[C/T]AACATAGTACTCCTATATCTAGCCATATACTAATAGTTAATTAATTAATT
tig00001558_937903	tig00001558|arrow|pilon|Version_1.0	937903	A	T	0.085	GAATCGAAATAGTATCCTTAATTAGGGGTAGAGGCAAAAATATTTTTTTA[A/T]TTATGAGAATCCAAAGGCCTTAGGGCAGATCCAGTTGCTATATATGGTTC
tig00001577_323457	tig00001577|arrow|pilon|Version_1.0	323457	C	T	0.07143	TCAAGATTTTTATGCTGCGTAGCAAATTATCTTTGTGGAGCCAAGGACAG[C/T]ATTTTTGGATGCTTTGGAGATGGGGTGCCTTTGTTTTTAATAGTATCCAA
tig00001577_323458	tig00001577|arrow|pilon|Version_1.0	323458	A	C	0.08333	CAAGATTTTTATGCTGCGTAGCAAATTATCTTTGTGGAGCCAAGGACAGC[A/C]TTTTTGGATGCTTTGGAGATGGGGTGCCTTTGTTTTTAATAGTATCCAAT
tig00001577_339665	tig00001577|arrow|pilon|Version_1.0	339665	A	G	0.04478	TTTCAGGTGACAGGAAACTTGGAAAAGGGAGAGCCACGGCCGGCCCCCGT[A/G]TCGCCTACCGTCGCCGATTTTGTGATCACGGATCACCTTACCCTCGTCGT
tig00001578_20922	tig00001578|arrow|pilon|Version_1.0	20922	C	G	0.0625	AGGAAAGTGCTTGGAGGAAGGAGGAGGGGAACAATTCCTCCCATTCTAGA[C/G]AGACGAGGGCGCGGTCGAGCTTAACCAGAGTTGGTTGCTGTCGCTCATTG
tig00001592_92865	tig00001592|arrow|pilon|Version_1.0	92865	C	T	0.03684	TTTGATCTAAAATGTTTGACTTAAAGGATAAGGATCAAATAGTTTCGAGT[C/T]AGAATCGGATTCTACCGCGAAACTAGGGGGCATGTGTTGACACCGGATTT
tig00001592_92879	tig00001592|arrow|pilon|Version_1.0	92879	A	T	0.03226	TTTGACTTAAAGGATAAGGATCAAATAGTTTCGAGTCAGAATCGGATTCT[A/T]CCGCGAAACTAGGGGGCATGTGTTGACACCGGATTTTAACAGGTCACATC
tig00001592_92937	tig00001592|arrow|pilon|Version_1.0	92937	G	A	0.0303	ACTAGGGGGCATGTGTTGACACCGGATTTTAACAGGTCACATCGGTGCCA[G/A]AAGTGAAGCAGAGGTACAGAATCGGAATCGGAGTCCGGGAAATGGAGCAG
tig00001592_92961	tig00001592|arrow|pilon|Version_1.0	92961	G	A	0.02632	GATTTTAACAGGTCACATCGGTGCCAGAAGTGAAGCAGAGGTACAGAATC[G/A]GAATCGGAGTCCGGGAAATGGAGCAGATCAAATCAGAATCGGAGTCCGAG
tig00001608_129367	tig00001608|arrow|pilon|Version_1.0	129367	G	T	0.04598	CTAATGGCGCCGTCCCCTGAAACCAGTTCAGTACGAGCCAGATAACACCT[G/T]ACAAAAAAGGTCTCGATAAAGGATGCCCCATCAGACCATCACCTAACCTA
tig00001608_158215	tig00001608|arrow|pilon|Version_1.0	158215	G	C	0.07692	TTGGGCAGTTGGATATGTGGGGAATTTAACGCGAGGTCCGTATATATGTA[G/C]GGGCGTGATGTATGGCTACTCCAGATCGAATGGGGAAACAAACAAGACAG
tig00001608_660470	tig00001608|arrow|pilon|Version_1.0	660470	T	A	0.02874	TGCCGGCTGCTTTAGACTTTCGTCATGTGTCACGATCTGTATGCCAATTT[T/A]ACTCAGCCTCGGACCTCAGTGTTACACACCAAGTCGCCAACGAATGGCTT
tig00001609_6362	tig00001609|arrow|pilon|Version_1.0	6362	A	C	0.06383	TGCATGCTCTTCGTGCTGCTGAGCTGGACATGAAAGCATTCCGAATCCTG[A/C]AGCTCTCCGTTGACATGTGACATATGCTTGATACTTGCAGTTTGCAGCGC
tig00001611_307611	tig00001611|arrow|pilon|Version_1.0	307611	A	C	0.18692	AGCGGAGCTTATCCCAGTGGTAGCAACATGAGAACAGGCCACTGAGGGAG[A/C]AGATCACAAGGAGCAACAACGCAGTCCCCAGGGGAAACCCCAGGGTCGGC
tig00001625_17149	tig00001625|arrow|pilon|Version_1.0	17149	T	G	0.0566	GTCCGATTTTGATCGCCTACGATTGGATCGACCTGCCTGCGCGAGTCAAG[T/G]TTCTCAAGGCGGCAACCAAACAAGCCCTCATTTTTGAACGCCTGGGCCTG
tig00001625_17181	tig00001625|arrow|pilon|Version_1.0	17181	T	G	0.04167	CTGCCTGCGCGAGTCAAGTTTCTCAAGGCGGCAACCAAACAAGCCCTCAT[T/G]TTTGAACGCCTGGGCCTGGACTTGCTGACTGGAGTAGGCAAGAACTCAGA
tig00001625_17210	tig00001625|arrow|pilon|Version_1.0	17210	C	T	0.04082	GGCAACCAAACAAGCCCTCATTTTTGAACGCCTGGGCCTGGACTTGCTGA[C/T]TGGAGTAGGCAAGAACTCAGAGTCCCAACCAAATGACATACAGGCAGATC
tig00001650_138255	tig00001650|arrow|pilon|Version_1.0	138255	C	T	0.06098	GAGTTTGTAAACTCCAATCTCCTTTAGGCATGTGTATACTTTTGATGAAC[C/T]GTTTTTGAATTAAAATTTGAACTGTGGAAATTGAAACTTGTGCACCATTT
tig00001650_52095	tig00001650|arrow|pilon|Version_1.0	52095	G	T	0.03333	TGCACCACACGCCCAGCACGTCATAATGATCTATAGTCGATGTAGATATA[G/T]ACCAGAACGCATTCTAAAGTCTAAACACTAGTAATTAAGGAAACACATAA
tig00001650_52111	tig00001650|arrow|pilon|Version_1.0	52111	A	G	0.08397	CACGTCATAATGATCTATAGTCGATGTAGATATAGACCAGAACGCATTCT[A/G]AAGTCTAAACACTAGTAATTAAGGAAACACATAATTACTTTTAATAATTT
tig00001650_52125	tig00001650|arrow|pilon|Version_1.0	52125	A	G	0.09302	CTATAGTCGATGTAGATATAGACCAGAACGCATTCTAAAGTCTAAACACT[A/G]GTAATTAAGGAAACACATAATTACTTTTAATAATTTTAAGTTCTGTAATT
tig00001650_52149	tig00001650|arrow|pilon|Version_1.0	52149	C	G	0.0367	AGAACGCATTCTAAAGTCTAAACACTAGTAATTAAGGAAACACATAATTA[C/G]TTTTAATAATTTTAAGTTCTGTAATTGTCCAATGCCTGCAGATCAGGTTC
tig00001650_52176	tig00001650|arrow|pilon|Version_1.0	52176	G	T	0.04348	GTAATTAAGGAAACACATAATTACTTTTAATAATTTTAAGTTCTGTAATT[G/T]TCCAATGCCTGCAGATCAGGTTCAAGATTTTCATAGTCATATAGTTGCTC
tig00001651_5518	tig00001651|arrow|pilon|Version_1.0	5518	G	A	0.0625	ACCAGATTTATCGTAAGGTGGGGATGGGAGGGGTGACTTCACTACTACCC[G/A]CAAGCGGCACCGTTGTTGCCCTTTTGCCAGATCTGCAGTAAAAGGGGTGG
tig00001651_5523	tig00001651|arrow|pilon|Version_1.0	5523	C	T	0.0625	ATTTATCGTAAGGTGGGGATGGGAGGGGTGACTTCACTACTACCCGCAAG[C/T]GGCACCGTTGTTGCCCTTTTGCCAGATCTGCAGTAAAAGGGGTGGGAAGA
tig00001662_131377	tig00001662|arrow|pilon|Version_1.0	131377	G	A	0.06522	AGCTCGACATTGCTCAGTGGGATGACAGGGAGAAGGTGCTCTACGCCTCT[G/A]GACAGTTTGAAGGAGCCGCTCTCGACTGGTGGGTGGCATACCAATATGCG
tig00001662_64559	tig00001662|arrow|pilon|Version_1.0	64559	C	T	0.10345	GAGACAGCTCGACATTGCTCAGTGTGATGACAGGGAGAAGGTTCTCTATG[C/T]CTCTGGGCAGTTTGAAGGAGCCGCTCTCGACTGGTGGGTGGCATACCAAT
tig00001663_121908	tig00001663|arrow|pilon|Version_1.0	121908	T	C	0.02632	GCTGCACGTCTCTCCTGCTAGCAGCCAAAGCAAGGACCACTGGCCCGTTG[T/C]CAACAAGCCAGGCATGCTTCTGCTTGCTTCGTCTCAGACGCAGACGTGGA
tig00001663_64191	tig00001663|arrow|pilon|Version_1.0	64191	T	A	0.02917	CAGGATATGAAGGTCTCCCGCAAGCAAATCTAGAGTGCCCCATCGTGTCC[T/A]TGGACGATCCCAACATCGTCTGCTTTTTGGTCAACAATTGTCCCTTTGTA
tig00001665_1026423	tig00001665|arrow|pilon|Version_1.0	1026423	T	G	0.07143	CTATAACATAGGGCTTCATTTCTGGTCTTCAAAAAAATAGTATAAGATAT[T/G]CCAATACTAAAAGAAGGAAACAAGGAAAGTTACGCAGATCGGGACAAACT
tig00001665_181622	tig00001665|arrow|pilon|Version_1.0	181622	C	A	0.06087	ACATGATTGCAATCATATATATGCTAGTGTCCGAGCATATCTAATTCCCA[C/A]TGTCTCTTCCACACATAGATCCCTGTTTGGAATAAAAAAATTGCAAGTAT
tig00001665_181623	tig00001665|arrow|pilon|Version_1.0	181623	T	G	0.08547	CATGATTGCAATCATATATATGCTAGTGTCCGAGCATATCTAATTCCCAC[T/G]GTCTCTTCCACACATAGATCCCTGTTTGGAATAAAAAAATTGCAAGTATT
tig00001665_195585	tig00001665|arrow|pilon|Version_1.0	195585	G	T	0.06842	CTGATGAGATCTACTCAGACATTAAATCTCGTTTTAAAAAGAGTAAAAAG[G/T]TACAGGTTGTATGCAGATCCTATAGACAATCAAGGGTACAAGCTAAGGAG
tig00001665_504232	tig00001665|arrow|pilon|Version_1.0	504232	G	T	0.02907	GATGGTAGCCGGAGTACGCATCAAGGAAACATAAGAGTTCGCATCCCGTT[G/T]TGGAGTCCACAATTTGATCTATTCGTGGCAAAGGAAATGGGACTTTTGGG
tig00001665_527886	tig00001665|arrow|pilon|Version_1.0	527886	C	T	0.02874	GCCACTTGTTGATTCCCGTGAATGGTGATCACCCCCTTGGCTGCCGGCAT[C/T]TTCATGCATAAGTAAGTTTGATGGATGATGGCTTCGAATTTGATGAGAAA
tig00001665_527897	tig00001665|arrow|pilon|Version_1.0	527897	A	G	0.02874	ATTCCCGTGAATGGTGATCACCCCCTTGGCTGCCGGCATCTTCATGCATA[A/G]GTAAGTTTGATGGATGATGGCTTCGAATTTGATGAGAAAACCTCTGCCGA
tig00001665_527912	tig00001665|arrow|pilon|Version_1.0	527912	T	C	0.04023	GATCACCCCCTTGGCTGCCGGCATCTTCATGCATAAGTAAGTTTGATGGA[T/C]GATGGCTTCGAATTTGATGAGAAAACCTCTGCCGAGGATAACGTTGTAGG
tig00001665_527913	tig00001665|arrow|pilon|Version_1.0	527913	G	A	0.02874	ATCACCCCCTTGGCTGCCGGCATCTTCATGCATAAGTAAGTTTGATGGAT[G/A]ATGGCTTCGAATTTGATGAGAAAACCTCTGCCGAGGATAACGTTGTAGGG
tig00001665_527946	tig00001665|arrow|pilon|Version_1.0	527946	G	A	0.02841	AAGTAAGTTTGATGGATGATGGCTTCGAATTTGATGAGAAAACCTCTGCC[G/A]AGGATAACGTTGTAGGGATAGTGCATGTCTACAACATCGAAGGTGACATG
tig00001665_784196	tig00001665|arrow|pilon|Version_1.0	784196	G	A	0.04255	CCCCCCACTGACGATCTGACGACACGGCGGCGACATTGATGCGCTGCCAA[G/A]TTTGTTTTTTGCTTTAATCTATCGCCTTAACAGTTACCACGAATCCACGA
tig00001665_784200	tig00001665|arrow|pilon|Version_1.0	784200	G	T	0.04839	CCACTGACGATCTGACGACACGGCGGCGACATTGATGCGCTGCCAAGTTT[G/T]TTTTTTGCTTTAATCTATCGCCTTAACAGTTACCACGAATCCACGATAGT
tig00001665_885956	tig00001665|arrow|pilon|Version_1.0	885956	T	G	0.03261	GCTGTCAGCATGCATCGTGTGTTACTGCTGGTGCTTTGAATCAGATCAAA[T/G]ATAAGATGGAGTATTTTATTGGTCACTGATTCATCGTTAATACACTAAGA
tig00001665_886016	tig00001665|arrow|pilon|Version_1.0	886016	G	A	0.03731	AGTATTTTATTGGTCACTGATTCATCGTTAATACACTAAGAAAAAGATAC[G/A]ATTCTTTTATTGGTGCCTCTGTTACAGTTTTGTATTTTATTCTGTATGAA
tig00001665_934970	tig00001665|arrow|pilon|Version_1.0	934970	T	A	0.02846	TTTGATCAGCCTTCTCCCCGATGAGATCCTGGGAAGCATCATCTCCTTCC[T/A]TCCCACTGAGGACGGTGCCCGCACCCAGATCCTCTCTTCCCGGTGGCGCC
tig00001681_126435	tig00001681|arrow|pilon|Version_1.0	126435	C	A	0.04032	CTGAGACAGCCGGTCTAGACCGCATGTACATGCGGTTAGACCGGCTGGGT[C/A]CTGTAGCCGATCTGGCAATGTGCCAGGCGGTCTGACCGTCTGTCACAGGA
tig00001681_126438	tig00001681|arrow|pilon|Version_1.0	126438	G	A	0.04065	AGACAGCCGGTCTAGACCGCATGTACATGCGGTTAGACCGGCTGGGTCCT[G/A]TAGCCGATCTGGCAATGTGCCAGGCGGTCTGACCGTCTGTCACAGGAGGT
tig00001681_159012	tig00001681|arrow|pilon|Version_1.0	159012	C	T	0.05814	CAAATAAATGTTTAATTATTCGCATGTGATAACGTTGTGTGTTTTTTTTT[C/T]TTCTTTCAGCCTGCTTTTCTTACTTCCTTGATAGAGCAGAGTGTGAAGTC
tig00001681_305359	tig00001681|arrow|pilon|Version_1.0	305359	A	T	0.08673	ACAACTATAGCATTTCAACAAAAAGTATTTAGGGTTATCGTATTATTTCC[A/T]TGCAACAACTTAAAAGATATTACTACTAAGCATAGCATTCACATGTAACG
tig00001681_377695	tig00001681|arrow|pilon|Version_1.0	377695	A	G	0.41848	GCGGTCCACACTTACAGTTGACGTGGCTCCATCTACGTGTCGTTACCGCC[A/G]CCAACGTGCCATTACCACCATCAACGTGCCATTAGTGCACGTGTCCCCTC
tig00001681_412971	tig00001681|arrow|pilon|Version_1.0	412971	C	T	0.28378	TGATGGCGTTCCAACCTGACGTGATCTTTCCAGCCCGCATCAAGAGCTAC[C/T]TTGTCAACCCTGTTAACATCTGCTTTTGGGAGTACCCCTACGACACCTCC
tig00001681_77347	tig00001681|arrow|pilon|Version_1.0	77347	G	A	0.03846	GACGTTTAGCCAAGATCCACGACACCAACTTCATAAAAGGAAGAGTTCGC[G/A]CAGAAGTCACCGGAGGATTCCGCAAGAATTAAGTCGACGAACAAGGAAGG
tig00001707_71411	tig00001707|arrow|pilon|Version_1.0	71411	G	T	0.06322	GAAAGCGTTTCATTTGCTTCTCTTCCATGGAAGTTTCATTTTCCCAGAAT[G/T]TATCCTAATTTTTGGCCTAATTCTTCTTCTGATGATCGATTTAACCTCTG
tig00001759_3541	tig00001759|arrow|pilon|Version_1.0	3541	G	A	0.04494	GAAATACCACACCACCTTCGCAGGGGGTCTCTTATTCCTGTCGCATTTTA[G/A]TGCCAAAGCTGATTCACACTTGTATCGTGAAGTTTCACACATTGGGCACG
tig00001759_3542	tig00001759|arrow|pilon|Version_1.0	3542	T	G	0.03448	AAATACCACACCACCTTCGCAGGGGGTCTCTTATTCCTGTCGCATTTTAG[T/G]GCCAAAGCTGATTCACACTTGTATCGTGAAGTTTCACACATTGGGCACGC
tig00001759_3543	tig00001759|arrow|pilon|Version_1.0	3543	G	T	0.03488	AATACCACACCACCTTCGCAGGGGGTCTCTTATTCCTGTCGCATTTTAGT[G/T]CCAAAGCTGATTCACACTTGTATCGTGAAGTTTCACACATTGGGCACGCA
tig00001766_182740	tig00001766|arrow|pilon|Version_1.0	182740	G	A	0.08602	GTCTCAGACCACATCAGGGGTGTCCTGCACTTCCTTCCGTAGAGAGCCTC[G/A]AAAGGTGACATCTGCAGGCTCTCTTGATAGCTGTTGTTGTATGAGAATTC
tig00001766_182757	tig00001766|arrow|pilon|Version_1.0	182757	G	A	0.05914	GGGTGTCCTGCACTTCCTTCCGTAGAGAGCCTCGAAAGGTGACATCTGCA[G/A]GCTCTCTTGATAGCTGTTGTTGTATGAGAATTCAGCATAGGGTAAGCTCT
tig00001766_182776	tig00001766|arrow|pilon|Version_1.0	182776	G	C	0.02841	CCGTAGAGAGCCTCGAAAGGTGACATCTGCAGGCTCTCTTGATAGCTGTT[G/C]TTGTATGAGAATTCAGCATAGGGTAAGCTCTTCTCCCAATCCGACCCGTA
tig00001766_182791	tig00001766|arrow|pilon|Version_1.0	182791	A	G	0.06395	AAAGGTGACATCTGCAGGCTCTCTTGATAGCTGTTGTTGTATGAGAATTC[A/G]GCATAGGGTAAGCTCTTCTCCCAATCCGACCCGTAGGTCAACACGCAGGC
tig00001766_50096	tig00001766|arrow|pilon|Version_1.0	50096	A	G	0.09375	TGCCCCCTTATCTCACTATACATGCAGTTCTTTACAACGGAGCCTCATGC[A/G]TGTGAACCATCAAGTCTGCCCCAATACCCACCGAGCAAAGAGATGGATGC
tig00001766_50126	tig00001766|arrow|pilon|Version_1.0	50126	A	T	0.11111	TTTACAACGGAGCCTCATGCATGTGAACCATCAAGTCTGCCCCAATACCC[A/T]CCGAGCAAAGAGATGGATGCGAAACGAAGAGATGAAGAAGCTAGACGGTT
tig00001766_50147	tig00001766|arrow|pilon|Version_1.0	50147	G	A	0.07778	TGTGAACCATCAAGTCTGCCCCAATACCCACCGAGCAAAGAGATGGATGC[G/A]AAACGAAGAGATGAAGAAGCTAGACGGTTTGTCACGCTAACATTCACAAA
tig00001766_50189	tig00001766|arrow|pilon|Version_1.0	50189	A	T	0.11111	ATGGATGCGAAACGAAGAGATGAAGAAGCTAGACGGTTTGTCACGCTAAC[A/T]TTCACAAAGTTCTATCTATATTTTGCCTTTGTTGTTATGCATGTTCTGTA
tig00001766_50202	tig00001766|arrow|pilon|Version_1.0	50202	T	C	0.04545	GAAGAGATGAAGAAGCTAGACGGTTTGTCACGCTAACATTCACAAAGTTC[T/C]ATCTATATTTTGCCTTTGTTGTTATGCATGTTCTGTATTGTCATCTATGC
tig00001770_109488	tig00001770|arrow|pilon|Version_1.0	109488	T	G	0.10952	GCTCTGAATCGGTTGTCCAAGCCGATTCATTATTTTTTTCAGATCGGACA[T/G]CTTCTGCCGATTCGGCCTGTAGAGCCAATCGGAATTCTAGCCGATACGCT
tig00001770_109494	tig00001770|arrow|pilon|Version_1.0	109494	G	A	0.10952	AATCGGTTGTCCAAGCCGATTCATTATTTTTTTCAGATCGGACATCTTCT[G/A]CCGATTCGGCCTGTAGAGCCAATCGGAATTCTAGCCGATACGCTCTAGTA
tig00001770_109502	tig00001770|arrow|pilon|Version_1.0	109502	G	T	0.11856	GTCCAAGCCGATTCATTATTTTTTTCAGATCGGACATCTTCTGCCGATTC[G/T]GCCTGTAGAGCCAATCGGAATTCTAGCCGATACGCTCTAGTATTTTACGG
tig00001770_109542	tig00001770|arrow|pilon|Version_1.0	109542	G	T	0.09821	CTGCCGATTCGGCCTGTAGAGCCAATCGGAATTCTAGCCGATACGCTCTA[G/T]TATTTTACGGTTTCATCCCTTGTCAATTAACATGTCAAATTGACTGGCAC
tig00001770_109551	tig00001770|arrow|pilon|Version_1.0	109551	G	A	0.13372	CGGCCTGTAGAGCCAATCGGAATTCTAGCCGATACGCTCTAGTATTTTAC[G/A]GTTTCATCCCTTGTCAATTAACATGTCAAATTGACTGGCACGTCCTGCAT
tig00001770_109557	tig00001770|arrow|pilon|Version_1.0	109557	A	G	0.10177	GTAGAGCCAATCGGAATTCTAGCCGATACGCTCTAGTATTTTACGGTTTC[A/G]TCCCTTGTCAATTAACATGTCAAATTGACTGGCACGTCCTGCATCCATGG
tig00001770_109560	tig00001770|arrow|pilon|Version_1.0	109560	C	T	0.1036	GAGCCAATCGGAATTCTAGCCGATACGCTCTAGTATTTTACGGTTTCATC[C/T]CTTGTCAATTAACATGTCAAATTGACTGGCACGTCCTGCATCCATGGTCA
tig00001770_109561	tig00001770|arrow|pilon|Version_1.0	109561	C	A	0.1036	AGCCAATCGGAATTCTAGCCGATACGCTCTAGTATTTTACGGTTTCATCC[C/A]TTGTCAATTAACATGTCAAATTGACTGGCACGTCCTGCATCCATGGTCAC
tig00001770_246291	tig00001770|arrow|pilon|Version_1.0	246291	C	T	0.02797	ACTTGAAGGCTTTATATTTGAAGGGACATATCAATGGGAAGCCAATCTCA[C/T]GGATGTTGGTCGATGAAGGGGCTATTGTGAACTTAATGCCCTATTCCTTG
tig00001770_528106	tig00001770|arrow|pilon|Version_1.0	528106	A	G	0.39011	GAGTGCGTGGCCCATCCCCGATGCAAGCCACCTCATCCCCGGCGGCAGCA[A/G]AAGACCCCATCCCTGATAGCGTGAGCGAACCCTGTCCATGGCGGCGGCAT
tig00001784_1742	tig00001784|arrow|pilon|Version_1.0	1742	G	A	0.04348	GGTGATGGTGGAGCTGGAAGGGGCGGCATGTCATCCTCGGTATCCATGTC[G/A]GAGTCGGGGCCTCTCCTTCCCCATGCTCTCCCTCCTGCTCAAGAAGGTGC
tig00001784_1775	tig00001784|arrow|pilon|Version_1.0	1775	T	C	0.06667	TCCTCGGTATCCATGTCGGAGTCGGGGCCTCTCCTTCCCCATGCTCTCCC[T/C]CCTGCTCAAGAAGGTGCTGAGCATCATGGGCGGCTAACATGGCATTGGCA
tig00001784_1777	tig00001784|arrow|pilon|Version_1.0	1777	C	T	0.02555	CTCGGTATCCATGTCGGAGTCGGGGCCTCTCCTTCCCCATGCTCTCCCTC[C/T]TGCTCAAGAAGGTGCTGAGCATCATGGGCGGCTAACATGGCATTGGCATG
tig00001784_1781	tig00001784|arrow|pilon|Version_1.0	1781	T	A	0.02564	GTATCCATGTCGGAGTCGGGGCCTCTCCTTCCCCATGCTCTCCCTCCTGC[T/A]CAAGAAGGTGCTGAGCATCATGGGCGGCTAACATGGCATTGGCATGCTCC
tig00001784_1792	tig00001784|arrow|pilon|Version_1.0	1792	C	T	0.0414	GGAGTCGGGGCCTCTCCTTCCCCATGCTCTCCCTCCTGCTCAAGAAGGTG[C/T]TGAGCATCATGGGCGGCTAACATGGCATTGGCATGCTCCAAGGTACCGTG
tig00001784_1806	tig00001784|arrow|pilon|Version_1.0	1806	C	T	0.07792	TCCTTCCCCATGCTCTCCCTCCTGCTCAAGAAGGTGCTGAGCATCATGGG[C/T]GGCTAACATGGCATTGGCATGCTCCAAGGTACCGTGTACCTCCTCAAGTT
tig00001784_1819	tig00001784|arrow|pilon|Version_1.0	1819	A	G	0.02903	TCTCCCTCCTGCTCAAGAAGGTGCTGAGCATCATGGGCGGCTAACATGGC[A/G]TTGGCATGCTCCAAGGTACCGTGTACCTCCTCAAGTTCTTCTCTTGTTTG
tig00001784_1822	tig00001784|arrow|pilon|Version_1.0	1822	G	A	0.03947	CCCTCCTGCTCAAGAAGGTGCTGAGCATCATGGGCGGCTAACATGGCATT[G/A]GCATGCTCCAAGGTACCGTGTACCTCCTCAAGTTCTTCTCTTGTTTGGGC
tig00001785_1125297	tig00001785|arrow|pilon|Version_1.0	1125297	T	G	0.05	TGGCAGTGGATCTGAGGAGCAGATGGAGAAGAGGTGAAGGGGCGACAGGG[T/G]GGGGGAGCTGTGGCCGGCGTGGAGGCCAAGATGCAGCCGGCGGGTGGTGG
tig00001785_1137603	tig00001785|arrow|pilon|Version_1.0	1137603	A	G	0.08523	TTAGATACACCTCTTGGATATGAGCTTATAGTAAATTACCTTGAAATGCT[A/G]CTTATAGGTATGGAAAGCACCAGCATGTGCCAAGAGTATGCTGTGAGCTA
tig00001785_1137607	tig00001785|arrow|pilon|Version_1.0	1137607	A	G	0.08523	ATACACCTCTTGGATATGAGCTTATAGTAAATTACCTTGAAATGCTACTT[A/G]TAGGTATGGAAAGCACCAGCATGTGCCAAGAGTATGCTGTGAGCTACAAC
tig00001785_158862	tig00001785|arrow|pilon|Version_1.0	158862	T	G	0.085	TCTGCACCTCCGTCCACCAGATTTGTTTTGAGACACATAATTTCATTCAT[T/G]AAGAAGCAAAAGAAGTACAATCCGACTTTGGCAAGTGCTGGATACTGGGA
tig00001785_158866	tig00001785|arrow|pilon|Version_1.0	158866	A	T	0.09278	CACCTCCGTCCACCAGATTTGTTTTGAGACACATAATTTCATTCATTAAG[A/T]AGCAAAAGAAGTACAATCCGACTTTGGCAAGTGCTGGATACTGGGAGGTG
tig00001785_158891	tig00001785|arrow|pilon|Version_1.0	158891	T	C	0.08019	GAGACACATAATTTCATTCATTAAGAAGCAAAAGAAGTACAATCCGACTT[T/C]GGCAAGTGCTGGATACTGGGAGGTGTTTCTGAGTACCACTCCACGGTCCC
tig00001785_158936	tig00001785|arrow|pilon|Version_1.0	158936	G	C	0.09135	GACTTTGGCAAGTGCTGGATACTGGGAGGTGTTTCTGAGTACCACTCCAC[G/C]GTCCCAGGATCTCCAGACACTTGTTTAGGCGCCAACTCATGACAACTCTA
tig00001785_163275	tig00001785|arrow|pilon|Version_1.0	163275	C	T	0.0754	TACCAGGCCAGTAGACGACAGACATTCCTCAAAAAAAAGTGGACGACAGA[C/T]GGTATGCGTAGCGTGCGATCTTCTGCTTTTACGCTGTTATTCGAAATGTA
tig00001785_243230	tig00001785|arrow|pilon|Version_1.0	243230	G	C	0.04839	CGCCGGTCAAGGCTTCCATCCGATCTGCTTTCTTTGCGGCATCGTGGTAA[G/C]TAATTGAACCCTACTCCCTGTACCTCCTCCCCCCTACACGCTCCCAATTG
tig00001785_316431	tig00001785|arrow|pilon|Version_1.0	316431	A	G	0.05556	GCGACATCTACTGAGTCGCGCCGGAGCATGTGGCGCGACTCATGTGACAC[A/G]ATGGCACCGCATCCGACGACGCAGCTGACATGGTAGGGTGGAGTCGTGCC
tig00001785_381701	tig00001785|arrow|pilon|Version_1.0	381701	A	C	0.04348	TGTGATCTGTGACCTGCTAGCTCCTAAAATGTGTTGCTACTGTGCCCAGC[A/C]TTCCTTGCATGCTTTCATATTCGTCGTTAATTACAAGTACTCGTGTTAAC
tig00001785_41012	tig00001785|arrow|pilon|Version_1.0	41012	C	G	0.0354	TGGTCCTTCAAGGAAACTTACGGGTGAAGGACATTGGTGCCTCCAGCCAT[C/G]CACCCACATGCATCCTTGAGTGGTGTACTCCGCTCTGGTCTCCCAACTAC
tig00001785_420216	tig00001785|arrow|pilon|Version_1.0	420216	G	T	0.02893	TGACAAAGGCACTGAATCTCAGTCCTGTTTAGTTGGTGTAAAAAGTTGAC[G/T]AAATTTGCTGTAGCAATTCTAAACCGAAGATTAAGATAACTAAATATGAT
tig00001785_432893	tig00001785|arrow|pilon|Version_1.0	432893	T	C	0.05229	GCAATGCCTCACACACAGGGCATGCCTCCAAGTTTTCATATTCCTCGCCG[T/C]GGTATAGGATACAATCGTTAGGACACGCATGTATCTTCTGTATCTCCAAT
tig00001785_432908	tig00001785|arrow|pilon|Version_1.0	432908	T	C	0.04545	CAGGGCATGCCTCCAAGTTTTCATATTCCTCGCCGTGGTATAGGATACAA[T/C]CGTTAGGACACGCATGTATCTTCTGTATCTCCAATCCTAAAGGACACACA
tig00001785_432920	tig00001785|arrow|pilon|Version_1.0	432920	G	A	0.12171	CCAAGTTTTCATATTCCTCGCCGTGGTATAGGATACAATCGTTAGGACAC[G/A]CATGTATCTTCTGTATCTCCAATCCTAAAGGACACACAATATTTTTTTGC
tig00001785_598846	tig00001785|arrow|pilon|Version_1.0	598846	G	T	0.02632	GGGCTATGCATGGCTAATCATCATATAATCATCACGTGCAAGCACTAGCA[G/T]ACTAACAGCATATGCCTAATGGGCATTCAAAAGATGGGATGGGCGTGAAC
tig00001785_641459	tig00001785|arrow|pilon|Version_1.0	641459	C	A	0.03158	ATCTGCCAAAGAGGCCGTAAAGGATCTCTGGCAGGCTTTGTACCCAGGGG[C/A]ATTTTTTATTGTGTGGATGTGTTTCGTTCTCTTTATTGAATTTCAGTGAG
tig00001785_781315	tig00001785|arrow|pilon|Version_1.0	781315	C	T	0.04959	GAGAGACAGCTCGACATTGCTCAGTGTGATGACAGGGAGAAGGTGCTCTA[C/T]GCCTCTGGACAGTTTGAAGGAGCCGCTCTCGACTGGTGGGTGGCATACCA
tig00001785_781337	tig00001785|arrow|pilon|Version_1.0	781337	G	C	0.04724	AGTGTGATGACAGGGAGAAGGTGCTCTACGCCTCTGGACAGTTTGAAGGA[G/C]CCGCTCTCGACTGGTGGGTGGCATACCAATATGCGCAACCCGATCGCTAC
tig00001787_81922	tig00001787|arrow|pilon|Version_1.0	81922	G	A	0.02727	AGTCTGGATTGACCCCGAGCACAGGTTCATTGAGTACATGTTTCAGAACC[G/A]CAGATATCGCCTGACTCGTGCTCAGATTGCTGGAGTTTTTGGTGCCAGGG
tig00001787_81983	tig00001787|arrow|pilon|Version_1.0	81983	G	A	0.07727	CTGACTCGTGCTCAGATTGCTGGAGTTTTTGGTGCCAGGGCAGAGGGTCC[G/A]CGGATTCACCAGCTTGCACACCCCAATGTGGAGCCTCCTCGTCGTCCATA
tig00001798_10467	tig00001798|arrow|pilon|Version_1.0	10467	C	T	0.10227	GATTACAAGTTAGTGTCGGGCCACAAATCTGAGCACCGACACCTACAATT[C/T]AGTCACCTAAGACAAGTATGCATTGAGGGGGAGTGTTGAAAATAACAATG
tig00001798_10468	tig00001798|arrow|pilon|Version_1.0	10468	A	C	0.06771	ATTACAAGTTAGTGTCGGGCCACAAATCTGAGCACCGACACCTACAATTC[A/C]GTCACCTAAGACAAGTATGCATTGAGGGGGAGTGTTGAAAATAACAATGC
tig00001798_10469	tig00001798|arrow|pilon|Version_1.0	10469	G	A	0.05612	TTACAAGTTAGTGTCGGGCCACAAATCTGAGCACCGACACCTACAATTCA[G/A]TCACCTAAGACAAGTATGCATTGAGGGGGAGTGTTGAAAATAACAATGCA
tig00001798_10470	tig00001798|arrow|pilon|Version_1.0	10470	T	G	0.04673	TACAAGTTAGTGTCGGGCCACAAATCTGAGCACCGACACCTACAATTCAG[T/G]CACCTAAGACAAGTATGCATTGAGGGGGAGTGTTGAAAATAACAATGCAT
tig00001798_10471	tig00001798|arrow|pilon|Version_1.0	10471	C	T	0.03947	ACAAGTTAGTGTCGGGCCACAAATCTGAGCACCGACACCTACAATTCAGT[C/T]ACCTAAGACAAGTATGCATTGAGGGGGAGTGTTGAAAATAACAATGCATA
tig00001798_10472	tig00001798|arrow|pilon|Version_1.0	10472	A	C	0.0339	CAAGTTAGTGTCGGGCCACAAATCTGAGCACCGACACCTACAATTCAGTC[A/C]CCTAAGACAAGTATGCATTGAGGGGGAGTGTTGAAAATAACAATGCATAC
tig00001809_1138404	tig00001809|arrow|pilon|Version_1.0	1138404	T	G	0.02604	CCGGACTGGTATGCAGACGATCTGAAGCCGGCGGCAGACGTGGGAATGAT[T/G]CATGATTCCGAATTCCGATCGAGTTCTGACAGTTGGCGGCGGCGGCCTGC
tig00001809_1180667	tig00001809|arrow|pilon|Version_1.0	1180667	G	A	0.04787	CCTCCGGATCGGCGTAAAAATCAGCGCGCCCGCAGGACAAACCTCCCCCC[G/A]AACACTTCAGCCATGGAGGAACCGGGTCGATTGACAGATCGGTAGCGCGG
tig00001809_1838131	tig00001809|arrow|pilon|Version_1.0	1838131	C	T	0.04286	TCACATAGACCCAGACTTGGTGAGACACCCTAAACTCTCTTCGATTCATT[C/T]TTTTTTTGTTAATTTCTTCCATCCTTCGACTTGTTTGGATCCCTTCATGA
tig00001809_2576020	tig00001809|arrow|pilon|Version_1.0	2576020	A	T	0.03261	ATAAGATGCAACATGCCTACAGTGTGCCGTAAGAAAAAAAAATCTGTGTA[A/T]TTCATCAGGGCCAACAGATCAAGTTATCTTCTTTAAAGCGTGAGATCTCT
tig00001809_2625788	tig00001809|arrow|pilon|Version_1.0	2625788	A	C	0.05941	CGTGAATGCAGCGCAGGCAGGACGGGCATGGACCAATGGCACTTCCCCAC[A/C]AAAAAGCTGGATTCCCCCACAGTTATATCGCGGTCGGCCGCAGACGAGAA
tig00001809_2946	tig00001809|arrow|pilon|Version_1.0	2946	T	A	0.05357	CCTTCCGCATGACTGCTCGTTATGACATGTATGCTTCCTTGTTATCAGAG[T/A]ACTTGAAACCAGGTTTTAAACCTCAGGTCATTGTTGATCCCTTGATTAAC
tig00001809_425117	tig00001809|arrow|pilon|Version_1.0	425117	C	G	0.03398	TGGCTGTGTGTGGGGAGGAGGGGGGGAAGGCGATAGGAGGAGGAAGAGAG[C/G]TTTGATTGTAGGGGTGAGAGCAGCGAGCTGCTTTTTAAAGGAGGAATGGA
tig00001809_425122	tig00001809|arrow|pilon|Version_1.0	425122	A	G	0.03571	GTGTGTGGGGAGGAGGGGGGGAAGGCGATAGGAGGAGGAAGAGAGCTTTG[A/G]TTGTAGGGGTGAGAGCAGCGAGCTGCTTTTTAAAGGAGGAATGGATGGGT
tig00001809_425126	tig00001809|arrow|pilon|Version_1.0	425126	T	G	0.12295	GTGGGGAGGAGGGGGGGAAGGCGATAGGAGGAGGAAGAGAGCTTTGATTG[T/G]AGGGGTGAGAGCAGCGAGCTGCTTTTTAAAGGAGGAATGGATGGGTGACG
tig00001809_425649	tig00001809|arrow|pilon|Version_1.0	425649	C	A	0.03933	CGTTAATAAGCGATTTTCGGAGGCGGTTAGGTGTAATCTAAATAAAAAAA[C/A]AAAAACCCTAGATGGGCCCACGGAGATCATCTGGGGGGAGAAAGCCGCCG
tig00001809_456730	tig00001809|arrow|pilon|Version_1.0	456730	A	C	0.05882	TCGCCATGCGAGACAAACGAGAAAGACGACCCAACAAACACCACGAACAC[A/C]AAAAAAAATCAAGACGAGTCAAGTCCCTTTCTAATTGGGCAACGTATCAT
tig00001809_471336	tig00001809|arrow|pilon|Version_1.0	471336	G	A	0.04911	GAAGTGCTAGCATGCAGGAAAGGCATGGCACTGGCCCTAGACATCCAAGC[G/A]CCTACCGTCAGGCTGGCGAGTGACTGCCAGAGTGCGGTGAGGAGCATATT
tig00001809_471342	tig00001809|arrow|pilon|Version_1.0	471342	C	A	0.05963	CTAGCATGCAGGAAAGGCATGGCACTGGCCCTAGACATCCAAGCGCCTAC[C/A]GTCAGGCTGGCGAGTGACTGCCAGAGTGCGGTGAGGAGCATATTGGAAGG
tig00001809_471360	tig00001809|arrow|pilon|Version_1.0	471360	C	T	0.04867	ATGGCACTGGCCCTAGACATCCAAGCGCCTACCGTCAGGCTGGCGAGTGA[C/T]TGCCAGAGTGCGGTGAGGAGCATATTGGAAGGAACTTTTGGTGTCTATGG
tig00001809_599781	tig00001809|arrow|pilon|Version_1.0	599781	G	C	0.05752	AAGCCATGAATTTGTCACCCTGTGTGCTCAACTGCTAATGCTACATGCTA[G/C]ACCACCCGTTGTTATGTGCCGTGCCGAGGGATATCGTATCGATGGCATAC
tig00001809_670411	tig00001809|arrow|pilon|Version_1.0	670411	C	T	0.04737	ATACCTAACTATCTCAACACCCAAATAGTCGATGATTCCTTGTATAGCAA[C/T]ATGAGGTTTTTTAACTTCAACCCGGACAGCAGATATTTGTGGGAACTTGA
tig00001809_749409	tig00001809|arrow|pilon|Version_1.0	749409	G	A	0.08333	GTGTGAGCTCTTGCCTTGTCCTGGTGTCTCTCTAGCCGTGCCAAGTACAC[G/A]GATATATATAGGCATGGGAGCCATGTATGTCCACGTGCCTTCTCTCCTAC
tig00001809_783697	tig00001809|arrow|pilon|Version_1.0	783697	A	G	0.06452	TAGATCTCCAGTGTAATTGTCAATAAGTTAAGCATATGGGGAGCTTTTAT[A/G]GCACACATCACCAATTAAAATGGAAGAAAGTTAAACATACGAGGAACTTT
tig00001809_859625	tig00001809|arrow|pilon|Version_1.0	859625	C	A	0.03922	TTAAAATTTGAATAGAACATGCCTCTGGTGTCAAAAACGAATTTGAAATT[C/A]ACATTCAGGAGTACAACTTCCTAGTTGGAAGTTTTTGCAGAAAACTTCAA
tig00001809_859634	tig00001809|arrow|pilon|Version_1.0	859634	G	A	0.05208	GAATAGAACATGCCTCTGGTGTCAAAAACGAATTTGAAATTCACATTCAG[G/A]AGTACAACTTCCTAGTTGGAAGTTTTTGCAGAAAACTTCAATTTCAAACT
tig00001809_859644	tig00001809|arrow|pilon|Version_1.0	859644	T	G	0.0625	TGCCTCTGGTGTCAAAAACGAATTTGAAATTCACATTCAGGAGTACAACT[T/G]CCTAGTTGGAAGTTTTTGCAGAAAACTTCAATTTCAAACTCAAATGGCTC
tig00001809_859658	tig00001809|arrow|pilon|Version_1.0	859658	T	G	0.03804	AAAACGAATTTGAAATTCACATTCAGGAGTACAACTTCCTAGTTGGAAGT[T/G]TTTGCAGAAAACTTCAATTTCAAACTCAAATGGCTCAATTTCAGCTTAGC
tig00001809_859671	tig00001809|arrow|pilon|Version_1.0	859671	T	G	0.1092	AATTCACATTCAGGAGTACAACTTCCTAGTTGGAAGTTTTTGCAGAAAAC[T/G]TCAATTTCAAACTCAAATGGCTCAATTTCAGCTTAGCTGTCAGTTTACTG
tig00001809_973335	tig00001809|arrow|pilon|Version_1.0	973335	G	A	0.09444	TCCACAACGCCTTCACAGTACCAAACCGATCTGCGCTAGGTTGGAAAGCT[G/A]GCAGGCGACTGCTTTGGTGTTCCTTTAACCCGTCTTTGTGGGCCTCTTTT
tig00001814_40152	tig00001814|arrow|pilon|Version_1.0	40152	G	A	0.05376	TCATTATTCAACTATTCTTCTGTCTTAGAAAACACGCTTCCCAGGACTTA[G/A]CTACGATGTTTTTCTAAAGCTGCAGTATTTTTTTCTATAATCTGAATATA
tig00001814_40173	tig00001814|arrow|pilon|Version_1.0	40173	T	C	0.05851	GTCTTAGAAAACACGCTTCCCAGGACTTAGCTACGATGTTTTTCTAAAGC[T/C]GCAGTATTTTTTTCTATAATCTGAATATAGCCTTAAGCAATATTATCTGC
tig00001814_40178	tig00001814|arrow|pilon|Version_1.0	40178	T	G	0.05263	AGAAAACACGCTTCCCAGGACTTAGCTACGATGTTTTTCTAAAGCTGCAG[T/G]ATTTTTTTCTATAATCTGAATATAGCCTTAAGCAATATTATCTGCGCTGC
tig00001814_40179	tig00001814|arrow|pilon|Version_1.0	40179	A	T	0.04945	GAAAACACGCTTCCCAGGACTTAGCTACGATGTTTTTCTAAAGCTGCAGT[A/T]TTTTTTTCTATAATCTGAATATAGCCTTAAGCAATATTATCTGCGCTGCT
tig00001818_11627	tig00001818|arrow|pilon|Version_1.0	11627	T	C	0.19167	TGATTTGGCGCGTTTAGGTACCTTCTGCATGCAAAACGGAGCGAAACGGA[T/C]CCGTTTCGGTGCCCTGATGCACTGCCTCGTAACAACCAACTTCAAAATGG
tig00001818_11642	tig00001818|arrow|pilon|Version_1.0	11642	G	T	0.04472	AGGTACCTTCTGCATGCAAAACGGAGCGAAACGGACCCGTTTCGGTGCCC[G/T]GATGCACTGCCTCGTAACAACCAACTTCAAAATGGGTTTTTCGCTACGGA
tig00001818_11664	tig00001818|arrow|pilon|Version_1.0	11664	G	C	0.04808	GGAGCGAAACGGACCCGTTTCGGTGCCCTGATGCACTGCCTCGTAACAAC[G/C]AACTTCAAAATGGGTTTTTCGCTACGGACACTTCCAATCTACTCCGTTAG
tig00001818_11711	tig00001818|arrow|pilon|Version_1.0	11711	T	C	0.04211	AACCAACTTCAAAATGGGTTTTTCGCTACGGACACTTCCAATCTACTCCG[T/C]TAGGCCCAAAATGATGTTTGGGAGTGGTTTGGAGCATTTGGTTACCTACA
tig00001818_11722	tig00001818|arrow|pilon|Version_1.0	11722	T	A	0.03846	AAATGGGTTTTTCGCTACGGACACTTCCAATCTACTCCGTTAGGCCCAAA[T/A]TGATGTTTGGGAGTGGTTTGGAGCATTTGGTTACCTACAGTACGAAAATC
tig00001818_12482	tig00001818|arrow|pilon|Version_1.0	12482	A	G	0.04745	CTGTTTCGCGCCCCGAACTTCTGTTGAATTTTTTCACACGAACATGCCCA[A/G]TAGCCTCCATTGGACCCAAAACGATGTTAGGGAGTGATTTGGCGCGTTTA
tig00001830_13891	tig00001830|arrow|pilon|Version_1.0	13891	A	G	0.02717	CCATTTTGAAGTTCGTTGTTACGAGGCAGTGCATCCGGGCACCGAAACGG[A/G]CCCGTTTCGCTGCGTTTTGCATGCAGAAGGTACCGAAACGCGCCAAATCA
tig00001830_14569	tig00001830|arrow|pilon|Version_1.0	14569	T	A	0.03571	TTCGCTCCGTTTGGCATGCAGAATGTACCGAAACGCGCCAAATCACTCCC[T/A]AACTTCGTTTTGGGTCCAATGGAGGCTATTGGGTATGTTCGTGCGAAAAA
tig00001830_14573	tig00001830|arrow|pilon|Version_1.0	14573	A	T	0.05508	CTCCGTTTGGCATGCAGAATGTACCGAAACGCGCCAAATCACTCCCTAAC[A/T]TCGTTTTGGGTCCAATGGAGGCTATTGGGTATGTTCGTGCGAAAAAATTC
tig00001830_14603	tig00001830|arrow|pilon|Version_1.0	14603	C	T	0.09483	GCGCCAAATCACTCCCTAACTTCGTTTTGGGTCCAATGGAGGCTATTGGG[C/T]ATGTTCGTGCGAAAAAATTCAACAGAAGTTCGGGGCTCGAAACAGTGCAT
tig00001830_15130	tig00001830|arrow|pilon|Version_1.0	15130	C	G	0.03398	TTGGAAGTGTCCGTAGCGAAAAACCCATTTTGAAGTTCGTTGTTACGAGG[C/G]AGTGCATCCGGGCACCGAACGGACCCGTTTCGCTCCGTTTGCATGCAGAA
tig00001830_15141	tig00001830|arrow|pilon|Version_1.0	15141	G	A	0.11404	CGTAGCGAAAAACCCATTTTGAAGTTCGTTGTTACGAGGCAGTGCATCCG[G/A]GCACCGAACGGACCCGTTTCGCTCCGTTTGCATGCAGAATGGTACCGAAA
tig00001830_15153	tig00001830|arrow|pilon|Version_1.0	15153	A	G	0.04587	CCCATTTTGAAGTTCGTTGTTACGAGGCAGTGCATCCGGGCACCGAACGG[A/G]CCCGTTTCGCTCCGTTTGCATGCAGAATGGTACCGAAACGCGCCAATCAC
tig00001830_19900	tig00001830|arrow|pilon|Version_1.0	19900	T	G	0.06111	TACGAGGCAGTGCATCCCGGGCACCGAAACGGACCCGTTTCGCTCCGTTT[T/G]GCATGCAGAAGGTACCGAAACGCGCCAATCATCACTCCTAACATCGTTTT
tig00001830_264	tig00001830|arrow|pilon|Version_1.0	264	A	G	0.04891	TTTCGTGCAGTAGGTAATCCGAAACACTCCCAAACATCATTTGGGGCCTG[A/G]CGGAGTAGATTGGAAGTGTCTATAGCGAAAAACCCATTTTGAAGTTCGTT
tig00001831_50153	tig00001831|arrow|pilon|Version_1.0	50153	T	G	0.07386	ACAATCACCATCGAATTCAAATAAAACTTTTTCCACACCTACACTGCTTT[T/G]GTGAAGAAATAGAAATGCCTAAGCATGTCTAGGTGATTATGGCCTTCAAA
tig00001831_50154	tig00001831|arrow|pilon|Version_1.0	50154	G	T	0.07865	CAATCACCATCGAATTCAAATAAAACTTTTTCCACACCTACACTGCTTTT[G/T]TGAAGAAATAGAAATGCCTAAGCATGTCTAGGTGATTATGGCCTTCAAAG
tig00001831_50155	tig00001831|arrow|pilon|Version_1.0	50155	T	G	0.07292	AATCACCATCGAATTCAAATAAAACTTTTTCCACACCTACACTGCTTTTG[T/G]GAAGAAATAGAAATGCCTAAGCATGTCTAGGTGATTATGGCCTTCAAAGG
tig00001831_50156	tig00001831|arrow|pilon|Version_1.0	50156	G	A	0.04787	ATCACCATCGAATTCAAATAAAACTTTTTCCACACCTACACTGCTTTTGT[G/A]AAGAAATAGAAATGCCTAAGCATGTCTAGGTGATTATGGCCTTCAAAGGC
tig00001831_50158	tig00001831|arrow|pilon|Version_1.0	50158	A	G	0.05851	CACCATCGAATTCAAATAAAACTTTTTCCACACCTACACTGCTTTTGTGA[A/G]GAAATAGAAATGCCTAAGCATGTCTAGGTGATTATGGCCTTCAAAGGCCT
tig00001832_15260	tig00001832|arrow|pilon|Version_1.0	15260	A	G	0.06522	CAACAAAAGCGAGATGCACAATGTGACATGATGATATTCCGGAATTGGGA[A/G]GCTGACACACGATTTAATCACCTTTAGAATTCCATAACAGGCGCGCTAGG
tig00001832_15261	tig00001832|arrow|pilon|Version_1.0	15261	G	C	0.04396	AACAAAAGCGAGATGCACAATGTGACATGATGATATTCCGGAATTGGGAA[G/C]CTGACACACGATTTAATCACCTTTAGAATTCCATAACAGGCGCGCTAGGG
tig00001853_121838	tig00001853|arrow|pilon|Version_1.0	121838	T	C	0.1	GTGTGTAGACTATACTGGCTTGAATAAAGCATGTCCAAAGGTCCCTTTTC[T/C]CTTACCACGCATAGACCAGATAGTAGATTCCACTTCAGGTTGTGAACTCT
tig00001853_121892	tig00001853|arrow|pilon|Version_1.0	121892	G	A	0.11885	ACCACGCATAGACCAGATAGTAGATTCCACTTCAGGTTGTGAACTCTTGT[G/A]TTTCCTTGACGCCTACTCCGGCTATCACCAGATCAAGATGAAGGAGTCTG
tig00001853_121903	tig00001853|arrow|pilon|Version_1.0	121903	G	A	0.11789	ACCAGATAGTAGATTCCACTTCAGGTTGTGAACTCTTGTGTTTCCTTGAC[G/A]CCTACTCCGGCTATCACCAGATCAAGATGAAGGAGTCTGATCAACTCACG
tig00001853_1277192	tig00001853|arrow|pilon|Version_1.0	1277192	G	A	0.07911	GGGTGCTGGCACGAAAGGTTGATTATACATGCTCTGGAATGGAATTTTCT[G/A]CAGGTACACTAACCGCGAATCCGTATGTTGAAACGGTTAAAAAGTTCGGC
tig00001853_1277200	tig00001853|arrow|pilon|Version_1.0	1277200	A	C	0.03106	GCACGAAAGGTTGATTATACATGCTCTGGAATGGAATTTTCTGCAGGTAC[A/C]CTAACCGCGAATCCGTATGTTGAAACGGTTAAAAAGTTCGGCTAGATAAT
tig00001853_1277208	tig00001853|arrow|pilon|Version_1.0	1277208	C	T	0.02795	GGTTGATTATACATGCTCTGGAATGGAATTTTCTGCAGGTACACTAACCG[C/T]GAATCCGTATGTTGAAACGGTTAAAAAGTTCGGCTAGATAATATAGGGAG
tig00001853_1277232	tig00001853|arrow|pilon|Version_1.0	1277232	G	A	0.07547	GGAATTTTCTGCAGGTACACTAACCGCGAATCCGTATGTTGAAACGGTTA[G/A]AAAGTTCGGCTAGATAATATAGGGAGAGACGGATATTGCCTAGCCACCGG
tig00001853_1277241	tig00001853|arrow|pilon|Version_1.0	1277241	G	A	0.03974	TGCAGGTACACTAACCGCGAATCCGTATGTTGAAACGGTTAAAAAGTTCG[G/A]CTAGATAATATAGGGAGAGACGGATATTGCCTAGCCACCGGCACTAACTT
tig00001853_1277260	tig00001853|arrow|pilon|Version_1.0	1277260	G	A	0.04088	AATCCGTATGTTGAAACGGTTAAAAAGTTCGGCTAGATAATATAGGGAGA[G/A]ACGGATATTGCCTAGCCACCGGCACTAACTTCGTATGCCAAAAGTTATTG
tig00001853_1277263	tig00001853|arrow|pilon|Version_1.0	1277263	G	A	0.03145	CCGTATGTTGAAACGGTTAAAAAGTTCGGCTAGATAATATAGGGAGAGAC[G/A]GATATTGCCTAGCCACCGGCACTAACTTCGTATGCCAAAAGTTATTGGCA
tig00001853_1369268	tig00001853|arrow|pilon|Version_1.0	1369268	T	G	0.02809	GCATGCACTTGAAAGGGTTATGCGCTATCTAGTAGGCACTATGAGTTATG[T/G]GATTCACTATTCTGGGCACCCCGCTGTGCTGGAGGATATAGTGACTCGAA
tig00001853_1369275	tig00001853|arrow|pilon|Version_1.0	1369275	T	C	0.02809	CTTGAAAGGGTTATGCGCTATCTAGTAGGCACTATGAGTTATGGGATTCA[T/C]TATTCTGGGCACCCCGCTGTGCTGGAGGATATAGTGACTCGAACTGGATT
tig00001853_1369311	tig00001853|arrow|pilon|Version_1.0	1369311	A	G	0.02809	AGTTATGGGATTCACTATTCTGGGCACCCCGCTGTGCTGGAGGATATAGT[A/G]ACTCGAACTGGATTTCTGATGCTGATGAGCTTTACGCCACAAGTGGGTAT
tig00001853_1369325	tig00001853|arrow|pilon|Version_1.0	1369325	G	T	0.02874	CTATTCTGGGCACCCCGCTGTGCTGGAGGATATAGTGACTCGAACTGGAT[G/T]TCTGATGCTGATGAGCTTTACGCCACAAGTGGGTATGTGTTTACCCTTGG
tig00001853_1581986	tig00001853|arrow|pilon|Version_1.0	1581986	C	T	0.03659	TATACCCAAATCCTCCCAAGGTAACATAGGTAACTAGATTTAAATTCATG[C/T]AATTTCAATTAGCATCTAGTTCCTTTCATGTCTAGGATTGCATGTTCATA
tig00001853_1581988	tig00001853|arrow|pilon|Version_1.0	1581988	A	C	0.02586	TACCCAAATCCTCCCAAGGTAACATAGGTAACTAGATTTAAATTCATGTA[A/C]TTTCAATTAGCATCTAGTTCCTTTCATGTCTAGGATTGCATGTTCATATC
tig00001853_1582014	tig00001853|arrow|pilon|Version_1.0	1582014	T	A	0.07798	GGTAACTAGATTTAAATTCATGTAATTTCAATTAGCATCTAGTTCCTTTC[T/A]TGTCTAGGATTGCATGTTCATATCTCTATTTCTTTGCATTGTCTAGTTGT
tig00001853_261195	tig00001853|arrow|pilon|Version_1.0	261195	A	G	0.11111	TTATGATCTGCCAGGTTGCCATATTCCTGGAATCCAAATTTGAATCTTGC[A/G]TTTCTCCAATGTTTGTATCGAATACCATTGGTTTATATGCTTTTTTTAAA
tig00001853_261233	tig00001853|arrow|pilon|Version_1.0	261233	T	A	0.02874	TTTGAATCTTGCATTTCTCCAATGTTTGTATCGAATACCATTGGTTTATA[T/A]GCTTTTTTTAAACCAGTACTAGTTTTTGTTTATCAGGTGAGTCCGCTAAA
tig00001853_261234	tig00001853|arrow|pilon|Version_1.0	261234	G	T	0.03333	TTGAATCTTGCATTTCTCCAATGTTTGTATCGAATACCATTGGTTTATAT[G/T]CTTTTTTTAAACCAGTACTAGTTTTTGTTTATCAGGTGAGTCCGCTAAAG
tig00001853_261235	tig00001853|arrow|pilon|Version_1.0	261235	C	G	0.04023	TGAATCTTGCATTTCTCCAATGTTTGTATCGAATACCATTGGTTTATATG[C/G]TTTTTTTAAACCAGTACTAGTTTTTGTTTATCAGGTGAGTCCGCTAAAGA
tig00001853_261306	tig00001853|arrow|pilon|Version_1.0	261306	C	T	0.1236	TTTTTGTTTATCAGGTGAGTCCGCTAAAGACCCCCCTATTGATGATAGTC[C/T]AGATCGGTCAGCAGAAGTTTCTGGATCCTCAAGTTTCTCCAACCTTGATG
tig00001853_435847	tig00001853|arrow|pilon|Version_1.0	435847	G	T	0.03398	GATCTGCAGTTGGAGCAGTCCAGTTGGCTGCAGACGAAGGGCACGAAGTT[G/T]AGGTCCTCAATGGGGGATACGGTGTGCTCAGCCGATGCGTTGCCGATGTC
tig00001853_949088	tig00001853|arrow|pilon|Version_1.0	949088	A	C	0.16667	TTGAGTTTAGCAATAAGGCATGTTTGTAGACATGTTTTGCCAAAGTTACT[A/C]CGTATGAGTTTGTCTATGGTCAAGAAGCCGGTTGTCTTTTGAGTGACAGG
tig00001853_949119	tig00001853|arrow|pilon|Version_1.0	949119	T	G	0.09794	ATGTTTTGCCAAAGTTACTCCGTATGAGTTTGTCTATGGTCAAGAAGCCG[T/G]TTGTCTTTTGAGTGACAGGCAACCGTTTGGAGGCTTTGGAGCAGGTCCAG
tig00001853_949136	tig00001853|arrow|pilon|Version_1.0	949136	C	A	0.16848	CTCCGTATGAGTTTGTCTATGGTCAAGAAGCCGGTTGTCTTTTGAGTGAC[C/A]GGCAACCGTTTGGAGGCTTTGGAGCAGGTCCAGAAAGAGGATAGCTCGAG
tig00001853_949142	tig00001853|arrow|pilon|Version_1.0	949142	G	C	0.15306	ATGAGTTTGTCTATGGTCAAGAAGCCGGTTGTCTTTTGAGTGACAGGCAA[G/C]CGTTTGGAGGCTTTGGAGCAGGTCCAGAAAGAGGATAGCTCGAGCATGTA
tig00001870_2951	tig00001870|arrow|pilon|Version_1.0	2951	C	T	0.03125	AACAAACTAGGGAATATCTTATGCATGCATGCTTAAAGGAAACTGATTTA[C/T]CTCCTAAAATGTCATTTACCAGGGACACATGCGTCTTTTTTTCTACTCTT
tig00001870_2954	tig00001870|arrow|pilon|Version_1.0	2954	C	T	0.04331	AAACTAGGGAATATCTTATGCATGCATGCTTAAAGGAAACTGATTTACCT[C/T]CTAAAATGTCATTTACCAGGGACACATGCGTCTTTTTTTCTACTCTTAAT
tig00001870_2961	tig00001870|arrow|pilon|Version_1.0	2961	T	C	0.036	GGAATATCTTATGCATGCATGCTTAAAGGAAACTGATTTACCTCCTAAAA[T/C]GTCATTTACCAGGGACACATGCGTCTTTTTTTCTACTCTTAATTTGTCTG
tig00001870_2962	tig00001870|arrow|pilon|Version_1.0	2962	G	A	0.08108	GAATATCTTATGCATGCATGCTTAAAGGAAACTGATTTACCTCCTAAAAT[G/A]TCATTTACCAGGGACACATGCGTCTTTTTTTCTACTCTTAATTTGTCTGA
tig00001870_2963	tig00001870|arrow|pilon|Version_1.0	2963	G	A	0.02632	AATATCTTATGCATGCATGCTTAAAGGAAACTGATTTACCTCCTAAAATG[G/A]CATTTACCAGGGACACATGCGTCTTTTTTTCTACTCTTAATTTGTCTGAA
tig00001877_153144	tig00001877|arrow|pilon|Version_1.0	153144	A	G	0.0266	TGAAGTCATTCGCATTGAACGGATGTGAGATCCTTACCCATGCTCGGCAT[A/G]TGAACTTCTTTCTAATATCTGGATTCTCGTAGGCCATGTTGATGATTGAT
tig00001877_345764	tig00001877|arrow|pilon|Version_1.0	345764	C	T	0.14925	ATGTATGATAGTATATGCCTAGCTAGTGTAGTGGTGCAATGGTCAGGTGA[C/T]GACATATGCTTGACCAATGACAGCAGAAAGAGCAAACCTCTGCTAAATAT
tig00001877_436204	tig00001877|arrow|pilon|Version_1.0	436204	C	A	0.02778	TCATAATGTCTTACAGAGACCTATCAAGGCACTCAACTGCTTGACGCTTT[C/A]TCATTGCAGCTTCATCCCAGATAATTAAGGATGCTCTACAAAGTAATTCC
tig00001877_446096	tig00001877|arrow|pilon|Version_1.0	446096	C	T	0.02991	CGACGGCGGCGTTCGGGTCCCCGGCGGCCACTTCCTCATCGATGCTCCGG[C/T]TGTCGTGTGCTGCTTTTCCGGGCAGGCACACACTGACGGCAGTCATGGAG
tig00001884_7374	tig00001884|arrow|pilon|Version_1.0	7374	G	C	0.05882	CCTGTGCAGAAGGGAGATGTTGTGCGTATGGGTGATGATAATCCGTGTCA[G/C]ATTATGGGCATTGGCTCTGTTCAGATCAAGGCTCATGATGGGATGATTCG
tig00001887_212535	tig00001887|arrow|pilon|Version_1.0	212535	G	A	0.0297	CCTGAACAATCTGGCCATAGACACCAAAAGTTCCTTCAAATATGCTCCTC[G/A]CCGCACTCCGACAGTCACTCGCCAGCCTGACTGTGGACGCTTGGATGTCT
tig00001887_212544	tig00001887|arrow|pilon|Version_1.0	212544	C	T	0.02857	TCTGGCCATAGACACCAAAAGTTCCTTCAAATATGCTCCTCGCCGCACTC[C/T]GACAGTCACTCGCCAGCCTGACTGTGGACGCTTGGATGTCTAGGGCCAAT
tig00001887_212546	tig00001887|arrow|pilon|Version_1.0	212546	A	G	0.02857	TGGCCATAGACACCAAAAGTTCCTTCAAATATGCTCCTCGCCGCACTCCG[A/G]CAGTCACTCGCCAGCCTGACTGTGGACGCTTGGATGTCTAGGGCCAATGC
tig00001887_212549	tig00001887|arrow|pilon|Version_1.0	212549	G	A	0.02857	CCATAGACACCAAAAGTTCCTTCAAATATGCTCCTCGCCGCACTCCGACA[G/A]TCACTCGCCAGCCTGACTGTGGACGCTTGGATGTCTAGGGCCAATGCCAT
tig00001887_212570	tig00001887|arrow|pilon|Version_1.0	212570	G	A	0.03061	TCAAATATGCTCCTCGCCGCACTCCGACAGTCACTCGCCAGCCTGACTGT[G/A]GACGCTTGGATGTCTAGGGCCAATGCCATGCCTTCCCTGCATGCTAGCAC
tig00001887_212572	tig00001887|arrow|pilon|Version_1.0	212572	A	G	0.02857	AAATATGCTCCTCGCCGCACTCCGACAGTCACTCGCCAGCCTGACTGTGG[A/G]CGCTTGGATGTCTAGGGCCAATGCCATGCCTTCCCTGCATGCTAGCACTT
tig00001887_246635	tig00001887|arrow|pilon|Version_1.0	246635	G	T	0.08019	AGTCAATAACTCAGTCCATAGGAAGAAATGATGCTTTCTGTAAACTGTGG[G/T]ACAAGAATGAACTTACTACGACCCTGATCCTCATCATCGCTAGCGTTGAT
tig00001887_278026	tig00001887|arrow|pilon|Version_1.0	278026	C	T	0.04444	AAGTTTCAATATGAAGAATTTGTGCTTTTACTGCTGTATGTATTTACCTT[C/T]TATGCAGTAATCTTGTTGCGAATAATATTTAAGGAAGCATTTAGTATTCA
tig00001887_278027	tig00001887|arrow|pilon|Version_1.0	278027	T	C	0.04444	AGTTTCAATATGAAGAATTTGTGCTTTTACTGCTGTATGTATTTACCTTC[T/C]ATGCAGTAATCTTGTTGCGAATAATATTTAAGGAAGCATTTAGTATTCAT
tig00001887_278058	tig00001887|arrow|pilon|Version_1.0	278058	A	T	0.04494	GCTGTATGTATTTACCTTCTATGCAGTAATCTTGTTGCGAATAATATTTA[A/T]GGAAGCATTTAGTATTCATACTTTGTCGTGTGGTAACTCCTAGATGTTAC
tig00001887_411171	tig00001887|arrow|pilon|Version_1.0	411171	C	T	0.12621	CGAATTATAGTGTAACATGTACTACACATTTTTCACATAACAACAAGAAA[C/T]TTTGGCTACAGAAGTGATGCCAAAACTTATCAAAACAGAATGATGTTAGA
tig00001887_411183	tig00001887|arrow|pilon|Version_1.0	411183	A	G	0.12019	TAACATGTACTACACATTTTTCACATAACAACAAGAAACTTTGGCTACAG[A/G]AGTGATGCCAAAACTTATCAAAACAGAATGATGTTAGAATCCTAACCACA
tig00001887_412683	tig00001887|arrow|pilon|Version_1.0	412683	G	T	0.115	GTAAATGACAGCAACACAGATAAATGTTCAGGGTTTTTGAATGACATCTC[G/T]AGTCTCAATGAAACAAACATACACAGATCCCAAAGTATCTTGAAGCAAAA
tig00001892_30699	tig00001892|arrow|pilon|Version_1.0	30699	G	A	0.06111	CACGCCCCTGACGCCAACGAACGGCAACCGGGGAGCTTCGCGCCCGCTGA[G/A]GACACCAAGACTGTCCCCTCACCCGACAGCCACGACGGCAGGGTGTTGAG
tig00001892_30718	tig00001892|arrow|pilon|Version_1.0	30718	T	C	0.07292	AACGGCAACCGGGGAGCTTCGCGCCCGCTGAGGACACCAAGACTGTCCCC[T/C]CACCCGACAGCCACGACGGCAGGGTGTTGAGGATCAGCTCTTCCCTCAGT
tig00001892_30719	tig00001892|arrow|pilon|Version_1.0	30719	C	G	0.06373	ACGGCAACCGGGGAGCTTCGCGCCCGCTGAGGACACCAAGACTGTCCCCT[C/G]ACCCGACAGCCACGACGGCAGGGTGTTGAGGATCAGCTCTTCCCTCAGTG
tig00001892_30725	tig00001892|arrow|pilon|Version_1.0	30725	A	G	0.07727	ACCGGGGAGCTTCGCGCCCGCTGAGGACACCAAGACTGTCCCCTCACCCG[A/G]CAGCCACGACGGCAGGGTGTTGAGGATCAGCTCTTCCCTCAGTGACAAAT
tig00001892_30737	tig00001892|arrow|pilon|Version_1.0	30737	G	T	0.06757	CGCGCCCGCTGAGGACACCAAGACTGTCCCCTCACCCGACAGCCACGACG[G/T]CAGGGTGTTGAGGATCAGCTCTTCCCTCAGTGACAAATAGGAAGTAGTGT
tig00001892_30738	tig00001892|arrow|pilon|Version_1.0	30738	C	T	0.04505	GCGCCCGCTGAGGACACCAAGACTGTCCCCTCACCCGACAGCCACGACGG[C/T]AGGGTGTTGAGGATCAGCTCTTCCCTCAGTGACAAATAGGAAGTAGTGTT
tig00001894_7719	tig00001894|arrow|pilon|Version_1.0	7719	T	G	0.06742	TCAAAATAAGGTAAGGCAATCCCCCAAAACATGCAGAATTTATGGAGATG[T/G]CCTCTCCTCATATACTTGCCAGTTGCCACCGACCTTAAGCAGAAATATAT
tig00001894_7722	tig00001894|arrow|pilon|Version_1.0	7722	T	C	0.04455	AAATAAGGTAAGGCAATCCCCCAAAACATGCAGAATTTATGGAGATGTCC[T/C]CTCCTCATATACTTGCCAGTTGCCACCGACCTTAAGCAGAAATATATAAA
tig00001894_8088	tig00001894|arrow|pilon|Version_1.0	8088	A	C	0.04444	AGCAAACTAAAAATAAAAGGATCTGTCAGCAGGAGTCTCAGCTGAAACCC[A/C]AAAAGGGGGCAATTTAAGCCAATATTAGCAGTTCGGCAGGCAGAACAAAT
tig00001895_12702	tig00001895|arrow|pilon|Version_1.0	12702	A	G	0.04878	GATGGAGACGGTTTAGGAAGTGCTGCCAGGAAGTCTGTCCTGAAATCTGC[A/G]CCAAAAGAAAGTGAACCAGATATCCAAAGTTACCAAATTGGCCGCAGCAA
tig00001896_6712	tig00001896|arrow|pilon|Version_1.0	6712	A	T	0.03704	AAATAGGCAAAAACAAATGGGCTATGGCAGGTTTTCAGCCGATCTATGCC[A/T]TGGCGTCCGCACCATCGAGGACAAACAAGGAACAGAATAAACAGTCATAA
tig00001905_15818	tig00001905|arrow|pilon|Version_1.0	15818	T	C	0.04023	TCCGTTTTGCATGCAGGAGGTACGGAAACGCGCCAAATCACTCCCTAACA[T/C]CGTTTTGGGTCCAATGGAGGCTATCGGGTATGTTCGTGCGAAAAAATTCA
tig00001905_17926	tig00001905|arrow|pilon|Version_1.0	17926	T	C	0.05426	GAAGTGTCCGTAGCGAAAAACCCATTTTGAAGTTCCTTGTTACGAGGCAG[T/C]GCATCTGGGCACCGAAACGGACCCGTTTCGCTCCGTTTTGCATGCAGAAG
tig00001905_17938	tig00001905|arrow|pilon|Version_1.0	17938	C	T	0.032	GCGAAAAACCCATTTTGAAGTTCCTTGTTACGAGGCAGTGCATCTGGGCA[C/T]CGAAACGGACCCGTTTCGCTCCGTTTTGCATGCAGAAGGTACGGAAACGC
tig00001908_9919	tig00001908|arrow|pilon|Version_1.0	9919	T	C	0.03371	AACTTGATCCGGGTACGCATGAATTGACTCGCTTGATTGCTCCCGTTCTC[T/C]GTTTGAGAATTTCATTTCTGTATGTTTGTGTGCGTTACACTTGCATGCTT
tig00001908_9931	tig00001908|arrow|pilon|Version_1.0	9931	T	C	0.03333	GTACGCATGAATTGACTCGCTTGATTGCTCCCGTTCTCTGTTTGAGAATT[T/C]CATTTCTGTATGTTTGTGTGCGTTACACTTGCATGCTTATTGGTTTGTAA
tig00001909_2905	tig00001909|arrow|pilon|Version_1.0	2905	T	A	0.02985	CCATTCTGACTTGCAGGAAATGAAAATTATTCGCTGGTAATGGCACTGCA[T/A]TATTTACTAAAAAAGTTTATCAGCATTGTTTTAGATGATTGCTTGTATGG
tig00001909_2907	tig00001909|arrow|pilon|Version_1.0	2907	A	T	0.04545	ATTCTGACTTGCAGGAAATGAAAATTATTCGCTGGTAATGGCACTGCATT[A/T]TTTACTAAAAAAGTTTATCAGCATTGTTTTAGATGATTGCTTGTATGGTA
tig00001909_2911	tig00001909|arrow|pilon|Version_1.0	2911	A	T	0.07519	TGACTTGCAGGAAATGAAAATTATTCGCTGGTAATGGCACTGCATTATTT[A/T]CTAAAAAAGTTTATCAGCATTGTTTTAGATGATTGCTTGTATGGTATTAA
tig00001909_2912	tig00001909|arrow|pilon|Version_1.0	2912	C	A	0.05137	GACTTGCAGGAAATGAAAATTATTCGCTGGTAATGGCACTGCATTATTTA[C/A]TAAAAAAGTTTATCAGCATTGTTTTAGATGATTGCTTGTATGGTATTAAA
tig00001909_2913	tig00001909|arrow|pilon|Version_1.0	2913	T	C	0.09223	ACTTGCAGGAAATGAAAATTATTCGCTGGTAATGGCACTGCATTATTTAC[T/C]AAAAAAGTTTATCAGCATTGTTTTAGATGATTGCTTGTATGGTATTAAAC
tig00001909_2923	tig00001909|arrow|pilon|Version_1.0	2923	T	A	0.02795	AATGAAAATTATTCGCTGGTAATGGCACTGCATTATTTACTAAAAAAGTT[T/A]ATCAGCATTGTTTTAGATGATTGCTTGTATGGTATTAAACATGTAAAAGA
tig00001913_29950	tig00001913|arrow|pilon|Version_1.0	29950	A	C	0.30374	AAACTTCTTTCCTCAGAATCCGACGGTATATCAGCAGGAGGTAACGTTTT[A/C]TGTTAGGCAAGAAAACAGTATAATATGATGTACAATTAGCCTCAATACAA
tig00001943_10168	tig00001943|arrow|pilon|Version_1.0	10168	G	A	0.11304	AAGTATATACATGCTAACATGAGATTGGAGTTTACAATCTCACGAGTCCA[G/A]GGAGTATTTTTGTGCATTTTTCTGATTTTTGTACGATTTTTGGTGGATTT
tig00001943_10190	tig00001943|arrow|pilon|Version_1.0	10190	C	A	0.12162	GATTGGAGTTTACAATCTCACGAGTCCAGGGAGTATTTTTGTGCATTTTT[C/A]TGATTTTTGTACGATTTTTGGTGGATTTTACAAGATTTTGGGAAAAAGGG
tig00001943_10224	tig00001943|arrow|pilon|Version_1.0	10224	G	T	0.12174	ATTTTTGTGCATTTTTCTGATTTTTGTACGATTTTTGGTGGATTTTACAA[G/T]ATTTTGGGAAAAAGGGTTAAACCTTAAGAATCTTTTTACGCGCCGGCCCT
tig00001943_10248	tig00001943|arrow|pilon|Version_1.0	10248	T	A	0.125	TGTACGATTTTTGGTGGATTTTACAAGATTTTGGGAAAAAGGGTTAAACC[T/A]TAAGAATCTTTTTACGCGCCGGCCCTCGGATCTTTTGAAACTTCGCGAAC
tig00001946_9293	tig00001946|arrow|pilon|Version_1.0	9293	A	G	0.04867	TCTGTACTTTTTTCCAAGAGGACGGAAGGAGAGCTCTGGATTCATTTCGG[A/G]ACATTCAGAACGAGAGATTTTTATTCGAAGACGCACACGAGACAGAGCCT
tig00001946_9294	tig00001946|arrow|pilon|Version_1.0	9294	C	A	0.03017	CTGTACTTTTTTCCAAGAGGACGGAAGGAGAGCTCTGGATTCATTTCGGG[C/A]CATTCAGAACGAGAGATTTTTATTCGAAGACGCACACGAGACAGAGCCTG
tig00001950_26890	tig00001950|arrow|pilon|Version_1.0	26890	C	A	0.08427	TGCCGAGAAGCTTTCTGTCGGGATCACGGCAAAGCCTTTGCCGTGTGCAC[C/A]GGAGGTATTGCCGAGAGCATGTAGCCTCTCGGCCAAAGACCTGGCCCTAA
tig00001950_26892	tig00001950|arrow|pilon|Version_1.0	26892	G	T	0.02841	CCGAGAAGCTTTCTGTCGGGATCACGGCAAAGCCTTTGCCGTGTGCACCG[G/T]AGGTATTGCCGAGAGCATGTAGCCTCTCGGCCAAAGACCTGGCCCTAACG
tig00001968_396480	tig00001968|arrow|pilon|Version_1.0	396480	C	A	0.03846	AGGTATTATAATGGATTTGTCTGTCATGATCTCCTGTATGCTCAAAGCAT[C/A]TGCATCACATTTCTTTTACTCCAGCAACTATTTTCCAGAGTTTCAATTTT
tig00001968_396483	tig00001968|arrow|pilon|Version_1.0	396483	C	T	0.03226	TATTATAATGGATTTGTCTGTCATGATCTCCTGTATGCTCAAAGCATCTG[C/T]ATCACATTTCTTTTACTCCAGCAACTATTTTCCAGAGTTTCAATTTTGCA
tig00001968_396488	tig00001968|arrow|pilon|Version_1.0	396488	C	T	0.0625	TAATGGATTTGTCTGTCATGATCTCCTGTATGCTCAAAGCATCTGCATCA[C/T]ATTTCTTTTACTCCAGCAACTATTTTCCAGAGTTTCAATTTTGCAGAGAC
tig00001968_396489	tig00001968|arrow|pilon|Version_1.0	396489	A	C	0.06111	AATGGATTTGTCTGTCATGATCTCCTGTATGCTCAAAGCATCTGCATCAC[A/C]TTTCTTTTACTCCAGCAACTATTTTCCAGAGTTTCAATTTTGCAGAGACA
tig00001968_396493	tig00001968|arrow|pilon|Version_1.0	396493	C	T	0.06977	GATTTGTCTGTCATGATCTCCTGTATGCTCAAAGCATCTGCATCACATTT[C/T]TTTTACTCCAGCAACTATTTTCCAGAGTTTCAATTTTGCAGAGACATGCT
tig00001968_396498	tig00001968|arrow|pilon|Version_1.0	396498	A	G	0.03448	GTCTGTCATGATCTCCTGTATGCTCAAAGCATCTGCATCACATTTCTTTT[A/G]CTCCAGCAACTATTTTCCAGAGTTTCAATTTTGCAGAGACATGCTGACAC
tig00001968_396518	tig00001968|arrow|pilon|Version_1.0	396518	G	T	0.03158	TGCTCAAAGCATCTGCATCACATTTCTTTTACTCCAGCAACTATTTTCCA[G/T]AGTTTCAATTTTGCAGAGACATGCTGACACATACGAATGAAAAAGATGCA
tig00001968_530607	tig00001968|arrow|pilon|Version_1.0	530607	G	A	0.03731	ACATGCTGCCTGAAGAGATCTGTTATGGACTAGAGCCAAGGCTCTAGATA[G/A]TACTCTAAAGAATTAGTTTTTTGGGTTAAAGAAAATGAGAGGATAATATA
tig00001968_574143	tig00001968|arrow|pilon|Version_1.0	574143	C	G	0.06015	CCGTGTGCAGAAGAAAAAGAACCGAAGATGGCAAGGCACCTGCCGCTGAT[C/G]TGGAGAGTGCTCGCCCCATGCCGCGCTGTCGCCTCTGCTTGCTTGCGTTG
tig00001973_178104	tig00001973|arrow|pilon|Version_1.0	178104	T	C	0.02907	TGACTCGGCTCACAGCGGCGCCGAGGCACCCCTCCCTCTTCGGCGTGACC[T/C]GACTATCTCCATCGTCTGCGCATCTCTTGTGTTCTCCTTGTCGCATCTCC
tig00001973_178105	tig00001973|arrow|pilon|Version_1.0	178105	G	C	0.02874	GACTCGGCTCACAGCGGCGCCGAGGCACCCCTCCCTCTTCGGCGTGACCT[G/C]ACTATCTCCATCGTCTGCGCATCTCTTGTGTTCTCCTTGTCGCATCTCCA
tig00001973_178118	tig00001973|arrow|pilon|Version_1.0	178118	G	C	0.02747	GCGGCGCCGAGGCACCCCTCCCTCTTCGGCGTGACCTGACTATCTCCATC[G/C]TCTGCGCATCTCTTGTGTTCTCCTTGTCGCATCTCCAGTGCTCTCTTGTG
tig00001980_2343	tig00001980|arrow|pilon|Version_1.0	2343	G	A	0.03252	CTGCTGCTCCTGCTCTTCGAGAACGGGATCGTCGGCGACTCGAGCGGCTC[G/A]GCAACTACTCACATCGATCACCACACAAGCATCCACACATACATGCAAAC
tig00001980_2344	tig00001980|arrow|pilon|Version_1.0	2344	G	T	0.025	TGCTGCTCCTGCTCTTCGAGAACGGGATCGTCGGCGACTCGAGCGGCTCG[G/T]CAACTACTCACATCGATCACCACACAAGCATCCACACATACATGCAAACA
tig00001997_141623	tig00001997|arrow|pilon|Version_1.0	141623	T	G	0.29237	GGATCAATCCATCCGACCCCAGGCAAGCCCATCCGATGTTGTTTTGATGC[T/G]TGTCTTTGTCTTAGTCCTTAGTTACATCTTACTATCAGCTATTCCTTTTG
tig00001997_211629	tig00001997|arrow|pilon|Version_1.0	211629	T	A	0.29528	TGATCTGATTCATCTACTTTTCAGGAGATTCCATTTTCTTCAGAAGTAGG[T/A]CCATCTTTGCAGCGAGCAAGTCAATGGAGTCGATCTGGTGTACGTCTTTG
tig00001997_263928	tig00001997|arrow|pilon|Version_1.0	263928	C	T	0.30233	TACTAATCATGCAGTGGCTGATGGAACGGCTCTGCTAGTGCATACTCCCT[C/T]CGTCCCTTAAAGATTGATGTTTTAGGATTTTTCAGACAGATTAAGGATGA
tig00001997_84457	tig00001997|arrow|pilon|Version_1.0	84457	T	C	0.1383	ACGTACCCGGCGGCAAGCTTCGAGAGATCCGCTTGGTAGTGGGTTGTCAC[T/C]ACTCCGAGCGCCTTCCGGATACCCACCAGCAGGGCGTCCTTCACACGCGA
tig00001997_84551	tig00001997|arrow|pilon|Version_1.0	84551	T	C	0.08696	CACGCGAGGTAACGTGCCCCCAAGCGCCCGGAGACGACTACCTAGGGAGC[T/C]GCCGGACTGCGCGTCGGCTCCAGCGATCTCGTTGTAGGCAACTAGTGCGG
tig00001997_84556	tig00001997|arrow|pilon|Version_1.0	84556	G	A	0.14835	GAGGTAACGTGCCCCCAAGCGCCCGGAGACGACTACCTAGGGAGCTGCCG[G/A]ACTGCGCGTCGGCTCCAGCGATCTCGTTGTAGGCAACTAGTGCGGCTTTC
tig00002003_103258	tig00002003|arrow|pilon|Version_1.0	103258	T	G	0.13964	GCCTTCTAACTTCTTTTTTATGATGTTGAAAGGTGAAAATGTATTACCGC[T/G]GCTGGCACCATAAATTCTTTTAAATTAGTCACTTCTCGCGGGATAAACCA
tig00002003_107431	tig00002003|arrow|pilon|Version_1.0	107431	T	C	0.05469	CAGAAGCACTTTAACGGGCTGCGTCGTCACAGCATGTCTCGTGTGTGCCG[T/C]GGAGGTCGGCGAGCTCAGGCCCATCCACGCGTGTAGGATCTCGCACAGCT
tig00002003_114440	tig00002003|arrow|pilon|Version_1.0	114440	C	T	0.11236	GGAAGAATCATCGATGGAAGGAAGAACTTGGTGTTGTCTCTGTCGTGCTC[C/T]GCCTCTGCATCGCAAAGCGAGTCTACCTTCTGCGCGGTTGTCGTCGTTGT
tig00002005_12947	tig00002005|arrow|pilon|Version_1.0	12947	C	T	0.04661	AAAAGGTGGTGTGGTATGGAAATTTTGGGAAATTCTTGCTCAAATTTTAT[C/T]TTAATTGTCAAATTGCCAAACTTAAGCACTTTACCATGGTATACATGGCA
tig00002005_12956	tig00002005|arrow|pilon|Version_1.0	12956	C	T	0.03879	TGTGGTATGGAAATTTTGGGAAATTCTTGCTCAAATTTTATCTTAATTGT[C/T]AAATTGCCAAACTTAAGCACTTTACCATGGTATACATGGCATGTTCATGA
tig00002005_12962	tig00002005|arrow|pilon|Version_1.0	12962	G	T	0.12281	ATGGAAATTTTGGGAAATTCTTGCTCAAATTTTATCTTAATTGTCAAATT[G/T]CCAAACTTAAGCACTTTACCATGGTATACATGGCATGTTCATGATGAGGT
tig00002005_12993	tig00002005|arrow|pilon|Version_1.0	12993	T	C	0.0375	TTATCTTAATTGTCAAATTGCCAAACTTAAGCACTTTACCATGGTATACA[T/C]GGCATGTTCATGATGAGGTGCACATGATATAATACACATGCACATGAGCG
tig00002006_123052	tig00002006|arrow|pilon|Version_1.0	123052	A	C	0.02907	AGGATAACATGAAGTCTACTATGCATGTGAAAAGGCGGTTAAAATCTATC[A/C]GAAAATTGAGAAACTCTGGAGTAATTGAGTTGGACTATGTCCATACATCT
tig00002006_144712	tig00002006|arrow|pilon|Version_1.0	144712	A	G	0.03448	TCTGACCGCCTGCTGCAGCTGGTCTGACCGCCTGGCCGGTCTGACCGCCT[A/G]CTGCAGCCGGTCTGACTGCCTGTAGTACAGCAGGCCCAGACGGCTGCGGT
tig00002013_195546	tig00002013|arrow|pilon|Version_1.0	195546	A	T	0.05446	CGGTATGCATGTGGTACGTTCAAAACTTGACACACTCTACCACACATTCG[A/T]CCTTAACCAATTATCATACACGGACGGGAGATCTACATCTATCATCCCGC
tig00002046_63632	tig00002046|arrow|pilon|Version_1.0	63632	T	A	0.07558	ACACCTTTTAGATCTGCAGCTGTCCATGCAAAGACATCTTTATTTTTTCT[T/A]AGGAAAGTTATCAAATCTTCCTCTTCTTGAGGGGTAAGGTCTGCTCCGAT
tig00002046_63633	tig00002046|arrow|pilon|Version_1.0	63633	A	G	0.05208	CACCTTTTAGATCTGCAGCTGTCCATGCAAAGACATCTTTATTTTTTCTT[A/G]GGAAAGTTATCAAATCTTCCTCTTCTTGAGGGGTAAGGTCTGCTCCGATC
tig00002056_13237	tig00002056|arrow|pilon|Version_1.0	13237	A	G	0.2686	CTCGATCGGGGAGGCGCTAGCAGAGACGACGCGTCGGGGAATCGCGGGAC[A/G]CACCGGACGGAGTCCGACATGTGGGGTCCACATGTCAGGACGGACCAAAA
tig00002058_469	tig00002058|arrow|pilon|Version_1.0	469	T	A	0.28333	TGGTCGAGCACGGTGACAGGCACCGAACCAGTCGGTGGGGTGTGGGTTTG[T/A]CCCCGCACTCACAGAGCACCGACTGATTCGGTGGCCCTCACAGTGCACCA
tig00002058_478	tig00002058|arrow|pilon|Version_1.0	478	A	T	0.28191	ACGGTGACAGGCACCGAACCAGTCGGTGGGGTGTGGGTTTGACCCCGCAC[A/T]CACAGAGCACCGACTGATTCGGTGGCCCTCACAGTGCACCACCGAATTGA
tig00002066_17635	tig00002066|arrow|pilon|Version_1.0	17635	A	C	0.09174	ATATATATCTCTACAAAATGTTACTACTTTTTTTAATGGATGCAGTTTAT[A/C]CTAATTATGTATCAAAGATGTCAATACTGTGACTCAGTTCCACAAAATGC
tig00002074_40931	tig00002074|arrow|pilon|Version_1.0	40931	C	A	0.03053	AAGGTATTCGCTATCAACAAGTCGTAGGCCAGCGCAAAATTCAAAACATC[C/A]TCTCCCTCCTGGCTCCTGCAACCATACCCGAAGCCCCCGTGCACTCGCTC
tig00002074_40988	tig00002074|arrow|pilon|Version_1.0	40988	C	T	0.11194	TCCTGGCTCCTGCAACCATACCCGAAGCCCCCGTGCACTCGCTCAAACCC[C/T]ACGTTAGTTGCCCCCACATGTCCGTTGAGGTCTCCTCCTATGAAGAGCTT
tig00002077_6223	tig00002077|arrow|pilon|Version_1.0	6223	C	T	0.06863	AAACTCTATTGGAATGGATCTGATTTGGGAATGAGCTGGCTAGCAAAGTA[C/T]GATGCAGTCATACAGTGTTCTAAGCGTGCAGTTCAGTTAGTGGCTCCATC
tig00002077_6229	tig00002077|arrow|pilon|Version_1.0	6229	C	A	0.125	TATTGGAATGGATCTGATTTGGGAATGAGCTGGCTAGCAAAGTACGATGC[C/A]GTCATACAGTGTTCTAAGCGTGCAGTTCAGTTAGTGGCTCCATCAGGGGA
tig00002077_6248	tig00002077|arrow|pilon|Version_1.0	6248	C	T	0.05	TGGGAATGAGCTGGCTAGCAAAGTACGATGCAGTCATACAGTGTTCTAAG[C/T]GTGCAGTTCAGTTAGTGGCTCCATCAGGGGAGAAGATTGAGTATCAGGCA
tig00002077_6249	tig00002077|arrow|pilon|Version_1.0	6249	G	A	0.06	GGGAATGAGCTGGCTAGCAAAGTACGATGCAGTCATACAGTGTTCTAAGC[G/A]TGCAGTTCAGTTAGTGGCTCCATCAGGGGAGAAGATTGAGTATCAGGCAA
tig00002099_13547	tig00002099|arrow|pilon|Version_1.0	13547	C	T	0.03271	TTCCTCTTCTTGAGGGGGAAGGTCTGCTCCGATCGTGACCTCTCTACCCT[C/T]GGTTCCTGGATCGAGAGAGACTCGCTTGGTGTCTTGTGCTTGAATGGCTT
tig00002099_205317	tig00002099|arrow|pilon|Version_1.0	205317	T	A	0.07071	ATGCATTTTTGCATTTGCATATAGAATAGGTCTCCCTTCCTAATTTTAAT[T/A]TCCAAATCTGCATGCCATGTTTAATATTTCACAACTCATGTTTAAATTTT
tig00002099_240738	tig00002099|arrow|pilon|Version_1.0	240738	A	G	0.11379	TTGATTTGTCTTCTATGGTCATCGTCTGATCTGCAGAACTTCTCCATCTC[A/G]TGGAACAGTTCATGAAGGTTTCTTGGTTTGTTTTTGACGAATTCTGACGC
tig00002099_240797	tig00002099|arrow|pilon|Version_1.0	240797	C	T	0.06908	TTCATGAAGGTTTCTTGGTTTGTTTTTGACGAATTCTGACGCGCATGGCC[C/T]TGGTCCCAATCCGTGGATACATGCATCAATTGCTATTGAGTCTGGGATAT
tig00002099_333208	tig00002099|arrow|pilon|Version_1.0	333208	G	A	0.16019	TTTTTGTTTTTAAGCCCTTTCTAAAAACTTTTTTCACAAATAGATCCCTG[G/A]CAGAACGTTTTGGGCTTTTGAACCCCATGGGTCGGCGCCGAGGACTCTGG
tig00002099_333229	tig00002099|arrow|pilon|Version_1.0	333229	A	G	0.13592	TAAAAACTTTTTTCACAAATAGATCCCTGGCAGAACGTTTTGGGCTTTTG[A/G]ACCCCATGGGTCGGCGCCGAGGACTCTGGCGCCGAGCTAACACGTCTCGG
tig00002099_417519	tig00002099|arrow|pilon|Version_1.0	417519	C	A	0.09596	GACTGAATAATTCGCTGACTATGCACTCAAACTTGCCATCTTTTCTATAT[C/A]TCTTTCCTGGATCCTGTGTGTGGTTGATAATTTTGCCTGTATCATTGTGC
tig00002099_483469	tig00002099|arrow|pilon|Version_1.0	483469	T	A	0.03933	GCTCCGGTCGACTCGTTTACGAGGAGCCGAGCTCGAGCCGGCTTGCGAGC[T/A]TGAAAAAAACATGATCTGCATTGCATGTCATTCAAAAATAGGTTATCGAG
tig00002099_483471	tig00002099|arrow|pilon|Version_1.0	483471	G	T	0.03431	TCCGGTCGACTCGTTTACGAGGAGCCGAGCTCGAGCCGGCTTGCGAGCTT[G/T]AAAAAAACATGATCTGCATTGCATGTCATTCAAAAATAGGTTATCGAGCA
tig00002099_567651	tig00002099|arrow|pilon|Version_1.0	567651	C	T	0.05372	AATGAGTACATAATTAGTTCAGTTCAGGTTTTTGTTTGCTTGCATTCACT[C/T]GACCCTGATCATCGTAATAATATCATCTTTAACAATGGAGTCACATCCTT
tig00002104_1171011	tig00002104|arrow|pilon|Version_1.0	1171011	C	T	0.11667	GTGCTGTCAACCTATAAAACATATCAAATTAAGTAGATAGCAATATATAT[C/T]AGAAAAAAAGTAAAATGTTGCAAATTATGTAGACAACCTGGCCATTGAGA
tig00002104_1180856	tig00002104|arrow|pilon|Version_1.0	1180856	T	G	0.03535	TTGGTTTTGTTTTTTACGGAGAAAGAAAAAGTCTTGTCGTGTACTACTTG[T/G]TTTTTTACCAGTACCAGCCTACCAGATCACCTGGAGATTGATCCTGGTGT
tig00002104_1279539	tig00002104|arrow|pilon|Version_1.0	1279539	G	T	0.06842	CTGTCGCAGGACTACAGGTAACGATAAGTGCAATAGCACAGGTTCTGATC[G/T]CCACATAAGATAGAACTACTACGATGGGGCAACACTTCACTCGTCATCCT
tig00002104_1320193	tig00002104|arrow|pilon|Version_1.0	1320193	A	G	0.33051	AGGTGACGGCGACGACGATGGCGGAGAAGGCGGCGAAGGTAAGAGTAAGC[A/G]CGGTGACAATGGCGACGAGGGCGACGAAGGGAAGGAGAGAGGAGCACGTC
tig00002104_182256	tig00002104|arrow|pilon|Version_1.0	182256	C	A	0.095	GGCTCTCTCTGCACGCGCTAACATCGGCTCGGCGCCTCGGCTCCAACCTC[C/A]ATGCGTTATTGTTGGCTCGCAATGAAAATGAATGCGACAACGAACAGCAG
tig00002104_252379	tig00002104|arrow|pilon|Version_1.0	252379	T	A	0.1413	ATGTTGCTTCCTCTGCATTGTTGTTTCCATGAAGCTTATCATCGAACACC[T/A]CATGGGCAACCCACTCAGGCACAACCAGAGTACAAGTTGGGTCATGAGCA
tig00002104_406637	tig00002104|arrow|pilon|Version_1.0	406637	T	A	0.05597	CTGTGTAGTAGCCATAGCCAATAGTCATCCAAGATCAACAAGACAATGGA[T/A]GCTCGCCTCTTTATCGTCAGATAAATAAGGTAATCCTTTGCTTTCATATG
tig00002104_406669	tig00002104|arrow|pilon|Version_1.0	406669	A	C	0.07463	GATCAACAAGACAATGGATGCTCGCCTCTTTATCGTCAGATAAATAAGGT[A/C]ATCCTTTGCTTTCATATGCTGTTGTTCGTTGCGGAGATACATTTACACAC
tig00002104_440173	tig00002104|arrow|pilon|Version_1.0	440173	G	A	0.3046	AAGACGATAGGAACCAAAAAGGGCCAACAAGCTTAGCTTGCCGCAAGCAT[G/A]CGAATGCAGCGGCAAGAAAAAAAGCAGATCTGGGCGCGTCAATTGGGACG
tig00002104_601857	tig00002104|arrow|pilon|Version_1.0	601857	A	T	0.035	TTAGATACATCTGCTAACGTCATTGCACTGCGCGTGACAACTTTTTTGAG[A/T]GTGTCATTGATCGCACATCATCTGTTGACATGTAGAGTTTTAAACTGAAA
tig00002104_601869	tig00002104|arrow|pilon|Version_1.0	601869	T	C	0.03986	GCTAACGTCATTGCACTGCGCGTGACAACTTTTTTGAGAGTGTCATTGAT[T/C]GCACATCATCTGTTGACATGTAGAGTTTTAAACTGAAAACATGCAGAAGA
tig00002104_619240	tig00002104|arrow|pilon|Version_1.0	619240	T	G	0.02632	GAGCAGAGGCTAACATGCATTATTATTAAATGCTACAGTATGGTAACATG[T/G]AAACCCACTATATGATTGCAAGGAACACAGTTACCTTGATGCTGGAAGAA
tig00002104_619284	tig00002104|arrow|pilon|Version_1.0	619284	G	A	0.11404	AACATGTAAACCCACTATATGATTGCAAGGAACACAGTTACCTTGATGCT[G/A]GAAGAATGTAACATTTCTGATATAAGCTCCAGAAGTAAAAGAATGACACC
tig00002104_676453	tig00002104|arrow|pilon|Version_1.0	676453	T	C	0.05729	AATGACCTATGCACTGTACTGGCCCCCGTTTCCCTCCGTCGCCGGCCCTC[T/C]AGCCGCTGGCCAGGGGAGCGGGGGTCCATTATTCAGTAGATCGAGTCTTT
tig00002104_833628	tig00002104|arrow|pilon|Version_1.0	833628	T	G	0.04124	ACAGCACAGAAATCAATTGACTGCATCTGAGATTCCCTATGAACACACAA[T/G]TCAAAATATAAGGAAGCATGATTACATGAAAAGGTGATACATCACCTATT
tig00002104_83803	tig00002104|arrow|pilon|Version_1.0	83803	C	T	0.02727	TTGCTTTCTCATTCTCCATTTTGCATAGTGGTTACATGTGATAACATGAG[C/T]ATGCAATCTGTCTCTACAGGAGGTTGACCCTTGTGAGGATGTTACGGATG
tig00002104_83897	tig00002104|arrow|pilon|Version_1.0	83897	C	T	0.02521	ACGGATGAAGATATCCGTATGGCAATCCAAAATGCAACTGGTCCTAGAAG[C/T]GCTCTGTTTGTGCCTGAAGTGAGAAGAAGCACCTTCTCCCTTTCTGTGTT
tig00002104_916572	tig00002104|arrow|pilon|Version_1.0	916572	A	G	0.04167	CAGGGCAAAAAAACAAAGGAGAAAGGCTAAATATGTGCTAATTATGAATA[A/G]TTACATACGTCATGCTTACCAATCATTGATCCTAAGTCGGGTTGCGGAAT
tig00002108_5058	tig00002108|arrow|pilon|Version_1.0	5058	C	A	0.0315	GGCAGTGCATCCGGGCACCGAAACGGACCCGTTTCGCTCCGTTTTGCATA[C/A]AGAAGGTACCAAAACGCTCCAAATCACTCTCTAACATCATTTTGGGTCCA
tig00002111_35355	tig00002111|arrow|pilon|Version_1.0	35355	C	T	0.07447	ATACAAGCCAATCTGTCGTGGGACACATCTACTAGCCTTCCCACGTGAAA[C/T]GAGCATCTGCCGGCGAGACAAGCAGAAAAAAATCTGGTAGCTTTTCCCAA
tig00002111_35391	tig00002111|arrow|pilon|Version_1.0	35391	G	T	0.11165	CTTCCCACGTGAAACGAGCATCTGCCGGCGAGACAAGCAGAAAAAAATCT[G/T]GTAGCTTTTCCCAATCAATCTACACATGTAAGCACTCCTTCCATTGGGTT
tig00002124_165	tig00002124|arrow|pilon|Version_1.0	165	A	G	0.05369	GGTAATGTTCGTTGTGTTCTCCTTACCGAAAACGATCCTGATGTATGGCA[A/G]AGATATGAGTTAACGTGGTTTATTCGAGGAGTCCTTGGGACACTCGACAG
tig00002124_8442	tig00002124|arrow|pilon|Version_1.0	8442	T	C	0.02536	TTGTTGTTGGGAGCATGCATCTGACCATGCATTCCCATGTCAGCTCCAGC[T/C]GTTGGCGCGCTAATCATGGCTCTTTGCGCGCGCACTCCTAATCATGAGAG
tig00002124_8460	tig00002124|arrow|pilon|Version_1.0	8460	G	T	0.05769	ATCTGACCATGCATTCCCATGTCAGCTCCAGCCGTTGGCGCGCTAATCAT[G/T]GCTCTTTGCGCGCGCACTCCTAATCATGAGAGAGAGAGATCGTTTGTTTC
tig00002124_8463	tig00002124|arrow|pilon|Version_1.0	8463	C	T	0.06061	TGACCATGCATTCCCATGTCAGCTCCAGCCGTTGGCGCGCTAATCATGGC[C/T]CTTTGCGCGCGCACTCCTAATCATGAGAGAGAGAGATCGTTTGTTTCCTC
tig00002124_8464	tig00002124|arrow|pilon|Version_1.0	8464	T	C	0.04779	GACCATGCATTCCCATGTCAGCTCCAGCCGTTGGCGCGCTAATCATGGCT[T/C]TTTGCGCGCGCACTCCTAATCATGAGAGAGAGAGATCGTTTGTTTCCTCG
tig00002140_274271	tig00002140|arrow|pilon|Version_1.0	274271	A	G	0.08389	CAAGTTCAAAGCAACGAAAAGATTCTTCCTCAAGCATTACGCCATATTTC[A/G]ATTGGTTGCTTTAAGATATAGTGAGATAAGCTTCAGATCCAAAACCAATG
tig00002140_302915	tig00002140|arrow|pilon|Version_1.0	302915	G	A	0.1573	CGTCGCGCTCCACGTGCCCGCTCTGCCGGTGCAGGGTTGGCAACGCCGCT[G/A]CACCTGACCAAGAGCCAAGCCGGCTGCTTCCTCAACCTTCGCTGGCATAG
tig00002140_603229	tig00002140|arrow|pilon|Version_1.0	603229	G	A	0.05233	TCCGATCAGCACAGCACTCTGATAAGGTCGGTAGCCGATGCATGCATTGC[G/A]TTGCATTGCATCGGGAATTAAAACCGATGTCGACAGATCGAACGCAATGA
tig00002140_91964	tig00002140|arrow|pilon|Version_1.0	91964	G	A	0.03302	CACTAACGGGTGGCATTTAGTACCCATGGTGTTACGAACTGGTACTAAAT[G/A]GTCCAACTAAGTTACTTCAAAAGGCTAGCATCTCTTGGTTAGTCACATGT
tig00002143_168279	tig00002143|arrow|pilon|Version_1.0	168279	A	G	0.04	TAGGGCGTAAAAAAATGCAATTTCATATCCAACCTTGCATTGGTTCCTGC[A/G]CTTAGCGTGATAGTGATATATATTAGTTTATCACAAGATACATTCATGCC
tig00002143_6605	tig00002143|arrow|pilon|Version_1.0	6605	C	T	0.0307	CGAAACGGACCCGTTTCGCTCCGTTTTGCATGCAGAAGGTACCAAACGCG[C/T]CAAATCACTCCCTAACATCCTTTTGGGACCAATGGGGGCTATCGGGTATG
tig00002143_9298	tig00002143|arrow|pilon|Version_1.0	9298	A	G	0.06436	GCTCCAAAACACTCCCAAACATCATTTAGGGCCTAACGGAGTAGATTGGA[A/G]GTGTCCGTAGCGAAAAACCCATTTTGAAGTTCCTTGTTACGAGGCAGTGC
tig00002143_9331	tig00002143|arrow|pilon|Version_1.0	9331	G	C	0.09722	TAACGGAGTAGATTGGAAGTGTCCGTAGCGAAAAACCCATTTTGAAGTTC[G/C]TTGTTACGAGGCAGTGCATCCGGGCACCGAAACGGACCCGTTTCGCTCCT
tig00002143_9332	tig00002143|arrow|pilon|Version_1.0	9332	T	A	0.07527	AACGGAGTAGATTGGAAGTGTCCGTAGCGAAAAACCCATTTTGAAGTTCC[T/A]TGTTACGAGGCAGTGCATCCGGGCACCGAAACGGACCCGTTTCGCTCCTT
tig00002143_9352	tig00002143|arrow|pilon|Version_1.0	9352	C	T	0.03182	TCCGTAGCGAAAAACCCATTTTGAAGTTCCTTGTTACGAGGCAGTGCATC[C/T]GGGCACCGAAACGGACCCGTTTCGCTCCTTTTGCATGCAGAAGGTACCGA
tig00002143_9354	tig00002143|arrow|pilon|Version_1.0	9354	G	A	0.07207	CGTAGCGAAAAACCCATTTTGAAGTTCCTTGTTACGAGGCAGTGCATCCG[G/A]GCACCGAAACGGACCCGTTTCGCTCCTTTTGCATGCAGAAGGTACCGAAA
tig00002143_9355	tig00002143|arrow|pilon|Version_1.0	9355	G	A	0.02747	GTAGCGAAAAACCCATTTTGAAGTTCCTTGTTACGAGGCAGTGCATCCGG[G/A]CACCGAAACGGACCCGTTTCGCTCCTTTTGCATGCAGAAGGTACCGAAAC
tig00002143_9356	tig00002143|arrow|pilon|Version_1.0	9356	C	T	0.08333	TAGCGAAAAACCCATTTTGAAGTTCCTTGTTACGAGGCAGTGCATCCGGG[C/T]ACCGAAACGGACCCGTTTCGCTCCTTTTGCATGCAGAAGGTACCGAAACG
tig00002144_25761	tig00002144|arrow|pilon|Version_1.0	25761	C	A	0.05238	ACTGATTCGGTTGGCAGCACCGAATCAGTCGGTCACTGTGGCTGGAAATA[C/A]CAGTTTGGTACTGGTGCGCACGACTGATTCGGTGCTGCACATGTGTTGGC
tig00002144_25767	tig00002144|arrow|pilon|Version_1.0	25767	T	C	0.22973	TCGGTTGGCAGCACCGAATCAGTCGGTCACTGTGGCTGGAAATACCAGTT[T/C]GGTACTGGTGCGCACGACTGATTCGGTGCTGCACATGTGTTGGCTACCGT
tig00002156_11142	tig00002156|arrow|pilon|Version_1.0	11142	T	C	0.25833	AGCCATCTCTCCTTGGAAACTTTGTTTCCCCTGCCGTACACTTGTGGATA[T/C]ATGCGTGAGACTGTGAGTGAAGCAGTAAACCTTTATCCTAAGCAAGGTGG
tig00002174_3922	tig00002174|arrow|pilon|Version_1.0	3922	A	C	0.04839	CATCCCACTTTTTTGGGCTCATCTCTTTGTTTGGTTGAGGAGATAGGGTC[A/C]TACTTGTTTTGCGTTTGGTTGAAGGGATGAAAAAGGGAGACATCAATGAC
tig00002174_3934	tig00002174|arrow|pilon|Version_1.0	3934	C	T	0.07979	TTGGGCTCATCTCTTTGTTTGGTTGAGGAGATAGGGTCATACTTGTTTTG[C/T]GTTTGGTTGAAGGGATGAAAAAGGGAGACATCAATGACTGTTTTCCATCA
tig00002175_12391	tig00002175|arrow|pilon|Version_1.0	12391	G	A	0.14607	TCTTTGGTGAAGGGATGCATGCTACGTATGCCATTATGTATGATTTTTTT[G/A]ACATAGTTATTATCTTATTTTTTTCTTTTATAGGCCCGTAGCAACCCAGG
tig00002182_11009	tig00002182|arrow|pilon|Version_1.0	11009	T	G	0.04167	CTGCATGCAAAACGGAGCGAAACGGGCCCGTTTTGGTGCCCGGATGCACT[T/G]CCCTGTAACAACGAACTTCAAAATGGGTTTTCGCTATGGACACTTCCAAT
tig00002182_11013	tig00002182|arrow|pilon|Version_1.0	11013	T	C	0.0339	ATGCAAAACGGAGCGAAACGGGCCCGTTTTGGTGCCCGGATGCACTTCCC[T/C]GTAACAACGAACTTCAAAATGGGTTTTCGCTATGGACACTTCCAATCTAA
tig00002182_11042	tig00002182|arrow|pilon|Version_1.0	11042	G	A	0.08974	TGGTGCCCGGATGCACTTCCCTGTAACAACGAACTTCAAAATGGGTTTTC[G/A]CTATGGACACTTCCAATCTAAGCCGTTAGGCCCTAAATGAAGCTTGGGAG
tig00002182_11669	tig00002182|arrow|pilon|Version_1.0	11669	G	C	0.05357	TGGTGCCCGGATGCACTTCCCTGTAACAACGAACTTCAAAATGGGTTTTC[G/C]CTATGGACACTTCCAATCTAAGCCGTTAGGCCCTAAATGATGCTTGGGAG
tig00002182_12225	tig00002182|arrow|pilon|Version_1.0	12225	G	A	0.12587	CAATGTTAGAGAGTGATCTGGCGTGTTTCGGTACCTGCTGCATGCAAAAC[G/A]GAGCGAAACGGGCCCGTTTTGGTGCCCGGATGCACTTCCCTGTAACAACG
tig00002182_12230	tig00002182|arrow|pilon|Version_1.0	12230	G	A	0.12329	TTAGAGAGTGATCTGGCGTGTTTCGGTACCTGCTGCATGCAAAACGGAGC[G/A]AAACGGGCCCGTTTTGGTGCCCGGATGCACTTCCCTGTAACAACGAACTT
tig00002182_12249	tig00002182|arrow|pilon|Version_1.0	12249	G	T	0.04167	GTTTCGGTACCTGCTGCATGCAAAACGGAGCGAAACGGGCCCGTTTTGGT[G/T]CCCGGATGCACTTCCCTGTAACAACGAACTTCAAAATGGGTTTTCGCTAT
tig00002182_12258	tig00002182|arrow|pilon|Version_1.0	12258	C	A	0.08333	CCTGCTGCATGCAAAACGGAGCGAAACGGGCCCGTTTTGGTGCCCGGATG[C/A]ACTTCCCTGTAACAACGAACTTCAAAATGGGTTTTCGCTATGGACACTTC
tig00002182_12279	tig00002182|arrow|pilon|Version_1.0	12279	T	A	0.04514	CGAAACGGGCCCGTTTTGGTGCCCGGATGCACTTCCCTGTAACAACGAAC[T/A]TCAAAATGGGTTTTCGCTATGGACACTTCCAATCTAAGCCGTTAGGCCCT
tig00002182_12311	tig00002182|arrow|pilon|Version_1.0	12311	A	T	0.06667	TTCCCTGTAACAACGAACTTCAAAATGGGTTTTCGCTATGGACACTTCCA[A/T]TCTAAGCCGTTAGGCCCTAAATGATGCTTGGGAGTGTTTTGGATCACTCG
tig00002182_12322	tig00002182|arrow|pilon|Version_1.0	12322	T	C	0.06818	AACGAACTTCAAAATGGGTTTTCGCTATGGACACTTCCAATCTAAGCCGT[T/C]AGGCCCTAAATGATGCTTGGGAGTGTTTTGGATCACTCGGTTACCTACTG
tig00002182_12329	tig00002182|arrow|pilon|Version_1.0	12329	T	A	0.056	TTCAAAATGGGTTTTCGCTATGGACACTTCCAATCTAAGCCGTTAGGCCC[T/A]AAATGATGCTTGGGAGTGTTTTGGATCACTCGGTTACCTACTGCACGAAA
tig00002182_12345	tig00002182|arrow|pilon|Version_1.0	12345	G	A	0.0375	GCTATGGACACTTCCAATCTAAGCCGTTAGGCCCTAAATGATGCTTGGGA[G/A]TGTTTTGGATCACTCGGTTACCTACTGCACGAAAATCGAAGCAAAACGGG
tig00002190_145363	tig00002190|arrow|pilon|Version_1.0	145363	T	C	0.18797	AATTGTCACAGACTGACAAAGTTATCGTAATAATCAACCTAAAGATAGTG[T/C]CCAAGTCCAATCATTACAAACCAGAAATGTTGGGCCAGATCTCAAGCAGA
tig00002190_15940	tig00002190|arrow|pilon|Version_1.0	15940	T	C	0.03933	TGCTGGTATAAGCAGTACCCACCAATATCCGCATTAGCTGATTGATGCAT[T/C]ATGAAGCTACTGAGATCCTGGATGTTTAAATGCTGTTCATGTTCCTGTTG
tig00002190_168087	tig00002190|arrow|pilon|Version_1.0	168087	C	T	0.04348	CCGAGCATGTACGTGGGGGTGTGCCCGCGTGAGAGCACCTGCCAGGCGTT[C/T]GGCAAATTGCCGCAGCGGCCAAGCCGAACGCCGGCTAGCTAGGGCATGCG
tig00002190_225371	tig00002190|arrow|pilon|Version_1.0	225371	T	C	0.04255	ATATTGCAATGTTACGATGTTTCATTTGGATGTTGAAAAATTCGAGTTGA[T/C]GTTGCAATGTTTCAATGCTGAGATGTTTGCGATGCAATTTTTACTGCTTC
tig00002190_226101	tig00002190|arrow|pilon|Version_1.0	226101	C	T	0.1619	CTGATGTTTTGGAAATCGAACCCCTTTCCGCGCATTGCAGCCGGAAGCTC[C/T]GAGCTTGACCCCAACGACGCCGCCAATCCACTCTCACTATCCTAAGCACC
tig00002190_93838	tig00002190|arrow|pilon|Version_1.0	93838	G	A	0.04934	AAACAATAGGTAGCGATCTATTCTCAAATCTATTAAAGGAACACTTAGAA[G/A]CGAGCTCACCTCTAAATTTAATTGTCGCGCACGAGCTCTTGTGATTGGAC
tig00002190_93866	tig00002190|arrow|pilon|Version_1.0	93866	C	T	0.03	TCTATTAAAGGAACACTTAGAAGCGAGCTCACCTCTAAATTTAATTGTCG[C/T]GCACGAGCTCTTGTGATTGGACCTTGAATGAAAGGCGTAGGCATGTCATG
tig00002190_93868	tig00002190|arrow|pilon|Version_1.0	93868	C	T	0.03333	TATTAAAGGAACACTTAGAAGCGAGCTCACCTCTAAATTTAATTGTCGCG[C/T]ACGAGCTCTTGTGATTGGACCTTGAATGAAAGGCGTAGGCATGTCATGTG
tig00002202_193154	tig00002202|arrow|pilon|Version_1.0	193154	G	C	0.03125	GACTGCCTCCAGACGAACATCGGCATGTTCGCATGGGTTCCTGCAGACAT[G/C]CCAGGAATCCCCCGGGAAGTCGCCGAGCATTCCCTGGACATCCGCAAAGG
tig00002202_193166	tig00002202|arrow|pilon|Version_1.0	193166	C	T	0.03125	ACGAACATCGGCATGTTCGCATGGGTTCCTGCAGACATGCCAGGAATCCC[C/T]CGGGAAGTCGCCGAGCATTCCCTGGACATCCGCAAAGGCGCGAAGCCTGT
tig00002202_193196	tig00002202|arrow|pilon|Version_1.0	193196	C	A	0.03125	GCAGACATGCCAGGAATCCCCCGGGAAGTCGCCGAGCATTCCCTGGACAT[C/A]CGCAAAGGCGCGAAGCCTGTCAGGCAGCCCACAAGGCGCTGCAACGAGTT
tig00002202_193234	tig00002202|arrow|pilon|Version_1.0	193234	G	A	0.03125	TTCCCTGGACATCCGCAAAGGCGCGAAGCCTGTCAGGCAGCCCACAAGGC[G/A]CTGCAACGAGTTCAAGCGAAAGATCATCATTGAAGAAGTAGCTAAGTTAC
tig00002202_193236	tig00002202|arrow|pilon|Version_1.0	193236	T	A	0.03125	CCCTGGACATCCGCAAAGGCGCGAAGCCTGTCAGGCAGCCCACAAGGCGC[T/A]GCAACGAGTTCAAGCGAAAGATCATCATTGAAGAAGTAGCTAAGTTACTA
tig00002202_193237	tig00002202|arrow|pilon|Version_1.0	193237	G	A	0.03125	CCTGGACATCCGCAAAGGCGCGAAGCCTGTCAGGCAGCCCACAAGGCGCT[G/A]CAACGAGTTCAAGCGAAAGATCATCATTGAAGAAGTAGCTAAGTTACTAG
tig00002202_260134	tig00002202|arrow|pilon|Version_1.0	260134	G	T	0.21845	TTGCTCATCTTGACTTTGGTCCCAAAGAAGCTATATTTCAGAAGCCTAAA[G/T]CTGAGGACAATCACTTGAAGGCTTTATATCTGAAGGGACATATCAATGGG
tig00002202_317983	tig00002202|arrow|pilon|Version_1.0	317983	T	G	0.06593	GGAATTGGTGGCGGCAGAAGAATAAAAAAAATATGGTGATAGAAACACAG[T/G]GCAACCAGCAACAATTGAACGCGTATGCACACAAATTCAACAATGCAAAT
tig00002202_318005	tig00002202|arrow|pilon|Version_1.0	318005	C	T	0.0914	TAAAAAAAATATGGTGATAGAAACACAGTGCAACCAGCAACAATTGAACG[C/T]GTATGCACACAAATTCAACAATGCAAATTATTGAAAGAAAGTGCAAGGCT
tig00002202_541165	tig00002202|arrow|pilon|Version_1.0	541165	A	G	0.22043	AGTAGATTGGAAGTGTCCGTGGCGAAAAACCCATATTGAAGTTGGTTGTT[A/G]CGAGGCAGTGCATCCGGGCACCGAAACGGGCCCGTTTCGCTCCGTTTTGC
tig00002202_541216	tig00002202|arrow|pilon|Version_1.0	541216	A	G	0.43678	CGAGGCAGTGCATCCGGGCACCGAAACGGGCCCGTTTCGCTCCGTTTTGC[A/G]TGCAGAAGGTACCGAAACGCGCCAAATCACTCCCTAACATCGTTTTGGGT
tig00002213_171350	tig00002213|arrow|pilon|Version_1.0	171350	G	A	0.0609	TCGTCAAAAGTACAAACATGTCTAATAGAGATTGTAGTTTAGACTCTCAG[G/A]AATCCAGAGAGTATTTTTGTGCATTTTTCTGATTTTGTACGATTTTTAAT
tig00002213_171357	tig00002213|arrow|pilon|Version_1.0	171357	G	A	0.06289	AAGTACAAACATGTCTAATAGAGATTGTAGTTTAGACTCTCAGGAATCCA[G/A]AGAGTATTTTTGTGCATTTTTCTGATTTTGTACGATTTTTAATGGATTTT
tig00002213_171359	tig00002213|arrow|pilon|Version_1.0	171359	G	A	0.05435	GTACAAACATGTCTAATAGAGATTGTAGTTTAGACTCTCAGGAATCCAGA[G/A]AGTATTTTTGTGCATTTTTCTGATTTTGTACGATTTTTAATGGATTTTAC
tig00002213_171369	tig00002213|arrow|pilon|Version_1.0	171369	G	T	0.06643	GTCTAATAGAGATTGTAGTTTAGACTCTCAGGAATCCAGAGAGTATTTTT[G/T]TGCATTTTTCTGATTTTGTACGATTTTTAATGGATTTTACAAGTTTCGGG
tig00002213_171380	tig00002213|arrow|pilon|Version_1.0	171380	T	C	0.10667	ATTGTAGTTTAGACTCTCAGGAATCCAGAGAGTATTTTTGTGCATTTTTC[T/C]GATTTTGTACGATTTTTAATGGATTTTACAAGTTTCGGGAAAATCAAACC
tig00002213_171387	tig00002213|arrow|pilon|Version_1.0	171387	G	T	0.07143	TTTAGACTCTCAGGAATCCAGAGAGTATTTTTGTGCATTTTTCTGATTTT[G/T]TACGATTTTTAATGGATTTTACAAGTTTCGGGAAAATCAAACCTAGACTT
tig00002213_171429	tig00002213|arrow|pilon|Version_1.0	171429	C	T	0.05096	CTGATTTTGTACGATTTTTAATGGATTTTACAAGTTTCGGGAAAATCAAA[C/T]CTAGACTTAAGAATCTTTTTACGCAGAGAACCCTAGATCTTTCAAAACTT
tig00002213_280027	tig00002213|arrow|pilon|Version_1.0	280027	G	A	0.11745	TTGATAAATTAATAGTCAGTTTAAGAAATTAACACAAGTGATGTAATATT[G/A]TAAAAAAAAAAGGTCAAATGTTCCTTGCAAATCTACCAACGTTAAAGTTA
tig00002213_280028	tig00002213|arrow|pilon|Version_1.0	280028	T	G	0.02752	TGATAAATTAATAGTCAGTTTAAGAAATTAACACAAGTGATGTAATATTG[T/G]AAAAAAAAAAGGTCAAATGTTCCTTGCAAATCTACCAACGTTAAAGTTAC
tig00002213_344770	tig00002213|arrow|pilon|Version_1.0	344770	C	T	0.08182	GCCTATATGATTGTCTTTAGTGCAAGTGGGAGACTGTTGGATATGTATGC[C/T]CTAAAGCCAATTGGATTGGATCCACTAAAGGCCCAAGTGGATATTGGTCC
tig00002220_49990	tig00002220|arrow|pilon|Version_1.0	49990	G	A	0.11905	TTCTTCTTCTAGGAAGGCAGCATGTCTTGTTTCCACAAATTTGTGAATCT[G/A]TCTGGACAGTAGAAACGATATCCTTTTGACTTTTCTGTGTAGCCAATAAA
tig00002220_50007	tig00002220|arrow|pilon|Version_1.0	50007	G	A	0.05729	CAGCATGTCTTGTTTCCACAAATTTGTGAATCTGTCTGGACAGTAGAAAC[G/A]ATATCCTTTTGACTTTTCTGTGTAGCCAATAAAATGGCAACTCACTGTCT
tig00002220_54040	tig00002220|arrow|pilon|Version_1.0	54040	A	G	0.09677	AGCGCTAACCCTCTAGATCGGTCTAGGGTTTGAGTGTAGGTGGGGTGAAT[A/G]CTCAGTGCAACTTCGTGTTCAGAGCCGTGGCCCCCACCCTCTCTCTATAT
tig00002220_54044	tig00002220|arrow|pilon|Version_1.0	54044	A	G	0.10938	CTAACCCTCTAGATCGGTCTAGGGTTTGAGTGTAGGTGGGGTGAATACTC[A/G]GTGCAACTTCGTGTTCAGAGCCGTGGCCCCCACCCTCTCTCTATATAGCG
tig00002220_54046	tig00002220|arrow|pilon|Version_1.0	54046	T	A	0.05729	AACCCTCTAGATCGGTCTAGGGTTTGAGTGTAGGTGGGGTGAATACTCAG[T/A]GCAACTTCGTGTTCAGAGCCGTGGCCCCCACCCTCTCTCTATATAGCGCT
tig00002220_54047	tig00002220|arrow|pilon|Version_1.0	54047	G	T	0.07732	ACCCTCTAGATCGGTCTAGGGTTTGAGTGTAGGTGGGGTGAATACTCAGT[G/T]CAACTTCGTGTTCAGAGCCGTGGCCCCCACCCTCTCTCTATATAGCGCTG
tig00002220_54051	tig00002220|arrow|pilon|Version_1.0	54051	C	T	0.0567	TCTAGATCGGTCTAGGGTTTGAGTGTAGGTGGGGTGAATACTCAGTGCAA[C/T]TTCGTGTTCAGAGCCGTGGCCCCCACCCTCTCTCTATATAGCGCTGGCGA
tig00002220_54052	tig00002220|arrow|pilon|Version_1.0	54052	T	C	0.06186	CTAGATCGGTCTAGGGTTTGAGTGTAGGTGGGGTGAATACTCAGTGCAAC[T/C]TCGTGTTCAGAGCCGTGGCCCCCACCCTCTCTCTATATAGCGCTGGCGAC
tig00002220_54060	tig00002220|arrow|pilon|Version_1.0	54060	C	T	0.04348	GTCTAGGGTTTGAGTGTAGGTGGGGTGAATACTCAGTGCAACTTCGTGTT[C/T]AGAGCCGTGGCCCCCACCCTCTCTCTATATAGCGCTGGCGACAGGGGCCC
tig00002220_54080	tig00002220|arrow|pilon|Version_1.0	54080	T	C	0.11735	TGGGGTGAATACTCAGTGCAACTTCGTGTTCAGAGCCGTGGCCCCCACCC[T/C]CTCTCTATATAGCGCTGGCGACAGGGGCCCACCAACCATTAGGGTTGGGC
tig00002220_54098	tig00002220|arrow|pilon|Version_1.0	54098	G	A	0.04902	CAACTTCGTGTTCAGAGCCGTGGCCCCCACCCTCTCTCTATATAGCGCTG[G/A]CGACAGGGGCCCACCAACCATTAGGGTTGGGCGCCCCGATCAGGGCGCAG
tig00002265_57459	tig00002265|arrow|pilon|Version_1.0	57459	T	A	0.04514	CCTAACGGCTTAGATTGGAAGTGTCCATAGCGAAAAACCCATTTTGAAGT[T/A]CGTTGTTACAGGGAAGTGCATCCGGGCACCAAAACGGGCCCGTTTTGCTC
tig00002265_57486	tig00002265|arrow|pilon|Version_1.0	57486	C	G	0.03125	TAGCGAAAAACCCATTTTGAAGTTCGTTGTTACAGGGAAGTGCATCCGGG[C/G]ACCAAAACGGGCCCGTTTTGCTCCGTTTTGCATGCAACAGGTACCGAAAC
tig00002265_57497	tig00002265|arrow|pilon|Version_1.0	57497	G	A	0.0597	CCATTTTGAAGTTCGTTGTTACAGGGAAGTGCATCCGGGCACCAAAACGG[G/A]CCCGTTTTGCTCCGTTTTGCATGCAACAGGTACCGAAACGCGCCAGATCA
tig00002265_57500	tig00002265|arrow|pilon|Version_1.0	57500	C	G	0.03704	TTTTGAAGTTCGTTGTTACAGGGAAGTGCATCCGGGCACCAAAACGGGCC[C/G]GTTTTGCTCCGTTTTGCATGCAACAGGTACCGAAACGCGCCAGATCACTC
tig00002265_58056	tig00002265|arrow|pilon|Version_1.0	58056	A	C	0.05556	GATCCAAAACACTCCCAAGCATCATTTAGGGCCTAACGGCTTAGATTGGA[A/C]GTGTCCATAGCGAAAAACCCATTTTGAAGTTCGTTGTTACAGGGAAGTGC
tig00002265_58100	tig00002265|arrow|pilon|Version_1.0	58100	G	A	0.03153	ATTGGAAGTGTCCATAGCGAAAAACCCATTTTGAAGTTCGTTGTTACAGG[G/A]AAGTGCATCCGGGCACCAAAACGGGCCCGTTTCGCTCCGTTTTGCATGCA
tig00002265_58102	tig00002265|arrow|pilon|Version_1.0	58102	A	T	0.02703	TGGAAGTGTCCATAGCGAAAAACCCATTTTGAAGTTCGTTGTTACAGGGA[A/T]GTGCATCCGGGCACCAAAACGGGCCCGTTTCGCTCCGTTTTGCATGCAGC
tig00002265_58125	tig00002265|arrow|pilon|Version_1.0	58125	G	A	0.05224	CCATTTTGAAGTTCGTTGTTACAGGGAAGTGCATCCGGGCACCAAAACGG[G/A]CCCGTTTCGCTCCGTTTTGCATGCAGCAGGTACCGAAACGCGCCAGATCA
tig00002265_58128	tig00002265|arrow|pilon|Version_1.0	58128	C	T	0.10227	TTTTGAAGTTCGTTGTTACAGGGAAGTGCATCCGGGCACCAAAACGGGCC[C/T]GTTTCGCTCCGTTTTGCATGCAGCAGGTACCGAAACGCGCCAGATCACTC
tig00002265_6357	tig00002265|arrow|pilon|Version_1.0	6357	T	C	0.06731	TTCGGCACCCGAATGCACTGTTTCGCGCCCCGAACTTCTGTTGAATTTTT[T/C]GCACGAACATACCCAATAGCCTCCATTGGACCCAAAACGATGTTAGGGAG
tig00002265_6362	tig00002265|arrow|pilon|Version_1.0	6362	G	C	0.03957	CACCCGAATGCACTGTTTCGCGCCCCGAACTTCTGTTGAATTTTTTGCAC[G/C]AACATACCCAATAGCCTCCATTGGACCCAAAACGATGTTAGGGAGTGATT
tig00002265_6386	tig00002265|arrow|pilon|Version_1.0	6386	G	T	0.02518	CCGAACTTCTGTTGAATTTTTTGCACGAACATACCCAATAGCCTCCATTG[G/T]ACCCAAAACGATGTTAGGGAGTGATTTGGCGCGTTTCGGTACCTTCTGCA
tig00002265_6404	tig00002265|arrow|pilon|Version_1.0	6404	G	A	0.07194	TTTTGCACGAACATACCCAATAGCCTCCATTGGACCCAAAACGATGTTAG[G/A]GAGTGATTTGGCGCGTTTCGGTACCTTCTGCATGCAAAACGGAGCGAAAC
tig00002265_6434	tig00002265|arrow|pilon|Version_1.0	6434	G	A	0.06159	TGGACCCAAAACGATGTTAGGGAGTGATTTGGCGCGTTTCGGTACCTTCT[G/A]CATGCAAAACGGAGCGAAACGGGCCCGTTTCGGTGCCCGGATGCACTGCC
tig00002265_65971	tig00002265|arrow|pilon|Version_1.0	65971	C	G	0.07143	CACCCGTTTTGCTTCGATTTTCGTGCAGTAGGTAACCGAATGCTCCAAAA[C/G]ACTCCCAAACATCATTTAGGGCCTAACGGCTTAGATTGGAAGTGTCCATA
tig00002265_66712	tig00002265|arrow|pilon|Version_1.0	66712	C	T	0.07353	TTTTGAAGTTCGTTGTTACGGGGAAGTGCATCCGGGCACCGAAACGGGCC[C/T]GTTTCTCTCCGTTTTGCATGCAGCAGGTACCGAAACGCGCCAGATCACTC
tig00002265_67634	tig00002265|arrow|pilon|Version_1.0	67634	C	A	0.0407	TCCGTAGCGAAAAACCCATTTTGAAATTCGTTGTTACGAGGCAGTGCATC[C/A]GGGCACCAAAACGGGCTCGTTTCGCTCCGTTTCGCATGCAGAAGGTACCG
tig00002265_67638	tig00002265|arrow|pilon|Version_1.0	67638	A	C	0.10417	TAGCGAAAAACCCATTTTGAAATTCGTTGTTACGAGGCAGTGCATCCGGG[A/C]ACCAAAACGGGCTCGTTTCGCTCCGTTTCGCATGCAGAAGGTACCGAAAC
tig00002265_6785	tig00002265|arrow|pilon|Version_1.0	6785	T	C	0.0303	TCGGTACCTTCTGCATGCAAAGCGGAGCGAAACGGGCTCGTTTCGGTGCC[T/C]GGATGCACTGCCTCGTAACAACGAACTTCAAAATGGGTTTTTCGCTACGG
tig00002265_6803	tig00002265|arrow|pilon|Version_1.0	6803	G	A	0.05682	AAAGCGGAGCGAAACGGGCTCGTTTCGGTGCCCGGATGCACTGCCTCGTA[G/A]CAACGAACTTCAAAATGGGTTTTTCGCTACGGACACTTCCAATCTACTCT
tig00002265_6815	tig00002265|arrow|pilon|Version_1.0	6815	A	T	0.06637	AACGGGCTCGTTTCGGTGCCCGGATGCACTGCCTCGTAACAACGAACTTC[A/T]AAATGGGTTTTTCGCTACGGACACTTCCAATCTACTCTGTTAGGCCCTAA
tig00002265_6820	tig00002265|arrow|pilon|Version_1.0	6820	G	T	0.05556	GCTCGTTTCGGTGCCCGGATGCACTGCCTCGTAACAACGAACTTCAAAAT[G/T]GGTTTTTCGCTACGGACACTTCCAATCTACTCTGTTAGGCCCTAAATGAT
tig00002265_73061	tig00002265|arrow|pilon|Version_1.0	73061	T	C	0.04412	AGAAGGTACCGAAACGCGCCAATCACTCCCTAACATCGTTTTGGGTCCAA[T/C]GGAGGCTATTGGGTATGTTCGTGCGAAAAAATTCAACAGAAGTTCGGGGC
tig00002265_73062	tig00002265|arrow|pilon|Version_1.0	73062	G	A	0.03435	GAAGGTACCGAAACGCGCCAATCACTCCCTAACATCGTTTTGGGTCCAAT[G/A]GAGGCTATTGGGTATGTTCGTGCGAAAAAATTCAACAGAAGTTCGGGGCG
tig00002265_73065	tig00002265|arrow|pilon|Version_1.0	73065	G	C	0.04	GGTACCGAAACGCGCCAATCACTCCCTAACATCGTTTTGGGTCCAATGGA[G/C]GCTATTGGGTATGTTCGTGCGAAAAAATTCAACAGAAGTTCGGGGCGCGA
tig00002265_73070	tig00002265|arrow|pilon|Version_1.0	73070	T	G	0.04661	CGAAACGCGCCAATCACTCCCTAACATCGTTTTGGGTCCAATGGAGGCTA[T/G]TGGGTATGTTCGTGCGAAAAAATTCAACAGAAGTTCGGGGCGCGATACAG
tig00002270_1673	tig00002270|arrow|pilon|Version_1.0	1673	G	A	0.11429	GATCCCAATGGCCGGTAGTGAAGGATCCAGCCGAGGCAAAGGCGCGAAGA[G/A]GAAAGCCGAAGCCATGAAGGAGGTCATTACGACGAAAAGGCAGCGTCCGC
tig00002270_1692	tig00002270|arrow|pilon|Version_1.0	1692	G	A	0.055	GAAGGATCCAGCCGAGGCAAAGGCGCGAAGAGGAAAGCCGAAGCCATGAA[G/A]GAGGTCATTACGACGAAAAGGCAGCGTCCGCGGGAGACATGCCGATCATC
tig00002270_1700	tig00002270|arrow|pilon|Version_1.0	1700	T	A	0.04741	CAGCCGAGGCAAAGGCGCGAAGAGGAAAGCCGAAGCCATGAAGGAGGTCA[T/A]TACGACGAAAAGGCAGCGTCCGCGGGAGACATGCCGATCATCGAAGATCC
tig00002281_53100	tig00002281|arrow|pilon|Version_1.0	53100	A	T	0.05056	GCTCCCTTTGATGGATCAATAAGGGGAAAAAGATCTGGCAGATACATTAC[A/T]TCACATCGAGTATTCGTAATATTTTTTTAATCCATACCATATCTGCAAAT
tig00002282_25284	tig00002282|arrow|pilon|Version_1.0	25284	C	A	0.02941	TGCCCAATAGCCTCCAGTGGACCCCAAAACGATGTTAGGGAGTGATTTAG[C/A]GCGTTTCGGTACCTTCAGCATGCAAAACGGAGCGAACGGATCCTTTTCGG
tig00002282_29209	tig00002282|arrow|pilon|Version_1.0	29209	A	C	0.0303	AACGGATCCGTTTCGGTGCCCGGATGCACTGCCTCGTAACAACGAACTTC[A/C]AAATGGGTTTTTCGCTACGGACACTTCAAATCTACTCCGTTAGGCCCTAA
tig00002282_29771	tig00002282|arrow|pilon|Version_1.0	29771	T	C	0.15761	ACGATGTTAGGGAGTGATTTGGCGCGTTTCGGTACCTTCTGCATGCAAAA[T/C]GGAGCGAAACGGGTCCGTTTTGGTGCCCGGATGCACTGCCTCGTAACAAC
tig00002282_29774	tig00002282|arrow|pilon|Version_1.0	29774	A	T	0.06701	ATGTTAGGGAGTGATTTGGCGCGTTTCGGTACCTTCTGCATGCAAAATGG[A/T]GCGAAACGGGTCCGTTTTGGTGCCCGGATGCACTGCCTCGTAACAACGAA
tig00002282_29775	tig00002282|arrow|pilon|Version_1.0	29775	G	C	0.03093	TGTTAGGGAGTGATTTGGCGCGTTTCGGTACCTTCTGCATGCAAAATGGA[G/C]CGAAACGGGTCCGTTTTGGTGCCCGGATGCACTGCCTCGTAACAACGAAC
tig00002282_29785	tig00002282|arrow|pilon|Version_1.0	29785	T	C	0.09794	TGATTTGGCGCGTTTCGGTACCTTCTGCATGCAAAATGGAGCGAAACGGG[T/C]CCGTTTTGGTGCCCGGATGCACTGCCTCGTAACAACGAACTTCAAAATGG
tig00002282_29789	tig00002282|arrow|pilon|Version_1.0	29789	T	G	0.0407	TTGGCGCGTTTCGGTACCTTCTGCATGCAAAATGGAGCGAAACGGGTCCG[T/G]TTTGGTGCCCGGATGCACTGCCTCGTAACAACGAACTTCAAAATGGGTTT
tig00002282_29798	tig00002282|arrow|pilon|Version_1.0	29798	C	T	0.125	TTCGGTACCTTCTGCATGCAAAATGGAGCGAAACGGGTCCGTTTTGGTGC[C/T]CGGATGCACTGCCTCGTAACAACGAACTTCAAAATGGGTTTTTGCTACGG
tig00002282_29809	tig00002282|arrow|pilon|Version_1.0	29809	G	C	0.02703	CTGCATGCAAAATGGAGCGAAACGGGTCCGTTTTGGTGCCCGGATGCACT[G/C]CCTCGTAACAACGAACTTCAAAATGGGTTTTTGCTACGGACACTTCCAAT
tig00002282_29815	tig00002282|arrow|pilon|Version_1.0	29815	T	A	0.02655	GCAAAATGGAGCGAAACGGGTCCGTTTTGGTGCCCGGATGCACTGCCTCG[T/A]AACAACGAACTTCAAAATGGGTTTTTGCTACGGACACTTCCAATCTACTC
tig00002282_29820	tig00002282|arrow|pilon|Version_1.0	29820	A	C	0.07009	ATGGAGCGAAACGGGTCCGTTTTGGTGCCCGGATGCACTGCCTCGTAACA[A/C]CGAACTTCAAAATGGGTTTTTGCTACGGACACTTCCAATCTACTCCGTTA
tig00002282_29834	tig00002282|arrow|pilon|Version_1.0	29834	G	T	0.05814	GTCCGTTTTGGTGCCCGGATGCACTGCCTCGTAACAACGAACTTCAAAAT[G/T]GGTTTTTGCTACGGACACTTCCAATCTACTCCGTTAGGCCCTAAATGATG
tig00002282_29844	tig00002282|arrow|pilon|Version_1.0	29844	T	C	0.02966	GTGCCCGGATGCACTGCCTCGTAACAACGAACTTCAAAATGGGTTTTTGC[T/C]ACGGACACTTCCAATCTACTCCGTTAGGCCCTAAATGATGTTTGGGAGTG
tig00002282_29853	tig00002282|arrow|pilon|Version_1.0	29853	T	C	0.03689	TGCACTGCCTCGTAACAACGAACTTCAAAATGGGTTTTTGCTACGGACAC[T/C]TCCAATCTACTCCGTTAGGCCCTAAATGATGTTTGGGAGTGTTTTGGAGC
tig00002282_29889	tig00002282|arrow|pilon|Version_1.0	29889	G	C	0.03097	TTTGCTACGGACACTTCCAATCTACTCCGTTAGGCCCTAAATGATGTTTG[G/C]GAGTGTTTTGGAGCATTTGGTTACCTACTGCACGAAAATCGAAGCAAAAC
tig00002282_29896	tig00002282|arrow|pilon|Version_1.0	29896	T	C	0.03125	CGGACACTTCCAATCTACTCCGTTAGGCCCTAAATGATGTTTGGGAGTGT[T/C]TTGGAGCATTTGGTTACCTACTGCACGAAAATCGAAGCAAAACGGGTGTT
tig00002282_3521	tig00002282|arrow|pilon|Version_1.0	3521	A	G	0.02727	GGTACACTAGACAAAGAAGACGCATGCTCATCCATTGCAAGATCAGCCTC[A/G]GAGTAACTTTTTATTGAAATGTTAGAACTTGAACCTCTTGCTCGCAGACT
tig00002289_23638	tig00002289|arrow|pilon|Version_1.0	23638	G	A	0.02804	CGTTATGCATTTGCTTTCAGTTGCATGCGCACGAGCCCCAGATTGTGGAC[G/A]GCCGTGCGCGTAGAGGACCGTGGCGAGATTAGCTCGCGCACGACCCGGAG
tig00002289_46081	tig00002289|arrow|pilon|Version_1.0	46081	T	A	0.0977	AGATCTGATTTGAGGTAACCTGATTGTCCTTGCATTTTTTACATTATAAA[T/A]AATTAAATGGGGACCAGTACAGGAACAATGAATCAATAAGTGTAATTTTT
tig00002303_12216	tig00002303|arrow|pilon|Version_1.0	12216	C	T	0.02752	GACCGGCTTGGAGTGGGGCGGATATCAAGAGAGTGCTCGGCGACCTCCCT[C/T]GGAATGCCTGGCATGTCCGAGGGGCTCCACGCGAAGATGTCTGCGTGAGC
tig00002308_1113	tig00002308|arrow|pilon|Version_1.0	1113	G	A	0.03448	CCGAACTTCTGTTGAATTTTTTCGCACGAACATGCCCAATAGCCTCCATT[G/A]GACCCAAAACGATGTTAGGGAGTGATTTGGCGCGTTTCGGTACCTTCTTA
tig00002308_1142	tig00002308|arrow|pilon|Version_1.0	1142	G	C	0.03846	ACATGCCCAATAGCCTCCATTGGACCCAAAACGATGTTAGGGAGTGATTT[G/C]GCGCGTTTCGGTACCTTCTTAATGTAAAACGGAGCGAAACGGGCCCGTTT
tig00002308_1143	tig00002308|arrow|pilon|Version_1.0	1143	G	A	0.04015	CATGCCCAATAGCCTCCATTGGACCCAAAACGATGTTAGGGAGTGATTTG[G/A]CGCGTTTCGGTACCTTCTTAATGTAAAACGGAGCGAAACGGGCCCGTTTC
tig00002308_1153	tig00002308|arrow|pilon|Version_1.0	1153	G	A	0.03521	AGCCTCCATTGGACCCAAAACGATGTTAGGGAGTGATTTGGCGCGTTTCG[G/A]TACCTTCTTAATGTAAAACGGAGCGAAACGGGCCCGTTTCGGTGCCCGGA
tig00002308_1183	tig00002308|arrow|pilon|Version_1.0	1183	G	A	0.03595	GAGTGATTTGGCGCGTTTCGGTACCTTCTTAATGTAAAACGGAGCGAAAC[G/A]GGCCCGTTTCGGTGCCCGGATGCACTGTCTCGTAACAACCAACTTCAAAA
tig00002308_1199	tig00002308|arrow|pilon|Version_1.0	1199	C	T	0.02614	TTCGGTACCTTCTTAATGTAAAACGGAGCGAAACGGGCCCGTTTCGGTGC[C/T]CGGATGCACTGTCTCGTAACAACCAACTTCAAAATGGGTTTTTCGCTACG
tig00002308_1226	tig00002308|arrow|pilon|Version_1.0	1226	C	T	0.05405	GCGAAACGGGCCCGTTTCGGTGCCCGGATGCACTGTCTCGTAACAACCAA[C/T]TTCAAAATGGGTTTTTCGCTACGGACACTTCCAATCTACTCCGTTAGGCC
tig00002308_1230	tig00002308|arrow|pilon|Version_1.0	1230	A	C	0.05208	AACGGGCCCGTTTCGGTGCCCGGATGCACTGTCTCGTAACAACCAACTTC[A/C]AAATGGGTTTTTCGCTACGGACACTTCCAATCTACTCCGTTAGGCCCTAA
tig00002308_1235	tig00002308|arrow|pilon|Version_1.0	1235	G	T	0.04483	GCCCGTTTCGGTGCCCGGATGCACTGTCTCGTAACAACCAACTTCAAAAT[G/T]GGTTTTTCGCTACGGACACTTCCAATCTACTCCGTTAGGCCCTAAATGAT
tig00002309_21248	tig00002309|arrow|pilon|Version_1.0	21248	G	A	0.12662	CGTTGATTCTTCTCCTGTGATCATCGTCTGATCTGCAAATTTTCCATCTC[G/A]TGGAAGAGTTCATGGAGGTTCCTTGGTTTGTTTTTGACGAATTCTGACGC
tig00002309_21266	tig00002309|arrow|pilon|Version_1.0	21266	G	A	0.02922	GATCATCGTCTGATCTGCAAATTTTCCATCTCGTGGAAGAGTTCATGGAG[G/A]TTCCTTGGTTTGTTTTTGACGAATTCTGACGCGCATGGCCCTGGTCCCAA
tig00002309_21306	tig00002309|arrow|pilon|Version_1.0	21306	C	T	0.03922	GTTCATGGAGGTTCCTTGGTTTGTTTTTGACGAATTCTGACGCGCATGGC[C/T]CTGGTCCCAACCCGTGGATGCATGCATCAATTGCTATTGAGTCTGGGATA
tig00002309_21457	tig00002309|arrow|pilon|Version_1.0	21457	G	A	0.03814	TGGCTCCCTTTCCTCCTGTCTACATGCGAATAAATCTCCCGAGGTTAACA[G/A]TTGCCTATTGAATCCTTGGAAGTTTTGAAGTACTTTGCCTTGAGTTGTTC
tig00002309_21461	tig00002309|arrow|pilon|Version_1.0	21461	C	T	0.08547	TCCCTTTCCTCCTGTCTACATGCGAATAAATCTCCCGAGGTTAACAGTTG[C/T]CTATTGAATCCTTGGAAGTTTTGAAGTACTTTGCCTTGAGTTGTTCCCAG
tig00002309_21476	tig00002309|arrow|pilon|Version_1.0	21476	G	A	0.04762	CTACATGCGAATAAATCTCCCGAGGTTAACAGTTGCCTATTGAATCCTTG[G/A]AAGTTTTGAAGTACTTTGCCTTGAGTTGTTCCCAGCTGAAAATTGATCCT
tig00002322_400716	tig00002322|arrow|pilon|Version_1.0	400716	C	T	0.05556	AGGATGCGAGCCTGAGCCACTCGCCCCGCATGCCGTGCGTCCGTGCCGTG[C/T]TCGTGGCCTTGTTTGGCCGGCTCGTGGTCGGAGCGCGCCGGTGGTGAGAC
tig00002322_400733	tig00002322|arrow|pilon|Version_1.0	400733	C	A	0.05189	CACTCGCCCCGCATGCCGTGCGTCCGTGCCGTGCTCGTGGCCTTGTTTGG[C/A]CGGCTCGTGGTCGGAGCGCGCCGGTGGTGAGACGTCACCACTTCCCAAGT
tig00002322_400735	tig00002322|arrow|pilon|Version_1.0	400735	G	A	0.05556	CTCGCCCCGCATGCCGTGCGTCCGTGCCGTGCTCGTGGCCTTGTTTGGCC[G/A]GCTCGTGGTCGGAGCGCGCCGGTGGTGAGACGTCACCACTTCCCAAGTCG
tig00002322_400815	tig00002322|arrow|pilon|Version_1.0	400815	T	C	0.02857	ACGTCACCACTTCCCAAGTCGTGGGGGCGAGCAACTCGTGGCAGATGGCG[T/C]GGATGCCGCTCTTCCTCGGAAGGAGAGTGGTCCGATAGGTCCGGTGGCTG
tig00002322_402045	tig00002322|arrow|pilon|Version_1.0	402045	C	T	0.04516	TGGCTAAGTGCACTGTTCGTCCATGCCGCGCACTGTGCGAGCGGGAATCG[C/T]GCCTTCCAACTCCGGCTGACGACATGGCAGTGGCTGACGTAATGTCCTTC
tig00002322_446756	tig00002322|arrow|pilon|Version_1.0	446756	C	T	0.04369	TTGAGTACATGTTCCAGAACCATCGATACAGACTGACCCGTGCTAGATTG[C/T]TGGAGTGTTTGGTGCCAGGGCAGAGGGTCCCAGAATACATCAGCTTGCAT
tig00002322_552621	tig00002322|arrow|pilon|Version_1.0	552621	T	A	0.04891	GATGATGTCGTGTTTTGTACGGGTTTAAGCAATCAACGAAGCCTCAGCAC[T/A]CCAAGGAAACACCAAGGGAAGCTTGATGCAGGTGTTCCTGAAACTGCACG
tig00002322_552645	tig00002322|arrow|pilon|Version_1.0	552645	T	C	0.05435	TTAAGCAATCAACGAAGCCTCAGCACTCCAAGGAAACACCAAGGGAAGCT[T/C]GATGCAGGTGTTCCTGAAACTGCACGCTCTACTTCTTCTGCAGTCCCTGC
tig00002322_552648	tig00002322|arrow|pilon|Version_1.0	552648	T	C	0.05914	AGCAATCAACGAAGCCTCAGCACTCCAAGGAAACACCAAGGGAAGCTTGA[T/C]GCAGGTGTTCCTGAAACTGCACGCTCTACTTCTTCTGCAGTCCCTGCTGG
tig00002322_552663	tig00002322|arrow|pilon|Version_1.0	552663	A	G	0.05914	CTCAGCACTCCAAGGAAACACCAAGGGAAGCTTGATGCAGGTGTTCCTGA[A/G]ACTGCACGCTCTACTTCTTCTGCAGTCCCTGCTGGCACAAGCAGCAAGCG
tig00002322_552669	tig00002322|arrow|pilon|Version_1.0	552669	A	G	0.05376	ACTCCAAGGAAACACCAAGGGAAGCTTGATGCAGGTGTTCCTGAAACTGC[A/G]CGCTCTACTTCTTCTGCAGTCCCTGCTGGCACAAGCAGCAAGCGGCATGC
tig00002322_552707	tig00002322|arrow|pilon|Version_1.0	552707	G	A	0.05914	TCCTGAAACTGCACGCTCTACTTCTTCTGCAGTCCCTGCTGGCACAAGCA[G/A]CAAGCGGCATGCCGCTAGGAGGTGGAAGCGCTCCCTGAGTGACTCATTCC
tig00002323_26354	tig00002323|arrow|pilon|Version_1.0	26354	G	C	0.03448	TGACTGTTGGATGAGCCTCTCTGCAGACTGCAGTACTGCAGCCAGGGGAG[G/C]CAATGCCATGCTATACCAGATAGTAGTTTTGATGGTTATCGTCAGATGAC
tig00002323_26355	tig00002323|arrow|pilon|Version_1.0	26355	C	A	0.03226	GACTGTTGGATGAGCCTCTCTGCAGACTGCAGTACTGCAGCCAGGGGAGG[C/A]AATGCCATGCTATACCAGATAGTAGTTTTGATGGTTATCGTCAGATGACA
tig00002323_26357	tig00002323|arrow|pilon|Version_1.0	26357	A	T	0.04673	CTGTTGGATGAGCCTCTCTGCAGACTGCAGTACTGCAGCCAGGGGAGGCA[A/T]TGCCATGCTATACCAGATAGTAGTTTTGATGGTTATCGTCAGATGACAAG
tig00002323_26358	tig00002323|arrow|pilon|Version_1.0	26358	T	G	0.03879	TGTTGGATGAGCCTCTCTGCAGACTGCAGTACTGCAGCCAGGGGAGGCAA[T/G]GCCATGCTATACCAGATAGTAGTTTTGATGGTTATCGTCAGATGACAAGG
tig00002323_464757	tig00002323|arrow|pilon|Version_1.0	464757	C	A	0.02577	GTCAAAAGTGAACACTTGTGTTGTCAGGTCTTGCTGAGTTACAAAGAAAA[C/A]TTTTCAGGTTCGGAAATTCAGTAAACACTGCAGAAGTTGTGACAAGTGTG
tig00002323_464777	tig00002323|arrow|pilon|Version_1.0	464777	A	T	0.035	TTGTCAGGTCTTGCTGAGTTACAAAGAAAACTTTTCAGGTTCGGAAATTC[A/T]GTAAACACTGCAGAAGTTGTGACAAGTGTGTGGACGGATTTGATCATCAC
tig00002325_14797	tig00002325|arrow|pilon|Version_1.0	14797	G	C	0.27941	TTCTCCCGCGCCAAGGACCCGATGGAAGCAGAAGACTGGATCAAGGCAGT[G/C]GAGAGACAGCTCGACATTGCCCAGTGTGATGACAGGGAGAAGGTGCTCTA
tig00002325_14818	tig00002325|arrow|pilon|Version_1.0	14818	C	T	0.285	ATGGAAGCAGAAGACTGGATCAAGGCAGTGGAGAGACAGCTCGACATTGC[C/T]CAGTGTGATGACAGGGAGAAGGTGCTCTACGCCTCTGGACAGTTTGAAGG
tig00002325_14823	tig00002325|arrow|pilon|Version_1.0	14823	G	A	0.285	AGCAGAAGACTGGATCAAGGCAGTGGAGAGACAGCTCGACATTGCCCAGT[G/A]TGATGACAGGGAGAAGGTGCTCTACGCCTCTGGACAGTTTGAAGGAGCCG
tig00002329_109089	tig00002329|arrow|pilon|Version_1.0	109089	C	T	0.02632	TCCTCCCCGCGGTATAGGATACAATCGTTAGGACACGCATGTATCTTCTG[C/T]ATCTCCAATCCTAAAGGACACACAATATTTTTTGCCTCGTAAGTTGACGA
tig00002329_231952	tig00002329|arrow|pilon|Version_1.0	231952	T	G	0.03226	TTTGGTTTCATTTTCATGCAAATACTGGCAGGATGCTGGTGGTAAAAATT[T/G]ATGTGCATGCAGGTGCGGCATACATGTTATATTTTGTTTAATACAAATGC
tig00002329_231961	tig00002329|arrow|pilon|Version_1.0	231961	G	T	0.04396	ATTTTCATGCAAATACTGGCAGGATGCTGGTGGTAAAAATTTATGTGCAT[G/T]CAGGTGCGGCATACATGTTATATTTTGTTTAATACAAATGCAAACCTTTT
tig00002329_259350	tig00002329|arrow|pilon|Version_1.0	259350	A	G	0.08046	GAGGCTATTGGGCATGTTCGTGCGAAAAATTCAACAGAAGTTCGGAGCGC[A/G]AAACAGTGCATTCGGGTGCCGAAACACCCGTTTTGCTTCGATTTTCGTGC
tig00002329_259355	tig00002329|arrow|pilon|Version_1.0	259355	A	G	0.04651	TATTGGGCATGTTCGTGCGAAAAATTCAACAGAAGTTCGGAGCGCGAAAC[A/G]GTGCATTCGGGTGCCGAAACACCCGTTTTGCTTCGATTTTCGTGCTGTAG
tig00002329_261527	tig00002329|arrow|pilon|Version_1.0	261527	C	T	0.10684	CGTTTTGGGTCCAATGGAGGCTATTGGGCATGTTCGTGCGAAAAATTCAA[C/T]AGAAGTTCGGGCGCGAAACAGTGCATTCGGGTGCCGAAACACCCGTTTTG
tig00002329_261556	tig00002329|arrow|pilon|Version_1.0	261556	G	A	0.10476	ATGTTCGTGCGAAAAATTCAACAGAAGTTCGGGCGCGAAACAGTGCATTC[G/A]GGTGCCGAAACACCCGTTTTGCTTCGATTTTCGTGCTGTAGGTAACCGAA
tig00002329_261610	tig00002329|arrow|pilon|Version_1.0	261610	A	T	0.03158	GCCGAAACACCCGTTTTGCTTCGATTTTCGTGCTGTAGGTAACCGAATGC[A/T]CCAAAACACTCCCAAACATCATTTAGGGCCTAACGGAGTAGATTGGAAGT
tig00002329_88619	tig00002329|arrow|pilon|Version_1.0	88619	C	T	0.06	CGTCAGGTGATAACTACTTCACCAACCTCTAGACATGCAAGGCTTTTTGG[C/T]TGAGGGGTTTGTTTTGCCAAAAGCACTAAGAATGGATCCTTATTTCAATA
tig00002329_88620	tig00002329|arrow|pilon|Version_1.0	88620	T	A	0.05941	GTCAGGTGATAACTACTTCACCAACCTCTAGACATGCAAGGCTTTTTGGC[T/A]GAGGGGTTTGTTTTGCCAAAAGCACTAAGAATGGATCCTTATTTCAATAT
tig00002329_88636	tig00002329|arrow|pilon|Version_1.0	88636	C	T	0.06061	TTCACCAACCTCTAGACATGCAAGGCTTTTTGGCTGAGGGGTTTGTTTTG[C/T]CAAAAGCACTAAGAATGGATCCTTATTTCAATATTTTAGCAACCAATTTT
tig00002329_88642	tig00002329|arrow|pilon|Version_1.0	88642	G	C	0.04255	AACCTCTAGACATGCAAGGCTTTTTGGCTGAGGGGTTTGTTTTGCCAAAA[G/C]CACTAAGAATGGATCCTTATTTCAATATTTTAGCAACCAATTTTAGTAAT
tig00002329_88643	tig00002329|arrow|pilon|Version_1.0	88643	C	G	0.04688	ACCTCTAGACATGCAAGGCTTTTTGGCTGAGGGGTTTGTTTTGCCAAAAG[C/G]ACTAAGAATGGATCCTTATTTCAATATTTTAGCAACCAATTTTAGTAATC
tig00002330_48518	tig00002330|arrow|pilon|Version_1.0	48518	C	T	0.03333	CCCTGGACATGTATGGATATTTGTTTACTAGGTTTTGCCTATTTGTTGTC[C/T]GACATGTGGGTCCTACTACTAAATACCCTGTTCCTGTCCCCCTGGCCCTT
tig00002358_12891	tig00002358|arrow|pilon|Version_1.0	12891	A	T	0.0687	CTCGATCTGTCGTGGAGTAATTTGGTTTACTTGTTATTTGGTGTCTCTTC[A/T]TTTCTTTTTTTAGAATCTCTTAATTTCTTTTATGAGTGCAAAGAATCGAA
tig00002358_12902	tig00002358|arrow|pilon|Version_1.0	12902	T	A	0.05172	GTGGAGTAATTTGGTTTACTTGTTATTTGGTGTCTCTTCATTTCTTTTTT[T/A]AGAATCTCTTAATTTCTTTTATGAGTGCAAAGAATCGAACCGGATCAACT
tig00002358_12903	tig00002358|arrow|pilon|Version_1.0	12903	A	G	0.03929	TGGAGTAATTTGGTTTACTTGTTATTTGGTGTCTCTTCATTTCTTTTTTT[A/G]GAATCTCTTAATTTCTTTTATGAGTGCAAAGAATCGAACCGGATCAACTG
tig00002358_12904	tig00002358|arrow|pilon|Version_1.0	12904	G	A	0.03704	GGAGTAATTTGGTTTACTTGTTATTTGGTGTCTCTTCATTTCTTTTTTTA[G/A]AATCTCTTAATTTCTTTTATGAGTGCAAAGAATCGAACCGGATCAACTGG
tig00002370_8202	tig00002370|arrow|pilon|Version_1.0	8202	G	T	0.05078	TGGGTATGTTGGTGCGAAAAATTCAACAGAAGTTCGGGGCGCGAAACAGT[G/T]CATTCGGGTGCCGAAACACCCGTTTTGCTTCGATTTTCGTGCAGTAGGTA
tig00002371_347067	tig00002371|arrow|pilon|Version_1.0	347067	A	G	0.10753	TCTGCGACAAGCTCATCTTCTCTTTCCCAAGTAGCCTCATCCTCAGAATG[A/G]TGACTCCACTGCACCTTGCACATTTTGATCACCTTGTTTCTAGTGACTCT
tig00002371_368413	tig00002371|arrow|pilon|Version_1.0	368413	C	T	0.07609	GATCCGAGGGCCGGCACGTAAAAAGATTCTTAAGGTTTAACCCTTTTTCC[C/T]GAAATCTTGTAAAATCCACCAAAAATTGTACAAAAACCAGAAAAATGCAT
tig00002371_375353	tig00002371|arrow|pilon|Version_1.0	375353	T	A	0.10112	TGCAATGCTAAAATTTAAACATGAGTTGTGAAAAATTAAACATGACATGC[T/A]GATTTGGAAATTAAAATTAGGAAGGGAGACCTATTCTATATGCAAATGCA
tig00002371_375362	tig00002371|arrow|pilon|Version_1.0	375362	A	T	0.10465	AAAATTTAAACATGAGTTGTGAAAAATTAAACATGACATGCTGATTTGGA[A/T]ATTAAAATTAGGAAGGGAGACCTATTCTATATGCAAATGCAAAAATGCAT
tig00002371_494675	tig00002371|arrow|pilon|Version_1.0	494675	G	C	0.02841	TCTTCCTTTTGGTGTGGATCCGGCCTCAAAAGGCCCATCTAGGCGTTGCC[G/C]GTGGGGATGGAGCCCCAGCCCTCCTAGGTAGCAGGGCTTGGTGGGCACTA
tig00002371_651290	tig00002371|arrow|pilon|Version_1.0	651290	C	T	0.02893	AGACCGCCTGACACATTGCTAGATCGGCTACAGGGCCCAGCTGGTCTAAC[C/T]GCATGTACAGCGGTCTAGACCAGCTGTCCTAGCCTGATTGGCTTCAAGCC
tig00002395_113753	tig00002395|arrow|pilon|Version_1.0	113753	T	C	0.0619	CCCCGTCGGGTTTCAGCATAACGTTCTAGTCCCCGAGAGACCCCGAAAAA[T/C]CCACGAAACTTGTAACTAAGAGTGCTTCGTTTTTTTAGTTCGCTCGCAGA
tig00002395_113755	tig00002395|arrow|pilon|Version_1.0	113755	C	A	0.06731	CCGTCGGGTTTCAGCATAACGTTCTAGTCCCCGAGAGACCCCGAAAAATC[C/A]ACGAAACTTGTAACTAAGAGTGCTTCGTTTTTTTAGTTCGCTCGCAGATT
tig00002395_113756	tig00002395|arrow|pilon|Version_1.0	113756	A	C	0.06019	CGTCGGGTTTCAGCATAACGTTCTAGTCCCCGAGAGACCCCGAAAAATCC[A/C]CGAAACTTGTAACTAAGAGTGCTTCGTTTTTTTAGTTCGCTCGCAGATTC
tig00002395_113757	tig00002395|arrow|pilon|Version_1.0	113757	C	A	0.04245	GTCGGGTTTCAGCATAACGTTCTAGTCCCCGAGAGACCCCGAAAAATCCA[C/A]GAAACTTGTAACTAAGAGTGCTTCGTTTTTTTAGTTCGCTCGCAGATTCA
tig00002395_182993	tig00002395|arrow|pilon|Version_1.0	182993	A	C	0.03271	TATGCACTAAACATTATCAGCAACATCAACTTAAAAGAAATACAACTATT[A/C]CTCCCAGTAAATCAAATGAAGCTGTACAAATCAAAATTACTATGATTTCA
tig00002399_228557	tig00002399|arrow|pilon|Version_1.0	228557	G	A	0.03371	TAGTTCGCCTCCCACCAGTCTAGAGCGGCTCCTTCGAACTGTTTTGAGGC[G/A]TAGAGCACCTTCTCCCTGTCATCACACTGAGCAATGTCGAGCTGTCTCTC
tig00002399_279173	tig00002399|arrow|pilon|Version_1.0	279173	G	A	0.04545	AAAGTAAAACGTCTAGCAAAGTGATATCTCTAGTAGTGTAAACACAGATC[G/A]CCTAACAGATGTGCTGGGTCGTTGAGCACCAACCGAGGCATAAGATTTCT
tig00002399_419132	tig00002399|arrow|pilon|Version_1.0	419132	A	G	0.06863	CAGATGAGCATGTATGCATGCACATGCAGTTGTTAACGTACAAGCAATCA[A/G]GCATCGACCTTAATTTGTTTTTTTTCTACCTTAGCTTATTATGAATTAGG
tig00002399_419137	tig00002399|arrow|pilon|Version_1.0	419137	C	T	0.03916	GAGCATGTATGCATGCACATGCAGTTGTTAACGTACAAGCAATCAAGCAT[C/T]GACCTTAATTTGTTTTTTTTCTACCTTAGCTTATTATGAATTAGGCCAGA
tig00002399_419139	tig00002399|arrow|pilon|Version_1.0	419139	A	C	0.05389	GCATGTATGCATGCACATGCAGTTGTTAACGTACAAGCAATCAAGCATCG[A/C]CCTTAATTTGTTTTTTTTCTACCTTAGCTTATTATGAATTAGGCCAGATC
tig00002399_448890	tig00002399|arrow|pilon|Version_1.0	448890	A	T	0.03101	ACATGTGGCTGGAGCATTTCGTCTTCTGCGGAAAGACAGTTGGTCCAGCA[A/T]TTCATTATCTCCGATTAGCTGAACACTTAGCTTCGGAAAACAACTTCCCA
tig00002399_448917	tig00002399|arrow|pilon|Version_1.0	448917	T	G	0.02593	GCGGAAAGACAGTTGGTCCAGCAATTCATTATCTCCGATTAGCTGAACAC[T/G]TAGCTTCGGAAAACAACTTCCCAATCGGAAAACATCTCCTCGGATCAGTG
tig00002409_10997	tig00002409|arrow|pilon|Version_1.0	10997	T	A	0.02809	TGGCGCGTTTCGGTACCTTCTGCATGCAAAACGGAGCGAAACGGGTCCGT[T/A]TCGGTGCCCGGATGCACTGCCTCGTAACAACGAACTTCAAAATGGGTTTT
tig00002409_10999	tig00002409|arrow|pilon|Version_1.0	10999	C	T	0.02841	GCGCGTTTCGGTACCTTCTGCATGCAAAACGGAGCGAAACGGGTCCGTTT[C/T]GGTGCCCGGATGCACTGCCTCGTAACAACGAACTTCAAAATGGGTTTTTC
tig00002409_11003	tig00002409|arrow|pilon|Version_1.0	11003	A	G	0.03933	GTTTCGGTACCTTCTGCATGCAAAACGGAGCGAAACGGGTCCGTTTCGGT[A/G]CCCGGATGCACTGCCTCGTAACAACGAACTTCAAAATGGGTTTTTCGCTA
tig00002409_11005	tig00002409|arrow|pilon|Version_1.0	11005	T	C	0.07471	TTCGGTACCTTCTGCATGCAAAACGGAGCGAAACGGGTCCGTTTCGGTGC[T/C]CGGATGCACTGCCTCGTAACAACGAACTTCAAAATGGGTTTTTCGCTACG
tig00002409_11050	tig00002409|arrow|pilon|Version_1.0	11050	G	A	0.02809	GGTGCCCGGATGCACTGCCTCGTAACAACGAACTTCAAAATGGGTTTTTC[G/A]CTACGACACTTCCAATCTACTCCGTTAGGCCCTAAATGATGTTTGGGAGT
tig00002409_11466	tig00002409|arrow|pilon|Version_1.0	11466	G	A	0.08523	CATACCCAATAGCCTCCATTGGACCCAAAACGATGTTAGGGAGTGATTTG[G/A]CGCGTTTTCGGTACCTTCTGCATGCAAAACGGAGCGAAACGGGTCCGTTT
tig00002409_11467	tig00002409|arrow|pilon|Version_1.0	11467	C	T	0.03261	ATACCCAATAGCCTCCATTGGACCCAAAACGATGTTAGGGAGTGATTTGG[C/T]GCGTTTTCGGTACCTTCTGCATGCAAAACGGAGCGAAACGGGTCCGTTTC
tig00002409_17977	tig00002409|arrow|pilon|Version_1.0	17977	T	G	0.03947	CCTCCATTGGACCCAAAACGATGTTAGGGAGTGATTTTGGCGCGTTTCGG[T/G]ACCTTCTGCATGCAAAACGGAGCGAAACGGGTCCGTTTCGGTGCCCGGAT
tig00002409_19899	tig00002409|arrow|pilon|Version_1.0	19899	C	T	0.03982	GTTAGGGAGTGATTTGGCGCGTTTCGGTACCTTCTGCATGCAAAACGGAG[C/T]GAAACGGGTCCGTTTCGGTGCCCGGATGCACTGCCTCGTAACAACGAACT
tig00002409_19901	tig00002409|arrow|pilon|Version_1.0	19901	G	A	0.08491	TAGGGAGTGATTTGGCGCGTTTCGGTACCTTCTGCATGCAAAACGGAGCG[G/A]AACGGGTCCGTTTCGGTGCCCGGATGCACTGCCTCGTAACAACGAACTTC
tig00002409_19911	tig00002409|arrow|pilon|Version_1.0	19911	G	A	0.0354	TTTGGCGCGTTTCGGTACCTTCTGCATGCAAAACGGAGCGAAACGGGTCC[G/A]TTTCGGTGCCCGGATGCACTGCCTCGTAACAACGAACTTCAAAATGGGTT
tig00002409_19917	tig00002409|arrow|pilon|Version_1.0	19917	G	T	0.03704	GCGTTTCGGTACCTTCTGCATGCAAAACGGAGCGAAACGGGTCCGTTTCG[G/T]TGCCCGGATGCACTGCCTCGTAACAACGAACTTCAAAATGGGTTTTTTTC
tig00002409_19919	tig00002409|arrow|pilon|Version_1.0	19919	G	A	0.04386	GTTTCGGTACCTTCTGCATGCAAAACGGAGCGAAACGGGTCCGTTTCGGT[G/A]CCCGGATGCACTGCCTCGTAACAACGAACTTCAAAATGGGTTTTTTTCGC
tig00002409_19921	tig00002409|arrow|pilon|Version_1.0	19921	C	T	0.07965	TTCGGTACCTTCTGCATGCAAAACGGAGCGAAACGGGTCCGTTTCGGTGC[C/T]CGGATGCACTGCCTCGTAACAACGAACTTCAAAATGGGTTTTTTTCGCTA
tig00002409_19929	tig00002409|arrow|pilon|Version_1.0	19929	A	C	0.03571	CTTCTGCATGCAAAACGGAGCGAAACGGGTCCGTTTCGGTGCCCGGATGC[A/C]CTGCCTCGTAACAACGAACTTCAAAATGGGTTTTTTTCGCTACGGACACT
tig00002409_19932	tig00002409|arrow|pilon|Version_1.0	19932	A	G	0.10909	CTGCATGCAAAACGGAGCGAAACGGGTCCGTTTCGGTGCCCGGATGCACT[A/G]CCTCGTAACAACGAACTTCAAAATGGGTTTTTTTCGCTACGGACACTTCC
tig00002409_19937	tig00002409|arrow|pilon|Version_1.0	19937	G	A	0.03509	TGCAAAACGGAGCGAAACGGGTCCGTTTCGGTGCCCGGATGCACTGCCTC[G/A]TAACAACGAACTTCAAAATGGGTTTTTTTCGCTACGGACACTTCCAATCT
tig00002409_19941	tig00002409|arrow|pilon|Version_1.0	19941	G	C	0.11062	AAACGGAGCGAAACGGGTCCGTTTCGGTGCCCGGATGCACTGCCTCGTAA[G/C]AACGAACTTCAAAATGGGTTTTTTTCGCTACGGACACTTCCAATCTACTC
tig00002409_19953	tig00002409|arrow|pilon|Version_1.0	19953	A	C	0.03509	ACGGGTCCGTTTCGGTGCCCGGATGCACTGCCTCGTAACAACGAACTTCA[A/C]AATGGGTTTTTTTCGCTACGGACACTTCCAATCTACTCCGTTAGGCCCTA
tig00002409_21502	tig00002409|arrow|pilon|Version_1.0	21502	T	C	0.12069	TCGGTACCTTCTGCATGCAAAACGGAGCGAAAACGGGTCCGTTTCGGTGC[T/C]CGGATGCACTGCCTCGTAACAACGAACTTCAAAATGGGTTTTTCGCTACG
tig00002409_31781	tig00002409|arrow|pilon|Version_1.0	31781	G	A	0.05978	ATGCACTGTTTCGCGCCCCGAACTTCTGTTGAATTTTTTCGCACGAACAT[G/A]CCCAATAGCCTCCATTGGACCCAAAACGATGTTAGGGAGTGATTTGGGCG
tig00002409_31786	tig00002409|arrow|pilon|Version_1.0	31786	A	G	0.05	CTGTTTCGCGCCCCGAACTTCTGTTGAATTTTTTCGCACGAACATACCCA[A/G]TAGCCTCCATTGGACCCAAAACGATGTTAGGGAGTGATTTGGGCGCGTTT
tig00002409_31837	tig00002409|arrow|pilon|Version_1.0	31837	C	A	0.04274	TAGCCTCCATTGGACCCAAAACGATGTTAGGGAGTGATTTGGGCGCGTTT[C/A]GGTACCTTCTGCATGCAAAACGGAGCGAAACGGGTCCGTTTCGGTGCCCG
tig00002409_31838	tig00002409|arrow|pilon|Version_1.0	31838	G	T	0.0303	AGCCTCCATTGGACCCAAAACGATGTTAGGGAGTGATTTGGGCGCGTTTC[G/T]GTACCTTCTGCATGCAAAACGGAGCGAAACGGGTCCGTTTCGGTGCCCGG
tig00002409_47109	tig00002409|arrow|pilon|Version_1.0	47109	T	A	0.03636	GCGAAACGGTCCGTTTCGGTGCCCGGATGCACTGCCTCGTAACAACGAAC[T/A]TCAAAATGGGTTTTCGCTACGGACACTTCCAATCTACTCCGTTAGGCCTA
tig00002409_47111	tig00002409|arrow|pilon|Version_1.0	47111	C	T	0.08264	GAAACGGTCCGTTTCGGTGCCCGGATGCACTGCCTCGTAACAACGAACTT[C/T]AAAATGGGTTTTCGCTACGGACACTTCCAATCTACTCCGTTAGGCCTAAA
tig00002409_47125	tig00002409|arrow|pilon|Version_1.0	47125	G	A	0.02555	CGGTGCCCGGATGCACTGCCTCGTAACAACGAACTTCAAAATGGGTTTTC[G/A]CTACGGACACTTCCAATCTACTCCGTTAGGCCTAAATGATGTTTGGGAGT
tig00002409_47129	tig00002409|arrow|pilon|Version_1.0	47129	C	T	0.02899	GCCCGGATGCACTGCCTCGTAACAACGAACTTCAAAATGGGTTTTCGCTA[C/T]GGACACTTCCAATCTACTCCGTTAGGCCTAAATGATGTTTGGGAGTGTTT
tig00002409_47159	tig00002409|arrow|pilon|Version_1.0	47159	T	A	0.02577	TTCAAAATGGGTTTTCGCTACGGACACTTCCAATCTACTCCGTTAGGCCT[T/A]AATGATGTTTGGGAGTGTTTTGGAGCATTCGGTTACCTACTGCACGAAAA
tig00002437_15158	tig00002437|arrow|pilon|Version_1.0	15158	G	A	0.02632	AGCTGTATCAATATGGTACCGGGCTTACCGATTCCCATAGGTCGGCATGT[G/A]CGTGGTACGTTCAAAACATGACACACAGAACCACATGTTTCCACCTTAAT
tig00002437_15159	tig00002437|arrow|pilon|Version_1.0	15159	C	T	0.04737	GCTGTATCAATATGGTACCGGGCTTACCGATTCCCATAGGTCGGCATGTG[C/T]GTGGTACGTTCAAAACATGACACACAGAACCACATGTTTCCACCTTAATC
tig00002437_15175	tig00002437|arrow|pilon|Version_1.0	15175	C	T	0.0618	ACCGGGCTTACCGATTCCCATAGGTCGGCATGTGCGTGGTACGTTCAAAA[C/T]ATGACACACAGAACCACATGTTTCCACCTTAATCCAATTATCATACATGG
tig00002437_15184	tig00002437|arrow|pilon|Version_1.0	15184	C	T	0.08763	ACCGATTCCCATAGGTCGGCATGTGCGTGGTACGTTCAAAACATGACACA[C/T]AGAACCACATGTTTCCACCTTAATCCAATTATCATACATGGACGGGAGAT
tig00002437_15186	tig00002437|arrow|pilon|Version_1.0	15186	G	A	0.07292	CGATTCCCATAGGTCGGCATGTGCGTGGTACGTTCAAAACATGACACACA[G/A]AACCACATGTTTCCACCTTAATCCAATTATCATACATGGACGGGAGATCT
tig00002441_14053	tig00002441|arrow|pilon|Version_1.0	14053	C	T	0.05159	TCATTCATCGGCACGATCTGTGATTTAACCGCATATTGTGAATTTGCTGT[C/T]GATGAATAAATAGATGGAACACCTTGCCTAATATTGCTAGAACTATCAAT
tig00002441_239451	tig00002441|arrow|pilon|Version_1.0	239451	T	A	0.04348	CAAAGGGGACCTAAAAATATGATCTGTAGCCTCTGTTATGAATTGTTTAG[T/A]GATATCTGTTCTAGCTTAGTTCTAGATTTACTAAAGATATTTCCTGTAGT
tig00002443_164600	tig00002443|arrow|pilon|Version_1.0	164600	G	T	0.10092	TTCTGAGTTGAAGGAGATAAACGTCATAGGGATCTGTGGCCTATGCTTGG[G/T]TAGGTAGGCAAGGAGCACCATAACCAAAAAAGAAAGAAAAAAACCTGACA
tig00002443_176312	tig00002443|arrow|pilon|Version_1.0	176312	C	T	0.02632	CATGCAGTGTCTTTTGCTTCCTGCGTCAGTGTATGTAAGTGGCAGCCAGG[C/T]CTGCCACTGGGTAAAAAAGACTAACGGCTGGCCGACGGAAACAAACGGAG
tig00002443_195976	tig00002443|arrow|pilon|Version_1.0	195976	G	A	0.39655	GTGATGACAGGGCGAAGGTGCTCTACGCCTCAGGACAGTTTGAGGGAGCC[G/A]CTCTAGACTGGTGGGAGGCGTACCAATACGCGCACCCCAATCGCAACCAG
tig00002443_320664	tig00002443|arrow|pilon|Version_1.0	320664	C	T	0.03448	GGGGAAGGGCAGGCCGGCAACGGTATGGTGGGGCCGCGATGGCAGTGACA[C/T]GAGTGTGGGAGATCTGGGCGGGGCTGGTTGGGCCCACTGGCCATTGATAG
tig00002443_37628	tig00002443|arrow|pilon|Version_1.0	37628	G	T	0.03571	AAGGCAGTGGAGAGACAGCTCGACATTGCTCATTGTGATGACAGGGAGAA[G/T]GTGCTCTACGCCTCAGGACAGTTTGAAGGAGCCGCTCTAGACTAGTGGGA
tig00002444_34269	tig00002444|arrow|pilon|Version_1.0	34269	C	T	0.06667	AGCCATCTCTCCTTGGAAACTTTTGTTTCCCTGCCGTACACTTGTGGATA[C/T]ATGCGTGATGCTGTGAGTGAAGCAGTAAACCTTTATCCTAAGGAAGTGGA
tig00002459_136020	tig00002459|arrow|pilon|Version_1.0	136020	C	T	0.03738	TCGGCCTGGACGTAGAGTGGCGCCCCGCTTCCTACTACGACTACTCCACT[C/T]CCCCCGTCGCCCTCCTCCAGATCTGCGTCGGCCGCCGCTGCCTCGTGTTC
tig00002459_372793	tig00002459|arrow|pilon|Version_1.0	372793	C	G	0.04839	GCGCCTGCGGCGGCCGCTGCTCGTCTGCTCAGATGGCGGTAAGCTCCCCC[C/G]GTATCCGCCCGTCTCTATGTCTCTCGATCTCTCCTCGTAGGGCTGTCGGC
tig00002459_663008	tig00002459|arrow|pilon|Version_1.0	663008	T	A	0.03731	GAGTAACCGTGCATAGATGTAAAGTGAAACGAAAGATACAGAGCAAAACA[T/A]CCTCTGGTTTTTACAGCACAGCACAGAGCACCAAAGCCCCTAGAATCCCA
[truncated: 11,550 more rows]
